# Supplementary material for: Development of Targeted Mass Spectrometry-Based Approaches for Quantitation of Proteins Enriched in the Postsynaptic Density (PSD)
Source: Proteomes. 2019 Apr 2;7(2):12. doi: 10.3390/proteomes7020012 (PMC6630806; doi:10.3390/proteomes7020012)
Supplement: Supplementary file 1 [file proteomes-07-00012-s001.zip]

Archive with 2 entries (2 files):
- Supplementary Figures.pptx
- Supplementary Tables.xlsx
