# Supplementary material for: Development of Targeted Mass Spectrometry-Based Approaches for Quantitation of Proteins Enriched in the Postsynaptic Density (PSD)
Source: Proteomes. 2019 Apr 2;7(2):12. doi: 10.3390/proteomes7020012 (PMC6630806; doi:10.3390/proteomes7020012)
Supplement: Supplementary file 1 [file proteomes-07-00012-s001.zip › Supplementary Tables.xlsx]

## Sheet: Table S1
Table S1: Results of SIL peptide dilution series in the absence of background matrix (neat)
Protein #	Gene name	Protein	Peptide #	Peptide	Peak Area																		dotp																		Mass error (ppm)
				JPT peptide/injection:	25 fmol			50 fmol			100 fmol			250 fmol			500 fmol			1000 fmol			25 fmol			50 fmol			100 fmol			250 fmol			500 fmol			1000 fmol			25 fmol			50 fmol			100 fmol
					Rep.1	Rep. 2	Rep. 3	Rep.1	Rep. 2	Rep. 3	Rep.1	Rep. 2	Rep. 3	Rep.1	Rep. 2	Rep. 3	Rep.1	Rep. 2	Rep. 3	Rep.1	Rep. 2	Rep. 3	Rep.1	Rep. 2	Rep. 3	Rep.1	Rep. 2	Rep. 3	Rep.1	Rep. 2	Rep. 3	Rep.1	Rep. 2	Rep. 3	Rep.1	Rep. 2	Rep. 3	Rep.1	Rep. 2	Rep. 3	Rep.1	Rep. 2	Rep. 3	Rep.1	Rep. 2	Rep. 3	Rep.1	Rep. 2	Rep. 3
1	Anks1b	Ankyrin repeat & sterile alpha motif domain-containing protein 1B	1	TLANLPWIVEPGQEAK	20673	3339	12342	131360	105998	55751	1238778	825482	222721	37637072	34101080	33217006	64108156	57301112	57029172	106000000	87955592	85743456	0.4527	0.4527	0.5953	0.8001	0.7435	0.5942	0.9556	0.9707	0.9145	0.985	0.9874	0.9884	0.9952	0.9958	0.9937	0.9916	0.9928	0.9911	0.9	-0.8	-1.7	-1.1	0.5	-1.5	-0.9	-1.2	-0.5
			2	LIFQSCDYK	371200	272561	263236	2609622	2386003	2359023	11877192	11081785	4589831	31407340	28077322	29089004	49511076	43635888	48792548	53733248	72097400	61869364	0.9488	0.858	0.9415	0.974	0.9782	0.9743	0.9749	0.979	0.9758	0.9776	0.9778	0.9788	0.9831	0.9852	0.9823	0.9912	0.9534	0.9733	-0.5	-0.1	-0.2	-0.9	-0.8	-0.9	-0.7	-0.6	-0.4
			3	ILQAIQLLPK	132576	95078	59576	1268095	863014	718049	3734550	2304770	624446	44101900	40903180	40217672	84236888	73641432	77002832	120460640	133100784	145516640	0.8544	0.8198	0.7858	0.984	0.9519	0.9682	0.9782	0.979	0.941	0.985	0.9841	0.9846	0.9872	0.9853	0.9849	0.9885	0.9508	0.9662	0.3	0.2	-0.9	-0.5	-0.8	-1	-1.1	-0.8	-0.9
2	Arc	Activity-regulated cytoskeleton-associated protein	4	GGPAAKPNVILQIGK	1071149	619479	703541	24384748	22599866	23153076	31645962	27224870	14527470	1058205568	782264896	796868096	2024282752	1824373760	2090006912	2850232576	2510013696	2775366912	0.7501	0.7233	0.7488	0.9726	0.972	0.9778	0.9728	0.9814	0.9644	0.9816	0.9833	0.982	0.9815	0.9778	0.9764	0.986	0.9219	0.9434	0.4	0.3	0.1	0	-0.3	-0.4	0	0.2	0.2
			5	TLEQLIQR	98628072	86710640	76225848	168872272	154049328	157414704	488603072	448609952	216577984	2400088320	2188754432	2211766784	4478443520	4265070336	4257339904	7802563584	8288669696	8010707968	0.9786	0.9792	0.9794	0.9813	0.9871	0.9799	0.9901	0.9854	0.9766	0.9887	0.9887	0.9893	0.9861	0.9879	0.9864	0.9886	0.9513	0.968	0.5	0.5	0.5	0	-0.1	-0.1	-0.1	-0.1	0.2
3	Baiap2	Brain-specific angiogenesis inhibitor 1-associated protein 2	6	EGDLITLLVPEAR	39252472	24885644	16407869	23396058	17104762	14308500	83739176	49358416	15109385	2062309248	1901905792	1901459072	3991100672	3723897344	4732573696	10098990080	8443695104	6233420800	0.9747	0.9745	0.9715	0.9775	0.9821	0.9764	0.9761	0.9784	0.9734	0.9767	0.976	0.9763	0.9749	0.9721	0.9731	0.9742	0.9633	0.9669	0.9	1	0.8	0.4	0.4	0.2	0.3	0.4	0.6
			7	AFHNELLTQLEQK	12463	137005	115990	1734475	1429421	1227759	4097111	3956179	791140	428645184	416722336	388090528	1352584448	1059618752	1228508672	3508949760	2825148928	3670176512	0.2037	0	0.1989	0.5502	0.4621	0.4621	0.8114	0.6499	0.4621	0.954	0.9506	0.9566	0.9571	0.9539	0.9531	0.9554	0.9427	0.9507	0.3	0.1	-0.2	0.7	0.4	0.5	0.6	1	0.6
			8	AIFSHAAGDNSTLLSFK	2419	2272	120895	713488	562635	71219	3089342	1729644	963498	290210848	295595776	288685280	723842240	683630720	689345856	666315136	564804864	545483648	0.2446	0.2361	0.2446	0.4994	0.4161	0.2381	0.8414	0.6838	0.4932	0.9883	0.9835	0.9822	0.9826	0.9811	0.9805	0.9686	0.9283	0.9563	11.5	-8.2	0.5	0	-0.1	-4.2	0.1	0.1	0.7
4	Bsn	Protein bassoon	9	ATAEFSTQTPSLTPSSDIPR	10062156	7259687	4885429	22500504	17466546	15188310	213753536	151121760	61767364	1385339776	1203190656	1156291200	2392013568	2156364544	1940871808	4542974464	3107180800	3900794368	0.9172	0.8227	0.7037	0.9556	0.9757	0.9717	0.989	0.9863	0.9733	0.9887	0.9896	0.9879	0.9858	0.9856	0.9872	0.9866	0.9743	0.9842	0.7	0.7	0.8	0.4	0.4	0	0.3	0.5	0.4
			10	HGGGSGGPDLVPYQPQHGPGLNAPQGLASLR	1070310	622793	3392	3088	3929	255312	3710	1503076	4322	58646048	63061704	71882296	259345952	225627136	216268192	525837472	430854848	490539968	0	0	0.1656	0.17	0.169	0	0.3781	0.3562	0.169	0.9438	0.9234	0.9274	0.9626	0.9629	0.9508	0.9681	0.9539	0.9477	-2	-2.6	-1.5	-2.2	-0.4	-3.5	-5.9	-2.9	7.5
			11	ATSVPGPTQATAPPEVGR	84328456	74236024	61292452	220394416	201093920	178011328	883074816	803184640	371079744	2944412672	2519765248	2421553920	6934450688	6026255872	5761205248	11166490624	9584125952	10554361856	0.9585	0.9628	0.9676	0.9714	0.9669	0.97	0.9733	0.9718	0.9692	0.9883	0.9863	0.9856	0.9897	0.9872	0.9907	0.9879	0.9757	0.9851	1.1	1.1	0.8	0.7	0.8	0.6	0.5	0.3	0.6
5	Camk2a	Calcium/calmodulin-dependent protein kinase type II subunit alpha	12	FTEEYQLFEELGK	1612023	1045272	680715	4150574	2750326	2080484	28198556	20177032	8302726	1885131648	1933961600	1828055936	4573707776	3875950336	3902056704	4384481280	3984055040	3424752640	0.6509	0.6632	0.5505	0.9156	0.7714	0.895	0.9726	0.9536	0.9618	0.9938	0.9928	0.9929	0.9944	0.997	0.9945	0.9949	0.9952	0.9967	1.7	1.7	1.3	1.1	0.9	0.7	0.6	0.7	0.6
			13	VLAGQEYAAK	294058400	212610432	174650768	457883040	382330464	409575776	873145984	775721408	778015808	1802536576	1421933568	1500958080	2973624320	2662530560	2633796608	5208947200	3208065280	3949895680	0.9873	0.9884	0.985	0.989	0.9885	0.9889	0.9919	0.9915	0.9924	0.9934	0.9933	0.9932	0.9923	0.9936	0.9929	0.9919	0.9681	0.9782	0.4	0.7	0.4	0.3	0.2	0.3	0.2	0.4	0.5
			14	ITQYLDAGGIPR	62315592	46529848	42188988	133124144	119395664	110945584	666237568	604145216	304528352	2774635520	2402682368	2493382400	5978259456	5287005184	5540053504	11186853888	10683127808	11082870784	0.9708	0.9649	0.9702	0.9745	0.9756	0.972	0.9821	0.9807	0.9846	0.9871	0.9809	0.9853	0.9854	0.9864	0.984	0.9894	0.973	0.9818	0.7	0.4	0.7	0.2	0.1	0.1	0.3	0.3	0.5
6	Camk2b	Calcium/calmodulin-dependent protein kinase type II subunit beta	15	TTEQLIEAVNNGDFEAYAK	2530003	765960	685664	1549695	1516631	2079	23264548	15446842	6147542	921662848	893843968	825330112	2248182272	1884543744	1882185984	3290113536	2278663936	2436514304	0.6244	0.5181	0.4363	0.6636	0.5238	0.262	0.9629	0.9323	0.7784	0.9841	0.9822	0.983	0.9794	0.9807	0.9815	0.9822	0.9849	0.9887	0.7	0.5	1	0.4	0.1	1.6	0.2	0.2	0.1
			16	GSLPPAALEPQTTVIHNPVDGIK	4352	15271	57536	1292517	2021265	1246959	21583776	15573977	3678588	2618274816	2317751808	2093517056	6199937536	5239667712	5150678016	8959376384	7812487680	11726025728	0.1385	0	0	0.6021	0.6551	0.6199	0.9061	0.8711	0.9565	0.9597	0.9657	0.9602	0.9622	0.9628	0.9647	0.969	0.9445	0.9644	1	1.6	-0.5	1.1	0.8	0.9	0.6	0.6	0.7
			17	ESSDSTNTTIEDEDAK	4705496	3036218	2336463	23297254	26238236	24289034	316011040	322192320	278397184	1421124736	1524881664	1296201600	3820610304	3312314368	2770194176	6770793984	3460650240	4786248192	0.9354	0.9528	0.9327	0.9641	0.9574	0.96	0.9682	0.9687	0.9719	0.9765	0.9762	0.9799	0.9774	0.9806	0.979	0.979	0.9864	0.9797	1.9	1.7	1.3	0.8	0.5	0.8	0.3	0.5	0.5
7	Camk2d	Calcium/calmodulin-dependent protein kinase type II subunit delta	18	FTDEYQLFEELGK	2100328	1919064	1299799	4798708	3070495	2567434	41148024	27672626	12778914	1954793088	2047073664	1833026688	4814244352	4107765504	4121934848	9611637760	8085569536	8131128832	0.7125	0.7887	0.4084	0.9371	0.899	0.6422	0.9766	0.9721	0.9775	0.9749	0.9757	0.9817	0.9833	0.9749	0.9703	0.979	0.974	0.968	1	0.7	0.7	0.2	0.2	0.4	0.2	0.4	0.3
			19	IPTGQEYAAK	270353824	193870560	121401216	384549152	367924832	306527872	798616256	799999296	758206272	1651919744	1466724608	1502871552	3025513216	2526055424	2676698368	5501954048	3940142592	4223844096	0.984	0.9842	0.988	0.9883	0.987	0.9893	0.9852	0.9892	0.9888	0.9875	0.9872	0.9864	0.9888	0.99	0.9889	0.9897	0.9664	0.9699	0.8	0.8	0.6	0.3	0.2	0.2	0.2	0.2	0.4
8	Camk2g	Calcium/calmodulin-dependent protein kinase type II subunit gamma	20	FYFENLLSK	3022866	2252855	1229719	7521849	5596225	5144965	22659852	14260787	5112888	800078912	751417344	696979200	1883694848	1670072448	1650565248	2385337600	2248955648	2213900800	0.8761	0.8564	0.7762	0.9394	0.9481	0.904	0.9789	0.9651	0.9396	0.9966	0.9947	0.9937	0.9925	0.9932	0.9909	0.9906	0.9818	0.9874	0.9	0.6	0.6	0.4	0.3	0.4	0.4	0.3	0.1
			21	ITEQLIEAINNGDFEAYTK	3251	18767	41147	44171	28396	2358	2158190	3200399	756278	152943088	161706896	154666976	557452736	455432928	464744320	870512384	722856960	736576896	0.2747	0.351	0.1891	0.4717	0.351	0.2833	0.351	0.4587	0.351	0.9766	0.969	0.966	0.9739	0.968	0.9731	0.9707	0.9667	0.9676	-5.8	-0.3	0.9	0.6	-1.9	-2.2	0.3	0.5	0.4
			22	FTDDYQLFEELGK	4436463	3664495	2538966	9627770	5975644	4706580	68708232	45597596	17559440	2663494144	2568623360	2385781248	6857608192	5965069824	5997088256	11659498496	9553552384	10888576000	0.9338	0.9136	0.5763	0.9289	0.9073	0.9249	0.9843	0.9829	0.9602	0.9899	0.9947	0.9926	0.9928	0.9896	0.9914	0.9902	0.992	0.9875	0.9	1.1	1.2	0.8	0.7	0.7	0.7	0.7	0.5
9	Cldn11	Claudin-11	23	FYYSSGSSSPTHAK	28090616	19681430	15572308	48850128	47270932	38648332	65019936	57816016	54862540	243474224	177869280	199927104	426710784	385950880	370385056	624811904	434113568	155317872	0.9693	0.9658	0.9516	0.9715	0.9655	0.9673	0.9727	0.9679	0.9677	0.9768	0.9731	0.9751	0.9759	0.9768	0.981	0.9799	0.975	0.9587	1.5	1.3	1	0.7	0.6	0.6	0.8	1	1
10	Csnk2a1	Casein kinase II	24	GGPNIITLADIVKDPVSR	33970	113427	27002	1019837	867765	991848	11724271	11883504	4830698	854244352	865622336	907335808	1799806976	1533768832	1558491392	1767845376	1310798720	1505225472	0	0	0	0.7158	0.8081	0.7118	0.9596	0.9651	0.8496	0.9756	0.9785	0.9795	0.9833	0.9845	0.9836	0.9894	0.9399	0.9484	-2.1	-0.6	-1.2	0.2	-0.2	0.1	0.2	0.3	0.4
			25	TPALVFEHVNNTDFK	938615	731137	670687	10907402	7557065	6592153	43285288	34739528	13690000	1788639360	1619890560	1585667840	4599089152	3869750528	3892705536	8268052992	6103111680	6101835264	0.5665	0.5038	0.7823	0.9559	0.929	0.9363	0.9521	0.9499	0.9589	0.9614	0.9652	0.9678	0.9649	0.9671	0.9663	0.9705	0.9253	0.9461	1	0.8	1	0.4	0.3	0.2	0.3	0.4	0.8
			26	LIDWGLAEFYHPGQEYNVR	34803	19030	4392	6193	33653	16652	2608486	1867778	569885	459741280	477018784	506893952	1431763968	1289104000	1258983040	2437251584	1685555328	1726006656	0.2231	0.368	0.1469	0.3199	0.368	0.368	0.9135	0.6635	0.5227	0.9726	0.9733	0.9732	0.9773	0.9807	0.9788	0.9808	0.9672	0.978	0.7	1.3	-0.8	2.5	2.9	0.9	0.7	0.3	0.9
11	Dlg2	Disks large homolog 2	27	DSGLPSQGLSFK	157578192	124579712	109287904	289246336	249982224	266118896	1073196608	982988224	549204032	3151199232	2768509696	2934740480	6690193408	6414616064	5546484736	9756487680	11213600768	10664721408	0.9714	0.9759	0.9733	0.9837	0.9768	0.9827	0.9884	0.9871	0.983	0.9896	0.9946	0.9884	0.9886	0.9899	0.9896	0.9904	0.9757	0.9848	0.5	0.9	0.6	0.3	-0.1	0.1	-0.1	0	0.4
			28	GQEDLILSYEPVTR	82099424	59521620	38832608	82661600	67090852	56513816	234260272	149224784	58706284	2534231808	2256762368	2247018240	4849426432	5287752704	4632989184	13114046464	10953179136	11410640896	0.9826	0.9755	0.9839	0.9844	0.9852	0.9878	0.9832	0.9809	0.9693	0.9923	0.9923	0.9895	0.9931	0.9913	0.9919	0.9924	0.9913	0.9958	1.1	0.4	0.8	0.6	0.4	0.6	0.5	0.4	0.4
			29	FIEAGQYNDNLYGTSVQSVR	5950460	3386898	3328007	5074127	3588444	2991206	81330400	42153680	13082483	1175093888	1007419072	992705728	1980784640	1671480832	1695586176	4204979200	2957408256	3456271872	0.7954	0.6706	0.6609	0.7823	0.736	0.6333	0.9747	0.9925	0.9384	0.9849	0.9877	0.9858	0.9879	0.9864	0.9852	0.9866	0.9867	0.9869	0.1	0.9	0.6	0.6	0.1	0.2	0.4	0.3	0.5
12	Dlg3	Disks large homolog 3	30	VNEVDVSEVVHSR	62487496	42078992	39064644	61210224	69463512	62114816	119148968	74596192	35923172	2561662720	2324896256	2284574720	5477280256	4760772096	4600478208	8792154112	6670709248	7520009216	0.9755	0.9592	0.967	0.9615	0.979	0.9869	0.9679	0.9735	0.9802	0.9678	0.9653	0.9704	0.974	0.974	0.9735	0.9771	0.8941	0.9275	0.4	0.6	0.4	-0.2	-0.2	-0.3	-0.2	0	0.1
			31	ILSVNGVNLR	15683822	11324787	9865413	35708472	27623078	21451742	128441792	114833432	50816568	760382784	678919488	690787904	1867247232	1789167104	1730486656	3499525888	3156454912	3368774144	0.9552	0.9756	0.9849	0.9664	0.9677	0.976	0.978	0.9777	0.978	0.9691	0.9649	0.9698	0.9656	0.9664	0.9725	0.9743	0.9646	0.9706	-0.5	0.4	0.4	-1.3	-1.3	-0.5	-0.2	-0.4	0.1
			32	LLAVNNTNLQDVR	32609132	31539286	27025630	129248656	121359096	108502968	619345920	521020512	202717984	3514571520	2979673600	2688048384	8301770240	5970983424	6756070912	12651460608	11974478848	12335987712	0.9773	0.9813	0.9848	0.9854	0.9878	0.9828	0.9891	0.9915	0.9835	0.9881	0.9872	0.9897	0.9883	0.9871	0.9909	0.9891	0.9871	0.9843	1	0.9	1.1	0.6	0.4	0.5	0.1	0.4	0.6
13	Dlg4	PSD-95	33	NAGQTVTIIAQYKPEEYSR	4751105	3439165	3074820	8573765	6686555	5831175	19086332	14611979	6730679	1468190080	1349344000	1475777280	2669508608	2735010048	2731559680	3694033664	3639742208	3937863680	0.7025	0.7558	0.6856	0.8958	0.8089	0.8407	0.9287	0.9298	0.9037	0.9613	0.9511	0.9581	0.9568	0.9626	0.9564	0.9633	0.9121	0.938	0.9	0.7	0.6	0.1	0.1	0	0	0	0.1
			34	EVTHSAAVEALK	7182057	8931081	7050416	100848464	83653992	83977272	455056640	440188704	400424288	1317142656	1177650688	1220199552	2171456000	2068232576	1765057536	4076934144	2092235520	2887888128	0.9487	0.9632	0.9596	0.9715	0.9801	0.9772	0.9761	0.9726	0.9776	0.9756	0.9761	0.9764	0.9758	0.9726	0.9733	0.9756	0.9313	0.9421	0.3	0.3	0.8	0.1	0.1	0	-0.1	-0.1	0.1
			35	IIPGGAAAQDGR	260008352	149297200	153937968	469046496	398674944	356087456	1125398016	1152902528	1142559744	2974317056	2764376320	2621248768	6278629888	5524486656	5374654976	11733610496	7098348544	8322442752	0.9804	0.9818	0.9803	0.9816	0.9804	0.9813	0.9873	0.9869	0.9869	0.988	0.9865	0.9899	0.9898	0.9881	0.9877	0.9861	0.959	0.966	0.8	0.6	0.7	0.6	0.3	0.6	0.5	0.5	0.6
14	Dlgap1	Disks large-associated protein 1	36	AVSEVSINR	262115200	163136816	149327920	319978752	292786464	295571616	746433728	764614208	820394048	1793643520	1654761984	1631044352	3080253696	2945299968	2938234624	6927873536	4962632192	5490874880	0.977	0.9724	0.9777	0.978	0.9783	0.9812	0.984	0.9813	0.9845	0.9837	0.983	0.9862	0.984	0.985	0.9834	0.9854	0.9503	0.9638	0	0.2	-0.1	0.5	0	0.2	-0.2	-0.1	-0.3
			37	FQSVGVQVEEEK	1301150	1431802	1196959	10307713	10038263	8420877	131290200	97196776	62631588	1739513728	1562400000	1670036352	4567636992	4156635904	3998839552	8309199872	7026660352	7211079168	0.7223	0.7143	0.7403	0.9695	0.9418	0.9431	0.9879	0.9834	0.9806	0.9952	0.9953	0.9952	0.9957	0.9962	0.9961	0.9967	0.9801	0.991	0.7	0.7	0.7	0.3	0.4	0.3	0.1	0.3	0.3
			38	SLDSLDPAGLLTSPK	28579452	20368202	14333301	49532868	34908340	28035910	169648816	96212832	32095878	2582626816	2410637056	2206094592	5979188736	5466429952	5379300352	12070928384	8792313856	10202350592	0.9796	0.9613	0.974	0.9804	0.9817	0.9758	0.9884	0.9831	0.9706	0.9851	0.9861	0.9866	0.9865	0.9847	0.9851	0.9812	0.9834	0.9822	1	0.8	1	0.9	0.6	0.5	0.5	0.5	0.4
15	Dlgap2	Disks large-associated protein 2	39	TQGLFSYR	103135184	85002136	76013744	209470016	189536928	183721200	576433088	564944576	302156576	2098990208	1843418880	1756647552	3599663616	3463828224	3591022336	5964633600	5375362048	5664561664	0.9873	0.9897	0.9853	0.9859	0.9894	0.9895	0.987	0.9862	0.9904	0.9835	0.9832	0.9814	0.9835	0.9828	0.9826	0.9811	0.9643	0.9727	0.1	0.6	0.6	0	-0.1	-0.2	0	-0.1	0.2
			40	CSSIGVQDSEFPDHQPYPR	460212	464786	554242	4696932	4978791	2088753	19018826	18863800	7237878	387847392	424158048	393563680	1023955584	891439936	843446528	2274853376	1930126592	2343492864	0.5945	0.455	0	0.7651	0.767	0.7633	0.9502	0.9401	0.9279	0.9601	0.9577	0.9499	0.9605	0.957	0.954	0.9635	0.9138	0.9446	0.6	1.2	0.2	0.7	0.4	0.7	0.7	0.6	0.6
			41	TSPTVALRPEPLLK	7813486	5454512	4322392	58492276	52759788	49387844	150802464	109593992	56998228	2003302912	1809069568	1553281024	4703492608	3953387264	4055774208	9780112384	7326547968	7384022016	0.9645	0.897	0.9248	0.9755	0.9687	0.9675	0.9714	0.9731	0.9832	0.9783	0.9707	0.9788	0.9771	0.9728	0.9773	0.9799	0.9166	0.9439	0.1	0.5	0.4	0.1	-0.1	0	0	0.2	0.3
16	Dlgap3	Disks large-associated protein 3	42	EAEDYELPEEILEK	34617280	25980978	14935233	50844676	37066808	30785606	223399104	133573528	50482700	2639238656	2388862464	2231609856	6807770624	5845941248	5903389696	13291282432	10063977472	10915892224	0.9466	0.9443	0.9557	0.9529	0.941	0.947	0.9493	0.9455	0.9393	0.9649	0.9634	0.9601	0.958	0.9592	0.9578	0.9596	0.9655	0.9739	0.7	0.9	0.9	0.7	0.4	0.4	0.3	0.5	0.3
			43	FLELQQLK	30938362	25036126	20822718	95338040	107606200	96905904	328581600	261881456	93006104	2065376640	1864738944	1834284800	5319878656	4906333696	4923295232	8926626816	7602605056	7806123520	0.9858	0.9657	0.9631	0.9704	0.9927	0.9911	0.9954	0.9906	0.9694	0.9892	0.9901	0.9908	0.9895	0.984	0.9888	0.9875	0.9739	0.9813	0.4	0.2	0.4	-0.2	-0.5	-0.4	-0.2	0.1	0.1
			44	GPAGPGPGPGSGAAPEAR	189214336	153927232	116647240	279188032	277041792	261475584	708507584	680798656	664213504	2436532992	2065693952	2128238464	4253047040	4100166912	3909973760	8753904640	5142787584	5834862080	0.9871	0.9825	0.987	0.9899	0.9866	0.9846	0.9908	0.9916	0.9889	0.9929	0.9951	0.9935	0.9936	0.9946	0.9963	0.9909	0.9901	0.9947	1.4	1.2	1.2	0.8	0.7	0.9	0.7	0.8	0.9
17	Erc2	ERC protein 2	45	DLNHLLQQESGNR	18162340	12778162	9031513	60338964	53754012	51954964	78753336	67123816	28976446	1217868160	1062870720	1083204992	2621088768	2242755328	2088091264	4490816512	4238148096	3936591872	0.9582	0.9548	0.9186	0.9813	0.9775	0.9806	0.9816	0.9824	0.9746	0.9874	0.985	0.9892	0.9828	0.9846	0.9821	0.9827	0.9698	0.9742	0.5	0.7	0.5	0	-0.1	-0.1	0	0	0.4
			46	VNALQAELTEK	82076440	65161172	60768476	224679728	220016336	220340272	1082727808	1014787008	615186624	3931438080	3443050240	3570828032	7885975552	6620477440	7732611072	12453860352	11792504832	14031364096	0.99	0.9829	0.9792	0.9883	0.993	0.993	0.9927	0.9941	0.9913	0.9935	0.9944	0.9944	0.9952	0.9949	0.9939	0.9954	0.9874	0.9897	0.8	0.6	0.2	0.4	0.2	0.3	0.3	0.1	0.1
			47	IAELESLTLR	91951520	82742368	72295600	115707168	93426432	84254024	247771952	187645952	45413008	2523369728	2229494016	2184884480	5501980160	5273190400	4972323840	9286518784	8160138752	8584524800	0.9856	0.9947	0.9883	0.9949	0.99	0.9856	0.991	0.9918	0.9974	0.9878	0.9845	0.9816	0.9878	0.9871	0.9885	0.9889	0.9869	0.9864	0.9	0.7	0.6	0.3	0	0.1	0	0.1	0.3
18	Gfap	Glial fibrillary acidic protein	48	ALAAELNQLR	42904188	40877456	33374118	102494056	82463536	73550592	382427616	281969728	130740256	2235476224	1887575424	2043166336	5257184256	4592506880	4552433152	7826245632	8772186112	8584426496	0.9803	0.981	0.9864	0.9853	0.9806	0.9887	0.991	0.9923	0.9728	0.9919	0.9928	0.9931	0.9936	0.9926	0.9948	0.9932	0.9551	0.9747	0.4	0.6	0.4	0.3	-0.1	0	0	0.1	0.2
			49	ITIPVQTFSNLQIR	19221	47903	10875	183527	71809	2770	2415804	1658030	390136	158052320	176260080	177180480	505186496	494186304	476089856	702731264	597568192	605829504	0.2711	0	0.2207	0	0.4796	0.1924	0.8982	0.7974	0.4796	0.969	0.9612	0.9752	0.9711	0.9671	0.9787	0.9644	0.9945	0.9764	-0.8	-2.1	-2.9	0.9	1.5	0	0.6	0.5	0.7
			50	LADVYQAELR	209268688	132541920	105245208	343414784	315334784	309073152	1005893056	1062633792	550678336	2900362240	2463977216	2176685312	4562086400	4378565632	4112058112	8536368640	7205227008	8104701440	0.9803	0.9778	0.976	0.9819	0.9808	0.9834	0.9876	0.9903	0.9853	0.988	0.9909	0.9906	0.991	0.9888	0.9895	0.9893	0.9875	0.9914	0.6	0.4	0.3	0.5	0.4	0.1	0.4	0.8	0
19	Gja1	Gap junction alpha-1 protein	51	SDPYHATTGPLSPSK	48370980	41758812	39339296	194461488	194297056	178078832	530861216	619466304	368160832	2143539200	1598490240	1930198784	3343413504	3360897536	2946276864	6024301568	4248719616	3251645440	0.9202	0.9327	0.9355	0.9352	0.9418	0.9412	0.9425	0.9411	0.9693	0.9483	0.95	0.9486	0.951	0.9508	0.9479	0.9532	0.8639	0.9055	0.6	0.6	0.4	0.2	0.1	0.2	0.1	0.3	0.2
20	Gria2	Glutamate receptor 2	52	LTIVGDGK	83763928	67833344	63685120	262901264	255917328	261106496	736748032	826702080	522819200	1679985792	1639468032	1679517952	3285104640	2961910016	2691337472	5770379776	4578585088	4884109824	0.9785	0.9745	0.9728	0.9811	0.9808	0.9797	0.9885	0.9926	0.9897	0.9904	0.9893	0.9894	0.99	0.9908	0.9902	0.9896	0.9426	0.9603	0.7	0.3	0.3	-0.4	-0.5	-0.5	0.1	-0.1	-0.1
			53	ADIAIAPLTITLVR	322217	233918	148796	1467116	1087828	880036	9726237	6645878	1930734	306249504	321143296	337843904	795795072	785774784	809423488	1444637568	1101103488	1273409408	0.6897	0.6484	0.6197	0.8159	0.8016	0.7209	0.9431	0.9079	0.8336	0.9773	0.9781	0.978	0.9826	0.9803	0.9796	0.9846	0.9813	0.9824	1.3	1.3	1.1	0.6	0.5	0.3	0.5	0.2	0.4
			54	GADQEYSAFR	149208208	134607952	110151360	233180192	234266480	230576560	570353920	550335616	399721664	1832214912	1502219136	1592649728	3312308992	2763168768	3218720512	3176822016	2688862208	3451739136	0.98	0.9792	0.9832	0.9814	0.9843	0.9848	0.9881	0.9862	0.9917	0.99	0.9885	0.9898	0.9903	0.9916	0.9892	0.9899	0.9706	0.9783	0.9	0.5	0.6	0.1	0	0	-0.1	0	0.1
21	Gria3	Glutamate receptor 3	55	GSALGNAVNLAVLK	1675811	974387	718742	14250956	9528748	7786367	42897248	25671130	9897057	739078144	694061696	660026240	1779546496	1656523392	1658396544	3338302464	2742519296	2870629888	0.8074	0.6378	0.5041	0.9509	0.955	0.9604	0.9848	0.9799	0.9498	0.9911	0.9918	0.9914	0.9907	0.9912	0.9903	0.9942	0.9881	0.9889	0.6	0.8	1	0.3	0.1	0.2	0.2	0.3	0.3
			56	NTQNFKPAPATNTQNYATYR	10134401	9856620	9222161	54090620	51385352	37944416	135188384	130161336	90266912	1254274176	1118565888	1058017536	1534371584	1465009792	1486530560	2758406912	2092942976	2532342016	0.9064	0.9142	0.9214	0.9664	0.9601	0.9656	0.969	0.9629	0.959	0.9733	0.9712	0.9703	0.9741	0.9693	0.9739	0.9749	0.9571	0.9712	0.7	0.7	1	0.5	0.5	0.4	0.4	0.6	0.6
			57	ADIAVAPLTITLVR	1488235	1099100	903755	4820671	3506356	2751867	20724906	12004304	3227960	486305056	511044032	477591648	1211912576	1171502592	1179909888	2238771712	1791260928	2040172160	0.812	0.7973	0.6846	0.9102	0.8008	0.8455	0.9851	0.9595	0.8998	0.9891	0.9903	0.9893	0.9902	0.99	0.9893	0.9899	0.9872	0.9878	1.1	0.4	0.7	0.5	0.3	0.4	0.5	0.5	0.3
22	Grin1	Glutamate receptor ionotropic, NMDA 1	58	VIILSASEDDAATVYR	22286896	16546707	11298098	4206759	4044500	4064628	21825794	12765252	2564986	957884928	1143274624	1253418752	2224868608	2186684160	2189649664	4350665728	3593698304	3717613312	0.9519	0.9428	0.9621	0.9105	0.7031	0.5847	0.9305	0.9266	0.6456	0.9827	0.9818	0.9824	0.9841	0.9831	0.9818	0.9847	0.983	0.9861	1	1	0.9	0.5	0.7	0.4	0.5	0.5	1.1
			59	HNYESAAEAIQAVR	7088618	5820821	4592194	24064010	19738976	17917526	46078984	45887188	19461436	791149632	787358272	673794816	1695483008	1503047424	1565106688	3125031936	2515211520	2700125184	0.9571	0.9849	0.9634	0.988	0.9793	0.9875	0.9805	0.9842	0.9866	0.9892	0.9862	0.9874	0.9858	0.9874	0.9888	0.9893	0.9736	0.9798	0.2	0.1	0.2	-0.6	-1	-0.9	0.1	0	0
			60	IPVLGLTTR	101217544	88866304	90902976	199457728	193752656	186493568	623119936	549712512	249257008	3100695040	2563324416	2695555584	6515222528	5874605568	5698070016	12849008640	10042842112	10745756672	0.9777	0.9843	0.979	0.9864	0.9857	0.9847	0.9865	0.9883	0.9817	0.9824	0.9835	0.9844	0.9812	0.9797	0.9827	0.9857	0.9325	0.9476	0.2	0.1	0.3	0	-0.2	-0.2	-0.2	-0.1	0
23	Grin2a	Glutamate receptor ionotropic, NMDA 2A	61	FSYIPEAK	217588464	155646944	123290832	349776864	337015808	340185824	809484160	875949504	444704512	2371354880	2257746944	1994599424	4836609024	4079862784	4211883776	8900660224	7502857728	8243767296	0.9624	0.9597	0.9623	0.9694	0.9665	0.9692	0.984	0.9901	0.9878	0.9911	0.9873	0.9882	0.9864	0.9895	0.9888	0.9895	0.9294	0.9496	0.5	0.6	0.6	0.1	0.1	0.1	0.2	0.3	0.3
			62	GVEDALVSLK	33686712	33642168	33631732	156839616	150393248	157020592	557893568	558967936	242494384	2348542720	2278907136	2305517824	5627499520	5125333504	4911493120	11014664192	8591065088	9461984256	0.9757	0.9639	0.9753	0.9849	0.9815	0.9872	0.9869	0.9855	0.9814	0.9836	0.982	0.9834	0.9814	0.9821	0.9813	0.9808	0.966	0.9795	0.2	0.6	0.5	0.1	-0.1	-0.1	0.2	0.2	0.1
			63	YLPEEVAHSDISETSSR	45930744	30456108	28609608	76962632	82804824	73058896	342553728	221501280	96730456	3723801600	3307429120	3184118784	8200773120	6907698688	6665740288	13583223808	10887774208	12192757760	0.9627	0.9712	0.9712	0.9768	0.9808	0.9838	0.9774	0.9771	0.9894	0.9802	0.9765	0.9801	0.9821	0.9791	0.98	0.9783	0.9302	0.9545	0.2	0.3	0.3	0	-0.2	-0.2	0.1	0.2	0.3
24	Grin2b	Glutamate receptor ionotropic, NMDA 2B	64	FQRPNDFSPPFR	1070779	416624	677456	18506274	17108666	17413298	40543748	32831472	14454217	2124252928	1954892544	1974068736	4811902464	4524723712	4296910848	7517934592	7284429824	8076134912	0.5978	0.5657	0.5666	0.9823	0.9822	0.9887	0.9854	0.968	0.9473	0.9846	0.9867	0.9859	0.9858	0.9853	0.9855	0.9868	0.9743	0.98	0	0.1	-0.1	0	-0.4	-0.2	-0.3	-0.2	0
			65	SDVSDISTHTVTYGNIEGNAAK	75752768	48941808	34097952	36092920	24817810	22801708	169099712	103995232	27785848	2967085568	2759663616	2370133760	5387057664	4963814400	4628915712	8196048896	7584395776	7403081728	0.9508	0.9331	0.95	0.9455	0.9342	0.9588	0.9531	0.9471	0.9227	0.9688	0.9638	0.9659	0.9673	0.9667	0.9644	0.9683	0.9358	0.9697	0.7	0.5	0.4	0.5	0.4	0.3	0.4	0.5	0.3
25	Homer1	Homer1	66	LTAALLESTANVK	13488398	12053384	10261745	61267172	47933060	43245152	209834576	180261472	58270216	1852542592	1504273408	1694623616	4172745472	4011083776	3894001664	8551711744	6827782144	6640620032	0.9616	0.952	0.9736	0.9681	0.9787	0.9737	0.9776	0.9782	0.9676	0.9841	0.982	0.9864	0.9826	0.9867	0.9854	0.9832	0.9849	0.9867	0.8	0.5	0.7	0.4	0.2	0	0.1	0.4	0.6
			67	HAVTVSYFYDSTR	1332805	703215	636076	6804766	5294841	4807896	4345942	3065289	1694955	375043168	372815552	367719840	807869056	605900992	831905472	1269321216	1133066752	1337851008	0.8001	0.7793	0.7613	0.951	0.7991	0.9366	0.8848	0.8138	0.7477	0.9846	0.9844	0.9867	0.9894	0.9872	0.9874	0.9872	0.9545	0.9692	0.3	0.3	0.9	0.4	0.2	-0.1	0.1	0	-0.5
			68	ANTVYGLGFSSEHHLSK	423333	328505	4565	1072509	1187322	915401	3285645	4115759	683750	515721024	482138880	355024896	1139094912	1011850368	893453696	1219791744	1015186816	1185815424	0.4739	0	0.2836	0.716	0.5866	0.4739	0.7294	0.9045	0.4739	0.9732	0.9706	0.9694	0.9816	0.972	0.9734	0.9758	0.9203	0.9446	0.3	3.8	-6.5	0.6	0.6	0.5	0.1	0.3	0.6
26	Ina	Alpha-internexin	69	ALEAELAALR	23099802	19811468	13681854	58798336	43007508	35298452	179305248	131188088	47135748	1719340672	1776935296	1698784512	4805805568	4363490304	4361911296	8451722240	7860303872	30528454	0.9492	0.9587	0.9466	0.9548	0.9577	0.9537	0.957	0.9624	0.958	0.9718	0.9733	0.9703	0.9743	0.9707	0.9725	0.9744	0.9668	0.9505	0.5	0.6	0.6	0.2	-0.1	0.1	0.3	0.1	0.2
			70	FANLNEQAAR	172425712	163104992	136642048	248833984	268237248	266860624	1014256000	977502208	894159488	2542217728	1872306560	2178388224	3878991616	3928039936	3775830784	6271259648	4944990720	5592867840	0.9758	0.9794	0.9784	0.9762	0.9798	0.9801	0.9836	0.9849	0.9894	0.9843	0.9861	0.9852	0.9896	0.9898	0.9866	0.9878	0.9853	0.9857	0.5	0.3	0.4	0.1	0	-0.1	0.2	0.3	0.4
			71	HSAEVAGYQDSIGQLESDLR	8028	54263	14544	1175561	842299	387540	19104404	15867202	8860274	1054972672	1074800256	1063986240	2742993152	2358416384	2321909248	4170276864	2904961024	3094078976	0.4808	0.1509	0.1889	0.5602	0.4808	0.4808	0.9571	0.9636	0.8468	0.9872	0.9889	0.9897	0.9908	0.9888	0.9893	0.9922	0.9911	0.9921	0	2.6	1.2	0.9	0.4	0.6	0.4	0.5	0.1
27	Kcnj4	Inward rectifier potassium channel 4	72	FEPVVFEEK	111876864	91659912	77755488	300643136	269688480	279440096	1141869184	1087575936	549266368	3299891968	2854406144	2888636672	7182139392	6342715392	6113339392	15822215168	13005851648	12715389952	0.9218	0.9231	0.928	0.9279	0.9293	0.9372	0.9394	0.9369	0.9512	0.9427	0.9412	0.9431	0.9396	0.9409	0.9421	0.9422	0.8964	0.9202	0.8	0.6	0.6	0.5	0.4	0.3	0.5	0.5	0.3
			73	SSYLASEILWGHR	219143	246597	7500	905985	639198	545867	3462897	2555045	1194361	431082144	440909600	461487648	1093214336	1070963264	1177522688	2041634816	1582891520	1764686208	0.4641	0.3631	0.3373	0.6102	0.7229	0.7422	0.9567	0.9399	0.7426	0.9865	0.9868	0.9838	0.9855	0.9879	0.9884	0.9848	0.925	0.949	0.3	0.6	1.4	-0.1	-0.1	-0.3	-0.1	-0.2	0.1
			74	TYEVAGTPCCSAR	131327288	125630752	82142960	193242752	185907216	169241936	514300704	480196384	428678144	1037421376	913926336	930048576	1262182784	1200830208	1062213888	1814671104	1194668928	678502400	0.9903	0.9872	0.9872	0.9911	0.9896	0.9919	0.9902	0.9939	0.9923	0.9889	0.9903	0.9892	0.994	0.9911	0.9917	0.9936	0.9934	0.9935	1.3	1.1	1.1	0.7	0.5	0.8	0.3	0.6	0.8
28	Lrrc7	Leucine-rich repeat-containing protein 7	75	VLNLSDNR	115025688	107057096	101629440	327682016	321661280	292067808	811864704	796225408	628627072	2149080320	2112082048	1973234176	4090383104	3777421824	3635555584	7248358400	6230949376	5590610944	0.9811	0.9898	0.9842	0.9924	0.9902	0.9872	0.9896	0.9898	0.988	0.9897	0.9908	0.989	0.9874	0.9877	0.9877	0.9867	0.9559	0.9685	0.6	0.5	0.3	0	-0.1	-0.2	-0.2	-0.2	-0.2
			76	ALIPLQTEAHPETK	69229608	60214208	49863528	218889024	222168576	209997520	680161536	576897920	206992000	4145829888	3746364416	3495942656	9223440384	7550112256	7322597376	13413855232	11027255296	13072588800	0.8852	0.885	0.8766	0.8957	0.9004	0.8959	0.8952	0.8966	0.9058	0.897	0.8984	0.8983	0.8982	0.8998	0.9003	0.8993	0.8558	0.8736	0.4	0.5	0.2	-0.3	-0.3	-0.2	-0.3	0	0.1
			77	IVGVPLELEQSTHR	57763440	44513880	38147960	110185880	83473464	67834408	229341360	167702768	65930820	4260982784	3840283904	3729533440	10363548672	8991659008	8675758080	21052643328	15569121280	17054534656	0.9574	0.9641	0.9519	0.9704	0.975	0.9705	0.9708	0.9684	0.9795	0.9742	0.9744	0.9696	0.9738	0.9729	0.9714	0.9814	0.8855	0.9274	0.1	0.3	0.4	0.1	-0.4	-0.4	-0.1	0	0.1
29	Mbp	Myelin basic protein	78	DTGILDSIGR	134616912	118814792	106174632	190866592	178527744	188517776	582092224	581304256	258775568	2159471104	2061179392	1833675904	4483368448	3862525440	3962451968	9935437824	8170820096	7405798400	0.9766	0.9807	0.9788	0.9822	0.9818	0.9859	0.9893	0.9882	0.9902	0.9902	0.9907	0.9908	0.9896	0.9898	0.99	0.9936	0.9768	0.9823	0.7	0.7	0.2	-0.1	-0.2	-0.2	-0.3	-0.2	0.1
			79	TPPPSQGK	513	7471	2166	589	5669	8267	78827	150475	108871	311566	293756	349365	670351	662527	790245	1243086	771768	1063982	0.2426	0.5892	0.2426	0.5154	0.5154	0.5154	0.7007	0.8927	0.7854	0.8512	0.9088	0.9032	0.9022	0.953	0.9405	0.9446	0.9006	0.9449	0.3	0.2	1.1	-1.7	0	1.6	-0.7	-0.2	-0.1
			80	TQDENPVVHFFK	16383766	14057349	10774315	91892088	87686056	74985360	90001816	65289876	22798966	2492945664	2312247040	2171196416	5169256448	4814123008	4910828544	7814525440	5944155648	6421697024	0.9532	0.9549	0.9761	0.9782	0.9781	0.9721	0.9736	0.9686	0.9369	0.9643	0.9651	0.9657	0.9656	0.9652	0.964	0.9698	0.8891	0.9195	0.7	0.5	0.4	0.1	-0.1	0	0	-0.1	-0.1
30	Mog	Myelin-oligodendrocyte glycoprotein	81	ALVGDEAELPCR	84414488	65395472	54773040	140892608	140476544	139363168	560419648	640082752	285254528	1889162496	1790650624	1598703488	4008237824	3462398976	3377219584	6729812992	6173283328	7054610944	0.9828	0.9741	0.981	0.984	0.9799	0.9803	0.9869	0.9852	0.9793	0.9896	0.9877	0.9895	0.9877	0.9934	0.9869	0.9841	0.9875	0.9888	0.9	0.9	1.1	0.6	0.5	0.6	0.6	0.6	0.7
			82	DQDAEQAPEYR	101797296	102024160	83013896	142694736	172244192	160191504	451251936	455372256	452299360	1134286976	1087870976	1080315264	2361868800	2197714432	2185686016	4364313600	2740563200	2885360640	0.9895	0.9873	0.99	0.991	0.9916	0.9911	0.9912	0.9925	0.9924	0.9923	0.9917	0.9929	0.9929	0.9931	0.993	0.9942	0.992	0.9911	1.2	1.2	0.9	0.4	0.2	0.3	0.1	0.3	0.4
			83	FSDEGGYTCFFR	8772097	5678984	4124616	11053004	10204068	8219435	46421860	35246372	14259356	420604736	363117504	351427616	720047104	670564672	723756224	1261024384	1015455552	1129406208	0.9758	0.9651	0.8848	0.9634	0.9583	0.9794	0.9859	0.9761	0.9828	0.9921	0.994	0.988	0.9903	0.9912	0.9921	0.9886	0.9919	0.9921	1.1	0.9	1.1	0.6	0.6	0.5	0.5	0.5	0.6
31	Myo1d	Unconventional myosin-1d	84	VVSVIAELLSTK	581338	266855	35899	5577369	4020009	3747309	25219036	16536854	4838070	714451904	753706432	634083584	1654827904	1719708672	1459184256	3341716224	3401127424	2900386048	0.7334	0.7266	0.7471	0.97	0.9159	0.947	0.9865	0.9796	0.9422	0.9897	0.9896	0.9873	0.9874	0.987	0.987	0.9839	0.9921	0.9907	0.8	1	0.4	0	-0.1	-0.1	0.1	0.1	0.3
			85	HQVEYLGLLENVR	1479386	167207	439743	2871446	1751458	2084973	6495054	4951743	2162849	394898560	384625280	399211264	959715712	877485632	881024320	1811999488	1458086144	1525171456	0.366	0.54	0.3796	0.8757	0.8945	0.6622	0.9631	0.8935	0.8179	0.9888	0.9898	0.9915	0.9894	0.9872	0.9877	0.9896	0.9682	0.9767	-0.6	-0.1	0.7	-0.1	-0.1	-0.4	-0.1	-0.2	0
			86	IGELVGVLVNHFK	4252	2987	0	104506	3245253	2897533	3094960	2960292	1291361	296636160	296315520	312386592	842064768	741111296	793402304	1542977408	1204015104	1308610816	0.1986	0.3765	0	0	0	0	0.9103	0.9206	0.6375	0.9803	0.9823	0.9802	0.9871	0.9847	0.9827	0.9848	0.8755	0.9079	3.9	4.9	#N/A	-0.2	0.8	0.9	-0.1	0	-0.2
32	Nedd4	E3 ubiquitin-protein ligase NEDD4	87	EWFFLISK	1398502	1034598	785299	2517573	2028453	1555681	8102469	6157893	1974362	305476352	297049568	319700384	698235840	680088832	756299008	1161467136	998924032	999514048	0.9654	0.9539	0.9154	0.9664	0.9572	0.9613	0.9769	0.9688	0.9685	0.9632	0.9621	0.9606	0.9565	0.9566	0.9589	0.9586	0.9388	0.9403	0.4	0.4	0.3	0.1	0	-0.3	-0.1	0	0
			88	LLDGFFIRPFYK	1219	2261	2154	1808	88580	64244	192203	138302	2175	1210054	1248163	704396	2995596	2048965	1653808	740788	1995974	1507196	0.496	0.1257	0.496	0.1715	0.5537	0.6288	0.5842	0.496	0.2416	0.9091	0.9182	0.939	0.9549	0.9387	0.9433	0.9632	0.9104	0.9165	-5.3	-6.5	4.1	-12.4	-0.2	-0.1	0	0.6	-1.9
			89	LLQFVTGTSR	41377320	32802210	29817510	77842080	77852656	76177680	279288160	214145184	93238488	1173027456	1048173760	1036861504	2098246528	1909440256	1994373376	3478990336	2932640512	3108474368	0.971	0.9727	0.9806	0.979	0.9816	0.9808	0.9829	0.9835	0.9894	0.976	0.9803	0.9764	0.9748	0.9727	0.9735	0.9781	0.9293	0.9532	0.5	0.7	0.7	0.2	0.1	0.2	0.1	0.4	0.6
33	Nrn1	Neuritin	90	FSTFSGSITGPLYTHR	3526	3800	5144	2335704	2257331	2092686	8520210	6439423	3011510	513776320	452637184	446667712	1333747584	1108147456	1165879424	2137644672	1676951040	1920126720	0.3092	0.3074	0.2336	0.7598	0.6611	0.6432	0.9379	0.8981	0.9014	0.9739	0.971	0.9753	0.9764	0.9715	0.9741	0.9818	0.9211	0.9508	-0.4	-3.3	6.8	0.3	0.3	0	0.2	0	0.2
			91	GFSDCLLK	17429928	15439303	13038999	41314136	39776560	37935516	134038200	130554144	72817040	445782624	396050944	434448640	878755008	786513088	805017472	1517681920	1602039040	1534099072	0.9582	0.95	0.9516	0.9783	0.9624	0.9713	0.9771	0.9831	0.9828	0.9898	0.9899	0.9936	0.9911	0.9915	0.9889	0.9922	0.9611	0.9689	0.4	0.6	0.4	-0.1	-0.1	-0.2	-0.2	-0.1	0.1
34	Pclo	Protein piccolo	92	NYVLIDDIGDITK	7128859	4541210	2630069	12154086	8386087	7234535	63889660	36380120	15486672	1995408256	1919155072	2031755264	4813904896	4237081600	4524563968	8765537280	4778581504	7738954240	0.926	0.9282	0.7844	0.972	0.9636	0.9689	0.9813	0.9815	0.9686	0.9903	0.989	0.992	0.989	0.9884	0.9922	0.9857	0.9934	0.9935	1.2	0.8	0.7	0.1	0.2	0	0.1	0.3	0.2
			93	AQEAEALDVSFGHSSSSAR	64338572	52362044	34260296	48889212	46593716	48223784	47514308	35875036	13987776	1792688896	1835722368	1409914240	3872031232	3551755264	3640191232	6018268672	5892466176	6337839104	0.9579	0.9769	0.9707	0.9703	0.977	0.9729	0.9801	0.9512	0.9469	0.9821	0.9857	0.9842	0.9826	0.9856	0.9816	0.982	0.9362	0.9639	0.8	0.9	0.6	0.2	0.2	0.1	0.2	0.3	0.5
			94	AAAGPLPPISADTR	138915856	120888608	111485120	292669824	278802944	280503072	1320186112	1385016448	715695296	4887593472	4262311168	4093819392	9992611840	8815770624	9104668672	13068326912	11797708800	14215232512	0.9809	0.9821	0.9786	0.9846	0.9827	0.9852	0.9841	0.9867	0.9928	0.9839	0.9864	0.9883	0.9862	0.9858	0.9872	0.9871	0.9409	0.9593	0.8	0.8	0.5	0.2	0.3	0.2	0.3	0.3	0.4
35	Plec	Plectin	95	DSQDAGGFGPEDR	112246184	85940008	68955776	273809472	248791360	240928800	681198208	643982720	622962944	1825201920	1680439680	1541420288	3000083456	2948497408	2841766912	5959688704	2499121664	3701875968	0.9832	0.9878	0.9818	0.9849	0.9877	0.9836	0.9844	0.9854	0.9862	0.9829	0.9868	0.9873	0.9858	0.9834	0.9847	0.9854	0.9864	0.9845	0.7	1.2	1.1	0.9	0.6	0.8	0.5	0.7	0.8
			96	IISLETYNLFR	6484	144400	10625	435026	310073	299053	4918486	3441405	867709	248833136	249579904	259593440	621346560	641275840	636065856	1048835968	921013760	1054240448	0.1557	0	0.2737	0.508	0.557	0.508	0.8666	0.866	0.7218	0.9912	0.9925	0.9947	0.9961	0.9915	0.9868	0.9861	0.9872	0.9928	-2.9	-1.3	5.6	0.7	0.5	0.3	0.4	0.3	0.3
			97	LGFHLPLEVAYQR	2375	4855	2019	1158441	896088	815759	5364951	4669342	1863010	481238496	489900576	484000832	1181965312	1044798528	1023764864	1791101696	1345753344	1448459264	0.519	0.1045	0.3458	0.6978	0.7932	0.6962	0.9506	0.9358	0.7982	0.988	0.9865	0.9865	0.9884	0.9892	0.9868	0.9888	0.972	0.9812	-3.1	-0.8	-1.7	0.3	0	0	0	-0.1	-0.1
36	Rims1	Regulating synaptic membrane exocytosis protein 1	98	ATTLTVPEQQR	218157936	177527792	152559040	331113088	343785792	320238592	967203008	1117023488	718372288	2903469312	2387204608	2634866432	4341250048	4490138112	4208055808	8953590784	8498024960	7522119168	0.9893	0.9866	0.9894	0.991	0.9894	0.9906	0.9928	0.9921	0.9903	0.9947	0.9938	0.9927	0.9962	0.9917	0.9949	0.9926	0.9905	0.9906	0.8	0.9	0.6	0.4	0.2	0.3	0.2	0.4	0.2
			99	ESGALLGLK	133590088	121425640	106289000	286340704	286068096	286020960	773103680	819232448	456698976	2343858688	2129449856	2029931392	4086188800	3770979584	3764551936	6341640704	6114631168	6490659840	0.9861	0.9874	0.983	0.9883	0.9886	0.9901	0.9878	0.9886	0.9863	0.9853	0.9843	0.9824	0.9849	0.9861	0.9852	0.9843	0.9771	0.9789	0.2	0	0.2	0.2	0.1	-0.1	0.3	0.3	-0.1
			100	ETSPISSHPVTWQPSK	11420329	9237827	7633813	99311752	96446952	94475592	421826336	368663424	188765552	2453700352	2071667712	1974877312	4854722048	4319958016	4241586176	7361745408	5709762560	7079851008	0.9642	0.9732	0.9688	0.986	0.9832	0.9853	0.9821	0.9813	0.9775	0.9785	0.9807	0.9786	0.9797	0.9818	0.9807	0.9803	0.9397	0.9607	0.2	0.5	0.5	0.2	0.2	0.1	0.2	0.2	0.1
37	Rpl3	60S ribosomal protein L3	101	VACIGAWHPAR	2245177	2826046	1798614	13986802	13127474	11707004	30738300	18153040	9209346	345449472	307470752	307533856	560542848	526116416	528505920	806787648	634745536	637688640	0.964	0.9798	0.9328	0.9823	0.9716	0.9739	0.9837	0.9821	0.9822	0.9763	0.9728	0.9718	0.9695	0.9645	0.9639	0.9577	0.918	0.9353	0.2	0.2	0.3	-0.3	-0.1	-0.2	-0.1	0	-0.1
			102	IGQGYLIKDGK	13980405	11445692	9953586	59922304	59761284	55352940	30620996	27912940	10835821	4390962	3309506	2968896	2484358	2212277	2058001	3845323	4882518	1949375	0.9636	0.9626	0.9602	0.9659	0.9753	0.9667	0.9617	0.9565	0.9556	0.9515	0.7739	0.7979	0.7308	0.7407	0.7424	0.9415	0.9018	0	0.6	0.8	0.8	0.6	0.2	0.4	0.4	0.4	0.4
			103	NNASTDYDLSDK	1951552	1520733	1746943	15050212	12394299	12042881	189902640	201907696	188305296	1333877888	1190946432	1193651328	3011906048	2786740480	2875047936	5455412224	4014706176	4026811136	0.8076	0.7949	0.7233	0.9827	0.9614	0.9772	0.9825	0.9817	0.9781	0.983	0.9834	0.9808	0.9827	0.9828	0.984	0.984	0.9722	0.9753	0.1	1.1	0.8	0.8	0.7	0.7	0.4	0.5	0.7
38	Rpl7a	60S ribosomal protein L7a	104	NFGIGQDIQPK	125709376	105200584	97242360	243555584	233948160	225605248	861314432	895428800	438941248	3184163328	2659063296	2571474176	6718134272	5515657216	6233334784	10723742720	11022936064	10965028864	0.9763	0.9741	0.9794	0.982	0.9825	0.9822	0.9861	0.9834	0.987	0.9865	0.9899	0.9873	0.9887	0.9862	0.986	0.9859	0.9772	0.9825	0.2	0.8	0.6	0.4	0.3	0.1	0.3	0.3	0.3
			105	LKVPPAINQFTQALDR	5983	5575	2617	1882	6105	3216	1229644	1203181	22232	422415520	428841248	448121568	1002670080	870750208	877656448	1002633344	851202944	849537920	0.2369	0	0.3165	0.3586	0	0.2816	0.6098	0.6258	0.2816	0.9505	0.9547	0.951	0.9566	0.9625	0.9592	0.9587	0.9485	0.9439	2.8	3	-0.7	-9.1	-0.5	6.1	0.1	0.5	0.7
			106	AGVNTVTTLVENK	50563768	42223332	39616712	171924992	143202016	125471848	760464384	745757952	357934688	3982726912	2960323328	3350897920	8501714944	6791748608	8102603776	16398661632	13811219456	16106597376	0.9697	0.9726	0.9837	0.9771	0.9834	0.9775	0.9819	0.9847	0.9854	0.9859	0.9874	0.9868	0.9828	0.9867	0.985	0.985	0.9819	0.9859	0.8	0.5	0.4	0.2	0	-0.1	-0.2	-0.1	-0.1
39	Rpl10	60S ribosomal protein L10	107	VHIGQVIMSIR	21764884	3022028	303703	51543	824767	51716	267633	525253	134213	30729732	38582300	36138752	108826376	88750464	100610672	144159008	109295600	131106408	0	0	0.6676	0	0	0.0761	0.6676	0.6676	0.6676	0.9012	0.9124	0.9002	0.9149	0.9167	0.9088	0.9134	0.9325	0.9234	0.8	0.7	0.7	1.6	-0.2	0.6	0	0	0
40	Rpl18a	60S ribosomal protein L18a	108	IFAPNHVVAK	44949544	38491340	28592864	101084824	102349560	84011632	218278928	234788224	81683008	876234240	763880448	820136064	1467842048	1567364352	1452579712	2756094208	2686161920	3635228	0.9709	0.9863	0.9639	0.9812	0.9826	0.9797	0.9812	0.9813	0.9736	0.9848	0.987	0.9843	0.9886	0.9881	0.9859	0.986	0.962	0.9052	0.9	0.7	0.6	0.3	0.2	0.1	-0.1	0.1	0.3
			109	VKNFGIWLR	3603	182876	224371	729613	24323	211959	382834	100088	34854	7865223	6192958	7458170	8722999	7320892	9162519	10695531	12124194	7470231	0.2752	0	0	0	0	0	0	0	0	0.9336	0.9562	0.937	0.9657	0.943	0.9712	0.9391	0.8817	0.8734	4.6	-0.4	-1.4	-1	-1.1	-0.2	-0.4	-0.1	-1.1
			110	DLTTAGAVTQCYR	23775436	20000800	19662548	41321764	42086892	36947568	163690848	165267280	81945624	539318400	501511968	476605408	1209374336	1090947968	1104135936	2303127296	1922206848	2107814656	0.9838	0.9837	0.9757	0.9846	0.983	0.9844	0.9866	0.9902	0.9916	0.988	0.9923	0.9918	0.9907	0.9913	0.9948	0.99	0.9886	0.9878	0.8	1.1	0.9	0.9	0.6	0.6	0.7	0.5	0.6
41	Rps20	40S ribosomal protein S20	111	DTGKTPVEPEVAIHR	56536248	36737824	30793590	121841184	107199800	110228000	215894768	217055952	96325976	1163586432	812921024	983631552	520350752	491114272	457075680	78749064	49097668	32123106	0.9491	0.9488	0.9493	0.9571	0.9561	0.9569	0.9551	0.9571	0.9749	0.9552	0.9579	0.9561	0.956	0.9538	0.9604	0.9674	0.9217	0.9263	0.7	0.8	0.6	0.1	-0.1	-0.1	-0.1	0.1	0.1
			112	VCADLIR	64120440	50273936	44771164	124724984	119890456	104908496	284538656	283151584	178319888	820056576	738990656	736329856	932087936	1101018624	972821888	5047863	1264476288	2914059	0.9732	0.9646	0.9818	0.9746	0.9801	0.9787	0.9764	0.9777	0.9865	0.9778	0.9734	0.9759	0.9654	0.9703	0.9699	0.7398	0.923	0.7503	0.5	0.3	0.5	0.5	0.5	0.5	0	0.2	0.2
			113	LIDLHSPSEIVK	4397415	3388665	2395962	52824488	41074012	37232084	165047680	110112776	44699836	1651561088	1554035968	1492864640	4118317568	3295592960	3569140992	5664919552	6124485120	6536305152	0.9334	0.9141	0.9081	0.9754	0.9625	0.9738	0.9663	0.971	0.9837	0.9661	0.9687	0.9686	0.9681	0.9634	0.9644	0.9682	0.8894	0.9161	0.1	0	0.2	0	-0.5	-0.3	-0.2	-0.2	0
42	Shank1	SH3 and multiple ankyrin repeat domains protein 1	114	ALTASPPAAR	271406912	190331888	179314448	454999776	372582592	394236832	895223232	937750144	878068672	2147644672	1825767808	1840199040	4042731008	3588514048	3560284416	7454541824	4152807680	5815065600	0.9823	0.984	0.9833	0.9854	0.986	0.9876	0.9885	0.9885	0.9874	0.9893	0.9907	0.9882	0.9849	0.9879	0.9845	0.985	0.9799	0.9818	0.2	0.9	0.6	0.4	0.2	0.4	0.4	0.3	0.4
			115	LESGGSSGGYGAYAAGSR	130078008	108967824	78949312	148242800	131377784	127230888	455430528	388534400	310663840	951100416	736121152	651074624	1983732608	1999969152	1809746304	3479955456	2274362368	2585212672	0.9831	0.9878	0.9896	0.9906	0.9796	0.9864	0.988	0.9898	0.9855	0.9872	0.9867	0.9845	0.9883	0.9871	0.9869	0.9838	0.9434	0.962	1.1	1.5	1.1	0.7	0.7	0.6	0.3	0.5	0.8
			116	GSSTEDGPGVPPPSPR	208177680	95664728	150676768	360317248	315587360	280811264	832544384	903658752	785822528	2598972416	2125955584	2244551936	5259569152	3104862720	2830014464	5672837632	3197765632	4025158656	0.977	0.9791	0.9679	0.9836	0.9816	0.983	0.9854	0.9837	0.9844	0.985	0.9849	0.9839	0.9844	0.9841	0.9828	0.9839	0.9839	0.9808	1.6	1.7	1.8	1.1	1	1.1	0.9	0.9	1.1
43	Shank2	SH3 and multiple ankyrin repeat domains protein 2	117	AASVPALADLVK	8278192	6414938	4884553	48160140	36780440	32641126	189102528	156985712	54147060	1396741504	1251334400	1213452288	3267599360	2955740672	2968145408	6083943936	4739483648	5243619328	0.8914	0.868	0.8669	0.9675	0.9672	0.9735	0.9783	0.9833	0.9761	0.9893	0.9886	0.9875	0.9946	0.9941	0.9927	0.9949	0.9802	0.984	0.7	0.7	0.6	0.4	0.1	0	0.1	0.2	0.2
			118	LLDPSSPLALALSAR	1822	1981	48066	1328984	1244247	851204	12029156	9028129	2170306	279568608	276291648	268065312	399319008	343272928	351886592	325025152	258336512	273288384	0.1848	0.3409	0.3764	0.8802	0.7876	0.7493	0.9439	0.9454	0.831	0.9694	0.9734	0.9674	0.9669	0.9675	0.969	0.9614	0.9944	0.9778	6	1.6	1.3	0.4	0.2	0.1	0.4	0.4	0.3
			119	IFLSGITEEER	9909429	7587851	6098756	52901472	44759456	41398568	504958688	380657088	129867184	3093930240	2808697344	2762430464	5577523200	5114482176	5099144704	14127869952	11090363392	12725058560	0.9747	0.9711	0.938	0.9823	0.988	0.9949	0.9912	0.9909	0.9868	0.9919	0.989	0.99	0.992	0.9933	0.9898	0.9906	0.9917	0.9918	0.9	0.6	0.7	0.1	0	0	-0.1	0.1	0.2
44	Shank3	SH3 and multiple ankyrin repeat domains protein 3	120	AALAVGSPGPVGGSFAR	67909760	58700608	52085436	159926960	152507888	141249184	760115392	647413824	287612832	3179404032	2820221184	2641769216	6576248832	6128046080	6032257024	9044064256	10786998272	10906009600	0.9856	0.9781	0.9768	0.9772	0.9871	0.9917	0.997	0.9919	0.9937	0.9952	0.9938	0.9939	0.9944	0.9955	0.9972	0.9942	0.9918	0.9945	0.8	0.9	0.7	0.3	0.3	0.3	0.2	0.4	0.9
			121	LDPTAPVWAAK	113021248	92376064	77556624	158418048	181298592	173998560	872977600	783048832	358116512	2422229248	2417467904	2134211712	5171993088	4575371264	4681665536	8046096384	8603564032	9823779840	0.9815	0.98	0.9812	0.9927	0.9864	0.9919	0.9882	0.9898	0.983	0.9861	0.9898	0.9927	0.9892	0.9881	0.9851	0.9949	0.9357	0.961	0.1	0.1	-0.2	0.1	-0.4	-0.2	-0.2	0.1	0.2
			122	VLSIGEGGFWEGTVK	1935377	1282738	1047607	249830	930749	362543	8441399	5437701	1925249	799740288	817603648	799696064	1632030208	1540860928	1452318464	1550658432	1159420672	1049490688	0.6555	0.592	0.4533	0.4435	0.4533	0.4533	0.9005	0.8236	0.7241	0.9917	0.9898	0.9873	0.9917	0.9914	0.9933	0.9918	0.9914	0.9926	1.2	1.1	1.4	0.9	0.9	0.6	0.7	0.7	0.6
45	Sptan1	Spectrin alpha chain, non-erythrocytic 1	123	ELPTAFDYVEFTR	6497296	4471488	3330584	6995217	4832890	3718757	58817072	40038828	14123801	1363695488	1272388864	1155863936	2811842816	2623141376	2624255488	5087652352	4334443520	4382896640	0.9373	0.9369	0.9009	0.9713	0.9316	0.9324	0.951	0.9468	0.9578	0.9541	0.9553	0.9517	0.9521	0.9544	0.9557	0.96	0.9381	0.9514	1.1	1.1	0.8	0.5	0.6	0.6	0.6	0.5	0.4
			124	SSLSSAQADFNQLAELDR	687211	1745	51717	214985	2364	179036	25143148	17685766	5399779	1334998912	1286477824	1190886272	3645150720	3318680576	3229664512	6622046720	5527639552	6197228544	0.2934	0.3087	0.3087	0.2167	0.2934	0.2167	0.9562	0.9601	0.7984	0.9859	0.9811	0.9799	0.9884	0.9887	0.9895	0.9826	0.9891	0.9915	1.3	-1.6	-1.7	0.6	-3.8	-0.8	0.4	0.6	0.8
			125	HQAFEAELSANQSR	60474276	56355600	40021764	89740280	101463968	89876008	44369308	27346362	16810276	1515463424	1218631424	1274669184	2426360064	2116583424	2282020864	3362066944	2329201664	2073276288	0.9917	0.9921	0.9863	0.9885	0.995	0.9881	0.9871	0.9927	0.9912	0.9913	0.9926	0.9922	0.9932	0.9923	0.9925	0.9926	0.9703	0.9742	0.9	0.7	0.5	0.1	0	0	-0.2	0.1	0.2
46	Srcin1	SRC kinase signaling inhibitor 1	126	GEGLYADPYGLLHEGR	7288646	6311745	6284062	25414548	16803942	13631721	47792316	34986456	18763460	2572796928	2310377984	2222342400	5833666048	5239171072	5270868480	10486526976	7801430016	8431715328	0.9616	0.9717	0.9583	0.9779	0.9598	0.9855	0.9944	0.9849	0.9555	0.9921	0.9938	0.9933	0.989	0.9935	0.9892	0.9884	0.9304	0.9537	0.4	0.4	0.7	0.2	-0.2	-0.1	0	0.2	0.1
			127	AGAGGPLYGDGYGFR	73919232	54660324	41623280	153071504	154811360	148500448	471533120	376752384	105614984	2975476736	2573478912	2590835968	6072885760	5404912128	5376571904	14421719040	12054046720	11688981504	0.974	0.9731	0.9778	0.9791	0.9825	0.9862	0.9834	0.9828	0.9732	0.9902	0.995	0.9924	0.9956	0.9913	0.9961	0.9914	0.9759	0.9937	0.9	0.9	1	0.6	0.6	0.5	0.6	0.8	0.9
			128	LLEETQAELLK	41124744	34087968	27750818	133339064	117024992	109858280	511051872	438709440	192602160	2515097344	2468614656	2192242688	5909273088	5410765824	4456543232	10067051520	10878551040	10437791744	0.9794	0.9754	0.9759	0.9812	0.9809	0.981	0.9882	0.9931	0.9894	0.9926	0.9886	0.9925	0.99	0.9864	0.9915	0.9929	0.9782	0.9858	0.5	0.7	0.9	0.1	0.3	0.3	0.2	0.3	0.5
47	Syngap1	Ras GTPase-activating protein SynGAP	129	AGYVGLVTVPVATLAGR	696596	634281	533544	2247453	1489238	1288142	14789646	9116466	2646442	525414688	464071168	434346464	1280633728	1065118336	1106252544	2282888192	1703568256	1992543744	0.4707	0.5361	0.5637	0.777	0.7053	0.6706	0.9494	0.8912	0.7731	0.9665	0.9655	0.9663	0.9715	0.9698	0.9727	0.9741	0.9794	0.9775	0.5	0.9	0.9	0.7	0.6	0.7	0.8	0.6	0.4
			130	GGEPPGDTFAPFHGYSK	57936692	51825688	48571816	223025808	202545264	181744160	400659424	314839680	150639424	5258017280	4528341504	4894261248	9985451008	8582540288	9138188288	12598075392	13260010496	12526753792	0.9804	0.9676	0.9498	0.9804	0.9834	0.9791	0.9837	0.9775	0.9821	0.9851	0.9862	0.9845	0.9883	0.987	0.9841	0.9861	0.9415	0.9585	0.7	0.5	0.4	0.1	0.1	0	0.1	0	0.1
			131	SASGDTVFWGEHFEFNNLPAVR	116296	93730	28452	24731	19858	6980	515809	705461	12074	503678720	536476896	524265632	1104091776	1126003584	1196085888	1768748160	1640082560	1719153280	0	0.3862	0.2116	0.3862	0.2088	0.2629	0.4865	0.4528	0.2629	0.9518	0.9509	0.9532	0.9754	0.9711	0.9673	0.9912	0.9952	0.9893	-1.3	-0.6	-2.2	-1.8	-5.6	1.4	0.5	0.4	-1
48	Synpo	Synaptopodin	132	YVIESSGHAELAR	46586960	37586472	28111780	18193966	17929986	16649215	35460360	23807284	12598446	1200630784	1049989760	806292544	1923724160	1618355840	1577284864	1501967616	1390100352	195071584	0.9578	0.9616	0.9601	0.9673	0.9623	0.9634	0.9588	0.9579	0.9797	0.9672	0.969	0.9634	0.9656	0.9639	0.9666	0.9594	0.8843	0.8778	0.5	0.5	0.6	0	-0.2	-0.1	-0.1	0.1	0.1
			133	AASPAKPSSLDLVPNLPR	566299	247332	169066	7883921	8076353	7812040	30806830	26555982	10888143	1913182080	1677286784	1639106176	4267719424	3805114880	3681144320	7797389312	5618651136	5924186624	0.7472	0.6094	0.6094	0.8788	0.9379	0.9641	0.97	0.9724	0.8915	0.9882	0.9879	0.987	0.982	0.9825	0.9848	0.9805	0.9781	0.985	1.5	0.9	-0.1	0.2	0.2	0.1	0.5	0.3	0.3
			134	VASEEEEVPLVVYLK	71094200	49781024	37470316	64001140	41859988	33621092	190193440	110548272	31600434	3307192064	3011797504	2724443648	6696695296	6013697024	6082373632	13674721280	7881184768	11578823680	0.9634	0.9678	0.9731	0.964	0.9773	0.9758	0.9665	0.9687	0.9768	0.9826	0.9808	0.9821	0.9823	0.9817	0.9831	0.9863	0.9816	0.9818	0.7	0.4	1.2	0.8	0.7	0.7	0.8	0.9	0.5
49	Tomm20	Mitochondrial import receptor subunit TOM20	135	LPDLKDAEAVQK	52548164	39902812	34721940	133110088	132524600	118065752	286965760	236356176	114816048	292199328	259636096	254703808	20712104	14934790	16555086	3015861	3773947	5211988	0.9503	0.9635	0.9549	0.9634	0.9631	0.9644	0.967	0.967	0.9763	0.9693	0.9716	0.9719	0.9697	0.9602	0.9673	0.967	0.8978	0.9258	0.2	0.2	0	-0.4	-0.5	-0.5	-0.6	-0.4	-0.3
50	Vdac2	Voltage-dependent anion-selective channel protein 2	136	GFGFGLVK	14352035	11853579	9243576	66527688	54826688	52788488	163698736	134419280	53892792	1051236672	1018709824	970117568	2264749824	2122242048	2174808576	3543503104	3220006656	3061833728	0.9371	0.9203	0.9198	0.9746	0.9671	0.9587	0.9722	0.9668	0.9596	0.9738	0.9724	0.9731	0.9743	0.9751	0.9735	0.9756	0.949	0.9552	0.6	0	0.7	0.2	0	-0.1	0	0	0.3
			137	YQLDPTASISAK	101681112	93629872	75852968	176687072	160218000	156262960	646941888	668245696	344325024	2208211712	2094457856	1992491136	4714391552	4093246464	4112135424	6339390976	5847279104	6865093632	0.9732	0.984	0.9768	0.9811	0.9853	0.9855	0.9901	0.9867	0.9887	0.9891	0.9941	0.9888	0.9931	0.9935	0.9885	0.9885	0.9677	0.9791	0.3	0.9	0.6	0.1	-0.1	0.1	0.4	0.2	0.4
			138	WCEYGLTFTEK	2681027	1864008	922939	6119683	5530297	5016831	18306984	13149234	7915821	326542048	293183488	292356672	612262272	528768736	565998592	845430592	666954368	667391104	0.8346	0.6305	0.6384	0.9736	0.8209	0.9176	0.9524	0.953	0.9089	0.9808	0.9835	0.9824	0.9939	0.9922	0.9888	0.9936	0.9759	0.9879	1.1	0.9	1.4	0.9	0.9	0.7	0.8	1	0.8
[truncated: 28 more columns]

## Sheet: Table S2
Table S2: Results of SIL peptide dilution series in the presence of a fixed background matrix
Protein #	Gene name	Protein	Peptide #	Peptide	Form monitored	Peak Area																					dotp																					Mass error (ppm)
				JPT peptide/injection:		0 fmol			25 fmol			50 fmol			100 fmol			250 fmol			500 fmol			1000 fmol			0 fmol			25 fmol			50 fmol			100 fmol			250 fmol			500 fmol			1000 fmol			0 fmol
						Rep.1	Rep. 2	Rep. 3	Rep.1	Rep. 2	Rep. 3	Rep.1	Rep. 2	Rep. 3	Rep.1	Rep. 2	Rep. 3	Rep.1	Rep. 2	Rep. 3	Rep.1	Rep. 2	Rep. 3	Rep.1	Rep. 2	Rep. 3	Rep.1	Rep. 2	Rep. 3	Rep.1	Rep. 2	Rep. 3	Rep.1	Rep. 2	Rep. 3	Rep.1	Rep. 2	Rep. 3	Rep.1	Rep. 2	Rep. 3	Rep.1	Rep. 2	Rep. 3	Rep.1	Rep. 2	Rep. 3	Rep.1	Rep. 2
1	Anks1b	Ankyrin repeat & sterile alpha motif domain-containing protein 1B	1	TLANLPWIVEPGQEAK	Light	176267	189362	183395	2306896	2317561	2255820	3007132	2878043	2580587	822630	1124610	1146811	3109801	2973700	3279621	5206582	5498891	5863275	4685240	4569109	4516098	0.742	0.7993	0.7183	0.9659	0.9722	0.9645	0.9648	0.9586	0.9663	0.9466	0.9625	0.9751	0.9639	0.9638	0.97	0.9593	0.9693	0.9801	0.981	0.9601	0.9638	0.4	1.9
					Heavy	0	7196	0	1769159	1908928	1838560	3887031	3658164	3224626	762838	1115634	1117852	3844418	3646678	3902841	9987331	10316075	11016994	12253874	13365698	12406885	0	0.3124	0	0.9828	0.9758	0.9665	0.9519	0.964	0.9788	0.9652	0.9798	0.9569	0.97	0.9834	0.9667	0.966	0.9692	0.9657	0.9668	0.9735	0.9699	#N/A	-6.3
			2	LIFQSCDYK	Light	854116	816503	826128	3676338	2863782	2067455	4745813	3558784	2189913	2460782	2161644	1933558	4336768	3940942	3970514	4287161	4957403	5194782	6433123	9471202	7846979	0.9886	0.9926	0.9758	0.9961	0.9981	0.9887	0.9966	0.9933	0.9842	0.9781	0.992	0.9843	0.9961	0.9977	0.9849	0.994	0.9899	0.9875	0.9972	0.9943	0.9885	0.7	1.3
					Heavy	150183	179109	146699	936440	637053	664758	1554418	861948	879020	836945	742077	721702	2019447	1732364	2099877	3288081	4503632	4527267	5362111	7072933	6215239	0.3224	0.3224	0.3224	0.7517	0.7835	0.6751	0.7764	0.7537	0.6399	0.7271	0.7089	0.7374	0.8077	0.7783	0.7422	0.8336	0.8702	0.856	0.8926	0.8787	0.8785	10.7	10.6
			3	ILQAIQLLPK	Light	441839	426107	376125	1802057	1844922	2205045	1809208	1768335	1967741	1657734	1868218	1814148	2121516	2103498	1985929	2681160	2978558	2616684	3545211	3933707	3537869	0.9831	0.9724	0.9491	0.9821	0.9853	0.9705	0.9582	0.9763	0.9716	0.9756	0.9803	0.9845	0.9772	0.9792	0.9707	0.9837	0.9785	0.9705	0.9783	0.9789	0.9736	0.3	0.5
					Heavy	0	0	0	813675	752849	954381	1171876	1055767	1155256	970331	1051676	1036155	1712879	1708406	1623862	4779952	5462769	5020679	5597106	6498468	6128637	0	0	0	0.9682	0.9684	0.9789	0.9698	0.9782	0.9886	0.9756	0.9814	0.9789	0.9764	0.9771	0.9777	0.9764	0.9837	0.9751	0.9841	0.9798	0.9795	#N/A	#N/A
2	Arc	Activity-regulated cytoskeleton-associated protein	4	GGPAAKPNVILQIGK	Light	64250	51447	60851	221690	217194	226284	284070	207652	213411	144978	103771	163557	326665	357184	159494	311187	332649	42600	394861	320924	474403	0.9084	0.8726	0.8682	0.9782	0.9205	0.9539	0.9231	0.9562	0.9403	0.8718	0.8942	0.9129	0.9494	0.9625	0.9326	0.9334	0.9742	0.6881	0.9567	0.9615	0.9806	0.8	0.1
					Heavy	0	0	0	466124	487633	531787	929967	623497	761016	558640	510346	614731	1259619	1427718	977162	2664775	2923798	574417	4968095	4540775	6404481	0	0	0	0.9786	0.9852	0.9438	0.9674	0.9764	0.9589	0.9349	0.943	0.9855	0.9679	0.9513	0.9572	0.9609	0.9594	0.9459	0.97	0.9509	0.9621	#N/A	#N/A
			5	TLEQLIQR	Light	313124	336969	430413	1307544	822321	752625	1001766	776714	770947	642220	690653	442199	813752	795092	918455	957004	1287181	1487309	1223736	1103379	1264018	0.9693	0.9392	0.9382	0.9758	0.9854	0.9608	0.9956	0.9787	0.9859	0.9899	0.9573	0.995	0.9756	0.9587	0.9841	0.9926	0.9971	0.9988	0.9775	0.9746	0.9863	-0.9	-0.8
					Heavy	0	9309	0	9228366	6941602	6753901	14796992	11477943	12393480	9934187	9153612	6323579	19082592	19049596	23842704	51391184	53735552	71805448	85570544	73199944	64627176	0	0.5733	0	0.9939	0.9938	0.9979	0.9954	0.9946	0.9921	0.9895	0.9879	0.9924	0.996	0.9941	0.9855	0.9909	0.9862	0.9905	0.9857	0.985	0.986	#N/A	-0.2
3	Baiap2	Brain-specific angiogenesis inhibitor 1-associated protein 2	6	EGDLITLLVPEAR	Light	448365	442922	480805	1136807	1438911	1436215	2557864	3297015	3416460	3664130	4327240	3833043	4326514	5319147	5229976	5314310	6308109	6697357	4180847	5684331	5392214	0.9672	0.9733	0.9712	0.979	0.9834	0.9831	0.9876	0.9882	0.9892	0.9806	0.9826	0.98	0.9809	0.9856	0.9888	0.9792	0.9858	0.9891	0.9846	0.9857	0.9823	-0.3	0.2
					Heavy	0	0	0	2798484	3719099	3308221	5930845	8073448	8472071	4812046	5664964	5124330	8372896	10371572	9894894	15695359	18780836	19669940	19537592	25828168	24130014	0	0	0	0.9763	0.9788	0.9821	0.9858	0.9883	0.9834	0.9813	0.9861	0.9847	0.9826	0.9833	0.9826	0.9828	0.9835	0.9841	0.9835	0.9835	0.9835	#N/A	#N/A
			7	AFHNELLTQLEQK	Light	64172	99288	59970	333422	478094	428892	1218781	1247602	1304535	1419928	1416511	1399502	2720382	2359513	3409875	3721895	5240191	5214556	2841546	5520063	2646464	0.6453	0.6903	0.5102	0.929	0.9303	0.9195	0.9388	0.9443	0.9577	0.9569	0.9472	0.9571	0.9698	0.961	0.9518	0.9482	0.9615	0.9612	0.9401	0.9639	0.9714	-0.1	0.2
					Heavy	0	0	0	1020919	1119334	1074541	1948671	1405461	1520585	917404	1511853	1162697	2319992	2182753	2516015	5165100	6950554	7019852	5312888	9554600	5926302	0	0	0	0.966	0.9432	0.9484	0.9572	0.9606	0.9588	0.9462	0.943	0.9419	0.941	0.9492	0.9518	0.9558	0.955	0.956	0.9496	0.9582	0.9612	#N/A	#N/A
			8	AIFSHAAGDNSTLLSFK	Light	539458	482076	561653	899991	780072	586905	1937847	1440575	1943339	2342660	2297033	2186329	3043064	3289830	3958294	4150975	4660792	3469565	4586381	4696747	4745743	0.9081	0.9331	0.9059	0.9173	0.9449	0.8943	0.9159	0.9242	0.9137	0.9046	0.9283	0.9166	0.9259	0.9245	0.9273	0.9203	0.9181	0.9092	0.907	0.92	0.9101	0.9	1.1
					Heavy	3119	0	0	99637	137101	78445	158256	161408	144893	235330	180773	177607	356960	389346	504122	965760	940825	741918	1594313	1557985	1736581	0.2361	0	0	0.8441	0.9018	0.7495	0.9724	0.9062	0.7889	0.895	0.9434	0.9152	0.9167	0.9043	0.9185	0.8766	0.9148	0.8985	0.9224	0.9201	0.9133	6.6	#N/A
4	Bsn	Protein bassoon	9	ATAEFSTQTPSLTPSSDIPR	Light	472460	414425	372520	529322	372120	414178	657913	489331	428790	708239	438184	398845	297566	312370	272458	295286	453351	348687	587863	226140	310472	0.9783	0.9791	0.9336	0.9347	0.9077	0.9124	0.9783	0.9058	0.9193	0.9646	0.9638	0.9274	0.9607	0.9951	0.9543	0.9629	0.9256	0.9008	0.9664	0.7779	0.9234	0.8	0.6
					Heavy	0	0	0	477419	352316	379332	1062629	514146	658029	769536	519259	461139	866291	823320	772333	1494545	1915162	1699266	4661460	2885952	2485001	0	0	0	0.9306	0.9619	0.9718	0.9774	0.9477	0.9575	0.9711	0.9682	0.983	0.9722	0.9515	0.9658	0.9686	0.965	0.9674	0.9759	0.9677	0.9789	#N/A	#N/A
			10	HGGGSGGPDLVPYQPQHGPGLNAPQGLASLR	Light	0	225642	239273	640067	461413	598625	571808	615314	643651	398680	226287	533433	488802	780791	639790	830358	867501	923163	562075	894424	898797	0	0.98	0.97	0.9565	0.9787	0.9755	0.9675	0.9482	0.9768	0.9722	0.955	0.9508	0.9435	0.9983	0.9652	0.9889	0.9594	0.9548	0.9543	0.9784	0.9818	#N/A	0.7
					Heavy	9512	0	0	19563	0	5945	21232	38935	33454	0	0	20632	51011	51135	85594	226423	233480	212568	231837	364184	358389	0.5382	0	0	0.8064	0	0.5382	0.5382	0.7667	0.7578	0	0	0.5382	0.7784	0.8062	0.9521	0.9626	0.9553	0.9757	0.9356	0.9236	0.9618	-9.8	#N/A
			11	ATSVPGPTQATAPPEVGR	Light	7809659	7915622	7489314	12699695	11135709	11765938	11304438	15022524	15444614	11039261	8647284	11959942	16655215	16449163	19045356	22247854	21513594	21625150	16866236	20140660	19594008	0.9664	0.9608	0.9621	0.9648	0.9663	0.9689	0.9677	0.9662	0.9646	0.9605	0.9686	0.9602	0.9652	0.9677	0.964	0.9669	0.9628	0.9649	0.9565	0.9564	0.9546	0	0.2
					Heavy	0	0	6683	7132746	6504207	6732670	14198646	20145198	20679656	19947300	15587162	22146488	61287944	60865344	67557616	105596688	106244032	104546448	148917760	175315104	164063232	0	0	0.6073	0.9741	0.9708	0.9726	0.9718	0.9768	0.9804	0.9678	0.9723	0.9745	0.9893	0.9885	0.9874	0.9661	0.9732	0.9737	0.9735	0.9751	0.9724	#N/A	#N/A
5	Camk2a	Calcium/calmodulin-dependent protein kinase type II subunit alpha	12	FTEEYQLFEELGK	Light	4781021	5579253	4865854	45971916	43324824	42731368	53013764	46072688	55087636	38306108	39150048	36637680	41625788	39076204	40228336	46455792	44357176	45085596	37858712	36016500	43727048	0.9865	0.9898	0.9881	0.989	0.989	0.9865	0.9924	0.9809	0.9869	0.9856	0.9886	0.9864	0.9821	0.9888	0.9875	0.9838	0.9681	0.9493	0.9802	0.963	0.9808	0.6	1.1
					Heavy	0	0	0	1964063	1851819	1905399	5169920	5120874	5334554	3171253	2907027	3079062	5795478	6552623	5961466	13211532	14581410	14465273	13350683	14089789	14448830	0	0	0	0.9862	0.9687	0.9757	0.9917	0.9906	0.9874	0.9819	0.9831	0.9891	0.9933	0.9832	0.9837	0.9915	0.9881	0.9845	0.9892	0.9915	0.9908	#N/A	#N/A
			13	VLAGQEYAAK	Light	13258331	13498520	13586026	196232032	191255184	187820896	201190448	191646848	203353840	64732476	45934712	52984664	253277952	287171904	328981728	503449472	450691584	450166528	412855104	438969120	442078400	0.9724	0.9717	0.9786	0.968	0.9721	0.9679	0.9664	0.9704	0.9676	0.9643	0.969	0.9719	0.9641	0.9668	0.9637	0.958	0.9556	0.9564	0.9554	0.9561	0.955	0.3	0.8
					Heavy	0	1408	2340	7067971	6776678	6668827	13595918	13879266	13704538	7577444	6068437	6397129	78180096	90098368	102199360	262158784	241507840	240418992	459858592	482276256	491586528	0	0.1128	0.1128	0.9715	0.9687	0.9724	0.9647	0.9684	0.9691	0.9635	0.9616	0.9718	0.9679	0.9647	0.9602	0.9579	0.9549	0.9556	0.9577	0.9546	0.951	#N/A	0
			14	ITQYLDAGGIPR	Light	31295394	31398224	31473906	204757536	219632864	179071376	202941568	189351328	178619264	142588160	124110672	135338912	197743248	185226432	211883088	271565568	324495584	369476384	238104064	270960064	298318336	0.9881	0.986	0.9895	0.9849	0.9884	0.9866	0.986	0.9847	0.9874	0.9831	0.9782	0.9829	0.9851	0.983	0.9807	0.9844	0.9839	0.984	0.9829	0.9831	0.9812	0.1	0.8
					Heavy	7520	0	250	6636632	6892076	6355778	13812239	12743928	13340665	7721218	6763731	7300836	14962412	13499442	14699650	37954136	46845716	42515456	43766116	52844888	46641568	0.2306	0	0.3342	0.9766	0.9864	0.9821	0.9813	0.9824	0.9868	0.9806	0.9811	0.9802	0.9838	0.9812	0.9841	0.988	0.9806	0.9818	0.9846	0.9813	0.984	1.2	#N/A
6	Camk2b	Calcium/calmodulin-dependent protein kinase type II subunit beta	15	TTEQLIEAVNNGDFEAYAK	Light	362450	351292	343038	5018967	3488029	3624436	5041633	4460254	4546497	3271122	4160942	3124314	4314984	3905333	4289361	3794853	4092228	3259193	3232813	3904847	3296329	0.957	0.954	0.956	0.9664	0.9547	0.9633	0.9582	0.9653	0.9581	0.95	0.9571	0.9651	0.9617	0.9592	0.9614	0.9644	0.9583	0.9725	0.9676	0.9609	0.964	0	0.6
					Heavy	0	0	0	525952	470350	458571	1064846	893055	944692	629424	766556	636482	1205886	1045729	1135678	1586885	1771826	1318845	1903995	2299774	1991627	0	0	0	0.9509	0.9722	0.9626	0.9636	0.9403	0.9636	0.9854	0.9503	0.9813	0.9726	0.9611	0.9549	0.956	0.9645	0.9654	0.9598	0.958	0.9639	#N/A	#N/A
			16	GSLPPAALEPQTTVIHNPVDGIK	Light	2848738	2256008	2532280	23614334	23562536	22266586	34663992	34884908	35593688	34349880	32659226	37371752	55637508	52125604	50350148	85111176	84935384	85084584	98890752	97721496	97448240	0.9461	0.9143	0.9488	0.9772	0.9812	0.9845	0.9801	0.9824	0.9826	0.9802	0.9774	0.9831	0.9848	0.9828	0.978	0.9822	0.9808	0.9821	0.9827	0.9868	0.9803	0.4	0.6
					Heavy	17567	4172	6607	5102808	5148433	4530117	7660615	7615143	7618171	6737838	6331014	7353375	14864859	14723043	13672999	35538928	35954464	36399308	51349056	50770092	49324228	0.5665	0.1449	0.2146	0.9773	0.9717	0.9607	0.984	0.9815	0.9722	0.9687	0.9743	0.9704	0.9772	0.9845	0.9783	0.9759	0.979	0.9802	0.9814	0.9791	0.9755	1.3	-11.4
			17	ESSDSTNTTIEDEDAK	Light	70658	66536	67124	567433	533436	1125086	1206387	1101068	1276015	1750668	1708165	1966429	3295104	3789979	4268247	7633542	8882499	8281867	8483392	9140368	8798539	0.867	0.922	0.8602	0.9662	0.9661	0.966	0.963	0.9585	0.969	0.9722	0.9553	0.9705	0.9679	0.9635	0.9657	0.9622	0.9593	0.9601	0.9614	0.9636	0.9595	0.2	-0.4
					Heavy	0	3144	0	114870	125146	277431	527014	506131	564686	1493990	1394174	1578639	8050792	9347365	10539582	27851316	34270340	32827780	70806376	72572592	75892208	0	0.2652	0	0.8442	0.9235	0.954	0.9606	0.9474	0.9731	0.9701	0.9638	0.9587	0.9695	0.9702	0.9687	0.9735	0.9697	0.9695	0.972	0.973	0.9689	#N/A	8.9
7	Camk2d	Calcium/calmodulin-dependent protein kinase type II subunit delta	18	FTDEYQLFEELGK	Light	241030	244679	231484	2012398	863588	2227765	2846399	2499336	2604138	2033973	2048936	1834165	2205880	2478790	2443721	2461067	3266763	4203481	2782787	3217831	3012897	0.9814	0.9557	0.964	0.9821	0.989	0.985	0.9854	0.9838	0.981	0.9823	0.9858	0.9832	0.9825	0.9881	0.9861	0.9925	0.9789	0.9863	0.9955	0.984	0.9931	0.5	0.6
					Heavy	0	0	0	1372348	1676176	1578029	4728007	3942999	4303122	2852233	2486161	2321503	4737162	5296908	5595562	9638707	11943730	15486210	11425070	13434125	11674228	0	0	0	0.9696	0.9799	0.9698	0.9584	0.9704	0.969	0.99	0.9903	0.9764	0.9729	0.9801	0.9791	0.9733	0.9586	0.9611	0.9712	0.9699	0.9594	#N/A	#N/A
			19	IPTGQEYAAK	Light	1215463	1161273	1172474	6531726	5904824	5696332	7975119	7452315	7722419	3872322	5743053	7020612	11237097	12923737	14402688	25048912	24872388	24233774	25255600	26008800	28231588	0.9857	0.9713	0.9217	0.9671	0.9728	0.9685	0.9735	0.9739	0.968	0.9655	0.9662	0.9729	0.9608	0.9685	0.9655	0.9561	0.955	0.9549	0.9547	0.9558	0.9491	-0.4	0.3
					Heavy	0	7042	0	7529422	6882519	6779590	14104943	13942635	14326697	10767129	15277198	18920442	79694168	97764728	106560304	285145088	284649408	280106336	524711264	547017280	570453952	0	0.5829	0	0.9716	0.9729	0.9698	0.9689	0.9698	0.971	0.9618	0.9693	0.9725	0.9713	0.9642	0.9627	0.9568	0.9547	0.9544	0.955	0.9537	0.9504	#N/A	2.1
8	Camk2g	Calcium/calmodulin-dependent protein kinase type II subunit gamma	20	FYFENLLSK	Light	1026383	863441	767591	6426777	4227730	6679804	12203978	9084465	9353808	9138609	9221566	9346771	10894430	10376866	10778123	13493738	12896134	17545232	11824253	14327946	13705390	0.9869	0.9864	0.9701	0.9803	0.9744	0.9751	0.9749	0.975	0.9729	0.9816	0.9764	0.9791	0.9724	0.9751	0.9763	0.9724	0.9773	0.9758	0.9791	0.984	0.9718	-0.4	0.4
					Heavy	19404	17953	7660	1767732	1338850	1447078	2488100	2111918	2295069	2215863	2190834	2219411	2810277	2655038	2829553	4564432	4968836	5941104	5442083	6693554	6765167	0.6721	0.6168	0.6168	0.8958	0.8723	0.9337	0.9396	0.9487	0.9569	0.9257	0.9198	0.924	0.9249	0.9404	0.9353	0.9731	0.959	0.9691	0.9865	0.9864	0.9811	0.2	-2.1
			21	ITEQLIEAINNGDFEAYTK	Light	0	5494	5453	777588	807825	700108	904525	1139555	1104672	555389	519332	736025	898591	925427	912816	980737	1121200	901605	978535	1071052	1244683	0	0.369	0.369	0.9721	0.9697	0.9691	0.9797	0.9877	0.9801	0.9635	0.9566	0.9837	0.9671	0.9742	0.9467	0.9512	0.9837	0.9598	0.9773	0.9713	0.9934	#N/A	1
					Heavy	0	0	0	67825	62625	50494	138624	157133	115765	77811	54106	64794	176412	179489	190559	535226	632151	501066	661982	704167	725254	0	0	0	0.8329	0.7248	0.6073	0.9161	0.88	0.8115	0.9816	0.6854	0.6826	0.9698	0.9246	0.9874	0.9523	0.979	0.9718	0.9576	0.9424	0.9772	#N/A	#N/A
			22	FTDDYQLFEELGK	Light	572553	677489	672337	5560124	5183645	5007242	6547028	6209962	6241942	5337361	4677600	5729601	5821281	5971040	5534428	5821153	6885896	7257521	6453393	6890600	6757216	0.9735	0.9834	0.9749	0.9875	0.9773	0.9875	0.9817	0.9879	0.9765	0.9831	0.9824	0.9845	0.98	0.9821	0.9836	0.9882	0.9851	0.983	0.9865	0.9821	0.9838	0.6	0.9
					Heavy	0	1700	0	2355736	2258925	2208722	6729664	6501084	6364360	4142123	3691641	4356666	8051004	7937976	7434081	14273268	17978514	18066916	19272216	21381360	21190488	0	0.219	0	0.9773	0.9845	0.9916	0.9846	0.9849	0.9861	0.9843	0.9884	0.9841	0.9827	0.9859	0.9805	0.974	0.976	0.9693	0.9776	0.9725	0.975	#N/A	0
9	Cldn11	Claudin-11	23	FYYSSGSSSPTHAK	Light	8210	9556	4127	3114016	3071234	3224711	4464348	4426347	4231952	1431895	915370	1264288	6618520	8757286	9374788	13178361	14490599	14086954	2944997	2820547	2724936	0.4386	0.2832	0.3238	0.946	0.9594	0.9576	0.9582	0.9503	0.9582	0.9403	0.9491	0.9622	0.9608	0.9601	0.9589	0.955	0.9573	0.951	0.9459	0.9385	0.9471	-3.1	-0.6
					Heavy	0	0	0	261782	305391	297484	723999	784956	752915	184519	113113	177848	2359054	3091689	3293764	8592665	9620922	9977488	11899948	13385806	12996194	0	0	0	0.8559	0.9215	0.9258	0.9653	0.9588	0.9587	0.927	0.8224	0.9278	0.9529	0.9578	0.9578	0.9477	0.9542	0.9497	0.953	0.9515	0.9556	#N/A	#N/A
10	Csnk2a1	Casein kinase II	24	GGPNIITLADIVKDPVSR	Light	3179984	3288562	3284406	7060630	6911729	6579163	8139942	7852988	10537328	6560116	7271660	7017565	7582305	7584794	7253050	9147230	9726345	11023648	7425002	8617150	8973044	0.9221	0.9239	0.9213	0.9362	0.9272	0.9334	0.9326	0.9313	0.9393	0.9204	0.9413	0.938	0.9332	0.9305	0.927	0.9394	0.9427	0.9543	0.9389	0.9408	0.9375	-0.3	0.2
					Heavy	0	0	0	1633798	1627834	1536678	2203410	2231314	2950267	2099590	2458241	2456159	3716828	3719882	3584232	8260445	8817696	9517709	8507376	9990047	10450250	0	0	0	0.9532	0.936	0.9386	0.9274	0.93	0.9619	0.9234	0.9375	0.9346	0.9242	0.9394	0.9394	0.9464	0.9431	0.9494	0.9388	0.9459	0.9402	#N/A	#N/A
			25	TPALVFEHVNNTDFK	Light	1500267	1304017	1535951	3821481	2807342	2905502	5465228	4102676	3397180	3396938	2956288	4267947	4759504	4282573	4471519	8626909	6106727	9107783	6496593	8898696	9586194	0.9784	0.954	0.9715	0.9767	0.9611	0.9661	0.9728	0.9593	0.9506	0.9606	0.9541	0.9619	0.9593	0.9553	0.9523	0.9771	0.9644	0.9706	0.9633	0.9526	0.9668	0	0.8
					Heavy	0	10918	0	2414082	1665061	1376525	6181288	4361457	3656518	3214701	2504767	4484637	6560346	4931423	6241679	16912344	15737478	17552066	25835190	32343726	30880144	0	0.3503	0	0.9404	0.9371	0.9507	0.9571	0.9623	0.9697	0.9478	0.9604	0.9594	0.9773	0.9748	0.9647	0.9592	0.969	0.9671	0.9809	0.9535	0.9642	#N/A	2.5
			26	LIDWGLAEFYHPGQEYNVR	Light	569990	614972	609989	4008087	4065871	4384175	5234500	5127569	6443233	3037758	2880864	3115947	3750225	4017657	4027118	6111625	5748839	6226017	4344535	4929164	4920947	0.9305	0.9407	0.9481	0.9587	0.9558	0.9558	0.9454	0.9498	0.9565	0.9501	0.9508	0.9619	0.9526	0.9516	0.9561	0.9611	0.9594	0.9613	0.9567	0.9618	0.9562	-0.7	0.4
					Heavy	0	0	0	304114	307719	353041	573592	582480	835542	338448	343012	341822	648430	757909	745957	2567075	2617654	2596081	2434463	2882052	2825121	0	0	0	0.9189	0.92	0.9277	0.9242	0.9742	0.9613	0.8309	0.9362	0.9514	0.9324	0.9746	0.9517	0.9599	0.9674	0.9734	0.9636	0.9661	0.9637	#N/A	#N/A
11	Dlg2	Disks large homolog 2	27	DSGLPSQGLSFK	Light	927938	871912	797689	2602682	2539021	2502658	5240844	4006632	4677025	5010725	4405824	3293725	6462891	6195668	7235274	9295137	9872163	9861288	8465238	11183109	11091454	0.9642	0.9764	0.961	0.9637	0.9801	0.9514	0.9571	0.9679	0.9569	0.9551	0.9621	0.9717	0.9596	0.9541	0.9519	0.9502	0.9558	0.953	0.9659	0.9631	0.9573	0.1	0.9
					Heavy	1650	6877	5633	5080718	4842127	5204961	13063068	11625725	13366896	12510680	9782450	7881373	28140684	24292834	29042906	58620776	58123024	71623912	93651912	117501320	130004776	0.1249	0.1028	0.1249	0.9695	0.9614	0.9819	0.9696	0.9659	0.9688	0.9592	0.9724	0.9536	0.9611	0.9638	0.9704	0.9711	0.9673	0.9642	0.9724	0.9674	0.9676	0	1.3
			28	GQEDLILSYEPVTR	Light	1140244	996126	1088951	3103724	2819526	2920970	3753313	4233307	4257581	4687794	4194151	4260689	6075709	6807480	6330294	9852664	9654438	10489770	11319861	11841034	10894628	0.9686	0.9714	0.971	0.967	0.9722	0.9734	0.9669	0.9751	0.9765	0.9702	0.9677	0.985	0.9724	0.9758	0.9736	0.9705	0.9756	0.9772	0.9758	0.9757	0.9749	0.1	0.6
					Heavy	0	5681	0	6565407	6552414	6575621	14787823	15886370	15020189	10555067	10657656	10736927	23104224	25842124	23216848	51102292	52660308	55374908	89225144	88676936	88389752	0	0.2198	0	0.9794	0.9735	0.9724	0.9767	0.9798	0.9811	0.9779	0.9717	0.9754	0.9773	0.9795	0.9773	0.9806	0.9792	0.981	0.982	0.9849	0.983	#N/A	-4.6
			29	FIEAGQYNDNLYGTSVQSVR	Light	198887	172745	195473	684355	474623	653453	1069391	1081465	870414	2009395	1555458	1431096	1081657	854470	837458	962997	699632	772434	1019228	988506	749585	0.9921	0.9557	0.9553	0.9613	0.9572	0.9855	0.9747	0.9912	0.9823	0.9763	0.9959	0.9846	0.9898	0.9809	0.9479	0.9397	0.9323	0.8989	0.9428	0.9428	0.994	0.8	0.7
					Heavy	2606	1549	1164	332617	201271	231911	492806	439764	439262	612119	430714	443199	616523	513445	484917	1368947	798324	1119795	1762248	1701303	1557801	0.5207	0.5207	0.5207	0.9621	0.9618	0.9537	0.9806	0.9492	0.9485	0.9593	0.969	0.9889	0.9743	0.9713	0.9788	0.9798	0.982	0.9694	0.9634	0.9801	0.9736	0	0
12	Dlg3	Disks large homolog 3	30	VNEVDVSEVVHSR	Light	1220713	1076513	1100448	2392571	2359320	2572885	3533991	3297677	3679816	3039552	2240265	3172165	3746617	3404516	3629118	5084913	4970660	5029948	3885883	4806507	4593431	0.9758	0.9398	0.9409	0.9587	0.9681	0.9458	0.956	0.9462	0.9482	0.9277	0.9482	0.942	0.9431	0.9353	0.9381	0.952	0.9289	0.9437	0.9489	0.9381	0.9233	0.8	1
					Heavy	5255	0	14025	5346808	5419206	5720598	12361003	12298804	13252212	12349638	8798452	13434147	48815356	44104860	49406560	124723856	124751664	127216128	191152896	241094976	218339728	0.2339	0	0.245	0.952	0.9575	0.9505	0.9558	0.9512	0.9496	0.9417	0.9581	0.954	0.9546	0.9521	0.9471	0.9427	0.9342	0.935	0.9404	0.93	0.927	0.8	#N/A
			31	ILSVNGVNLR	Light	284491	287506	327443	353746	495039	565187	1111774	1016325	895261	1080425	864022	842476	3207475	1805097	3364063	5194388	3031742	2979472	5206252	5506414	5073673	0.9502	0.9431	0.9754	0.966	0.9569	0.9858	0.9618	0.9643	0.9758	0.9773	0.9675	0.9908	0.9741	0.9875	0.9864	0.9901	0.9894	0.9829	0.9861	0.9859	0.9896	-0.6	0.2
					Heavy	0	0	0	396133	389959	466593	1031930	796829	782348	857172	620031	501348	2596152	1245113	657930	4600843	3439188	3404355	9833122	9230153	8689322	0	0	0	0.9623	0.9083	0.9392	0.9949	0.9472	0.9768	0.9741	0.9828	0.9558	0.9688	0.9815	0.9568	0.9789	0.9875	0.9763	0.9882	0.9814	0.9737	#N/A	#N/A
			32	LLAVNNTNLQDVR	Light	161927	179906	153365	468088	444703	445265	1442424	1045108	911520	1436502	930542	1092456	2735237	2129036	2765732	3100664	4021970	3715477	3447663	4016253	4222814	0.9135	0.9251	0.9241	0.9648	0.9653	0.9517	0.9814	0.9689	0.9923	0.972	0.9785	0.9723	0.9764	0.9792	0.9831	0.9855	0.9861	0.9751	0.9847	0.9892	0.9813	0.3	0.9
					Heavy	0	0	0	3039513	3286981	3051138	6661033	5226889	5008742	5517654	3443638	4205642	9647520	8145901	10066498	14963458	20325658	16502660	20120924	23685712	21860520	0	0	0	0.9894	0.985	0.9797	0.9826	0.9829	0.9858	0.9896	0.9864	0.9843	0.9892	0.9834	0.9908	0.99	0.988	0.9795	0.986	0.9893	0.9861	#N/A	#N/A
13	Dlg4	PSD-95	33	NAGQTVTIIAQYKPEEYSR	Light	217380	296194	166969	1343360	969750	910833	1242581	1137495	1345145	1207360	989527	1000611	1926507	1690466	2326288	3949804	3757526	4119022	5985921	7850674	6292564	0.9619	0.9428	0.9519	0.9898	0.944	0.977	0.979	0.9744	0.9576	0.9672	0.9625	0.9597	0.9843	0.9798	0.9761	0.9688	0.9912	0.9743	0.9904	0.9844	0.9874	-0.2	0.1
					Heavy	5597	5437	0	1399188	1344619	1261202	2265246	2533340	2233707	1976138	1853981	1685448	4653716	4303574	5807837	9541363	8679503	10836380	13344390	20198840	13136777	0.2412	0.2412	0	0.964	0.9765	0.9829	0.9772	0.9874	0.9661	0.9816	0.9845	0.9801	0.9832	0.9848	0.9891	0.9886	0.9848	0.9835	0.9913	0.9878	0.9799	0	0
			34	EVTHSAAVEALK	Light	5558	15154	16197	153263	222926	212836	780206	576029	680217	1001952	1011742	1143439	2872783	2886959	2968561	6972674	7917413	9350601	9384854	10607332	10965028	0.4772	0.6228	0.622	0.962	0.9673	0.9343	0.9766	0.9663	0.9617	0.9756	0.9846	0.9795	0.9762	0.9763	0.966	0.9829	0.9779	0.9776	0.9716	0.9702	0.97	-2.1	1.9
					Heavy	0	0	0	1105633	1278017	1189984	3982113	3411969	3682195	2077668	1893941	2128895	6846788	7582523	8563214	25336522	29354770	35385044	36963980	41219992	43914296	0	0	0	0.9687	0.976	0.975	0.9712	0.9731	0.9868	0.9811	0.9756	0.9763	0.9806	0.976	0.9777	0.9748	0.9762	0.9771	0.9767	0.9736	0.9723	#N/A	#N/A
			35	IIPGGAAAQDGR	Light	4390755	4197669	4214863	24585920	23198232	22728768	29824712	29890020	30201648	8503348	6599557	8092885	37673344	43710176	47327880	68799368	62101040	63737316	72159264	73835800	73671856	0.9396	0.9474	0.9471	0.8899	0.8842	0.882	0.8983	0.8952	0.8984	0.8931	0.8983	0.8957	0.9	0.8923	0.8925	0.8835	0.8755	0.8751	0.8934	0.8901	0.888	0.2	0.7
					Heavy	0	2538	0	16269506	14825014	14370842	30625308	29035876	29137596	13402828	10298860	12094111	140282944	164276320	184092832	397279936	351876160	346555680	813844544	830992256	848142464	0	0.1536	0	0.9393	0.9389	0.928	0.9351	0.9346	0.9341	0.9195	0.9415	0.9363	0.9333	0.923	0.9204	0.9142	0.9097	0.9096	0.9097	0.9091	0.9044	#N/A	-2
14	Dlgap1	Disks large-associated protein 1	36	AVSEVSINR	Light	1257406	1081404	1093228	2437312	1378724	2222691	2436084	2433035	2278612	1800001	1198630	1432791	2708160	3006257	3321152	3166517	3510635	3749413	3812411	4149204	4378531	0.9792	0.9733	0.9817	0.9855	0.9818	0.9846	0.9894	0.9964	0.984	0.9868	0.9941	0.9789	0.9895	0.9925	0.9905	0.9841	0.9819	0.9854	0.9844	0.9884	0.9859	0.5	0.4
					Heavy	8414	0	0	6394587	5545657	5796601	11589447	13129309	10679010	14780614	9792799	11470400	45528856	60649556	66202072	114406096	147258656	151790128	337844064	342855808	352720352	0.3005	0	0	0.9875	0.9891	0.9917	0.9882	0.9955	0.9957	0.9912	0.9864	0.9882	0.997	0.9975	0.9948	0.9966	0.9937	0.9968	0.9969	0.9965	0.9991	0.5	#N/A
			37	FQSVGVQVEEEK	Light	382304	398118	353607	963093	961875	977886	1474436	1713555	1783237	1300226	944020	1287347	2050453	2107657	2412319	2717092	2826143	2833262	2324329	2807776	2773740	0.9397	0.9406	0.9111	0.9869	0.9756	0.9781	0.9815	0.9834	0.9921	0.9857	0.9679	0.9797	0.9892	0.9871	0.9859	0.9857	0.9909	0.986	0.9831	0.9829	0.9858	0.1	-0.6
					Heavy	2429	8077	0	961273	898974	961734	3244895	4197844	4505480	1418868	1038822	1402696	25181626	23249280	27692646	53135660	57217596	57030416	99377208	128692328	113817608	0.1405	0.1405	0	0.9754	0.9561	0.9604	0.9821	0.9834	0.9917	0.9838	0.9829	0.9822	0.986	0.984	0.9863	0.9798	0.9821	0.9826	0.9798	0.9795	0.9802	4.7	4.7
			38	SLDSLDPAGLLTSPK	Light	496399	475749	485118	1386881	1386712	1387700	1530174	1406918	1507956	1217524	1088144	1009427	1238440	1424905	1325334	1441161	1543381	1495559	1361030	1535547	1503696	0.9594	0.981	0.9704	0.9778	0.9653	0.9767	0.9791	0.9667	0.969	0.9722	0.9702	0.9754	0.9728	0.9781	0.9716	0.9703	0.9645	0.9772	0.9512	0.975	0.9691	1.9	0.5
					Heavy	3375	0	7994	5232848	5060991	5062230	10081261	9830328	9528980	6908787	7164783	6540283	9428915	11350650	10753814	18725962	18110496	17907248	22949592	22151836	24406036	0.4599	0	0.5617	0.9754	0.9808	0.9774	0.9728	0.9762	0.9757	0.9744	0.9759	0.9838	0.9788	0.9739	0.9773	0.9636	0.9553	0.9619	0.9617	0.9442	0.9474	-8.9	#N/A
15	Dlgap2	Disks large-associated protein 2	39	TQGLFSYR	Light	250288	309216	255557	165241	122996	154180	0	164950	223304	223541	230803	188386	427910	364051	414852	529142	496819	549712	1579141	2075456	2301500	0.9152	0.898	0.9	0.8206	0.8205	0.8043	0	0.8192	0.819	0.8208	0.8973	0.8207	0.9117	0.9217	0.9587	0.8944	0.9074	0.947	0.9814	0.9914	0.9754	0.5	1.1
					Heavy	10076	2422	6907	247658	289904	363439	256682	411744	487651	481696	416890	383727	1743846	1356799	1669045	5375118	4929635	5626293	26382374	37584336	34899084	0.6568	0.6568	0.6568	0.7522	0.7371	0.8206	0.8999	0.88	0.892	0.9584	0.8912	0.941	0.9756	0.9758	0.9794	0.9836	0.979	0.9797	0.9816	0.9789	0.9749	3.3	-0.4
			40	CSSIGVQDSEFPDHQPYPR	Light	201629	220645	124212	1439857	1103777	1273692	1254892	1427065	1384373	631938	694751	662130	1338781	1282491	1449256	1788114	1795911	1990878	1325855	1666490	1723237	0.9189	0.8779	0.8836	0.976	0.9691	0.9579	0.9919	0.9806	0.9714	0.9456	0.9571	0.9595	0.9833	0.9729	0.9736	0.9657	0.9692	0.9678	0.9764	0.9826	0.9702	0.2	0.8
					Heavy	0	0	0	1003806	797836	864564	2173892	2557209	2290058	1052882	1162718	1018713	4044361	4146217	4939887	9501910	8394208	9601498	12011807	14820814	14648376	0	0	0	0.9803	0.9384	0.9511	0.982	0.9824	0.9814	0.9642	0.963	0.9778	0.9828	0.9825	0.9842	0.9858	0.9729	0.9779	0.9834	0.9752	0.9774	#N/A	#N/A
			41	TSPTVALRPEPLLK	Light	108544	97663	116303	96248	0	0	0	114562	0	301207	111848	186107	0	0	22257	8978	208521	105515	887353	489937	889242	0.3974	0.4118	0.4415	0.3974	0	0	0	0.4364	0	0.6592	0.6601	0.6849	0	0	0.3974	0.3974	0.4364	0.3974	0.7412	0.6316	0.7937	5	4.7
					Heavy	0	#N/A	0	4139456	6119569	7012478	12590295	13273779	10268799	11140246	7696814	7750685	15098028	15376738	15173223	42984312	34571344	46736120	56223256	48074532	49522004	0	0	0	0.9474	0.9418	0.9202	0.9497	0.9424	0.9398	0.9312	0.9426	0.9336	0.9316	0.9366	0.9409	0.937	0.9333	0.9286	0.9558	0.9296	0.931	#N/A	#N/A
16	Dlgap3	Disks large-associated protein 3	42	EAEDYELPEEILEK	Light	74679	77178	88146	330272	359535	312039	821012	781263	834265	812317	705993	781223	1104300	1026492	1034453	1398955	1350851	1492319	2074344	2346703	2102656	0.7297	0.8694	0.7743	0.9659	0.9579	0.9434	0.9291	0.965	0.9341	0.9617	0.9518	0.966	0.9626	0.9547	0.9592	0.9614	0.9607	0.964	0.9603	0.9562	0.9549	0.4	0.6
					Heavy	0	0	4720	3196944	3042069	2909058	7430199	7193747	7358176	10532449	9232258	10176109	27771290	24557536	26031924	44196648	45772188	46155576	69986624	91747104	88888384	0	0	0.144	0.9654	0.967	0.9679	0.9682	0.964	0.9675	0.9675	0.9652	0.9619	0.9711	0.9724	0.9759	0.9819	0.9826	0.9837	0.9745	0.9836	0.9828	#N/A	#N/A
			43	FLELQQLK	Light	410067	410785	450159	294112	480638	302819	484915	335449	424734	290923	283653	413407	580071	570649	647288	980694	1325622	1660828	2661032	3106834	2261892	0.9734	0.9972	0.969	0.9629	0.9623	0.9825	0.9749	0.9425	0.9641	0.9621	0.9486	0.9517	0.9884	0.96	0.9683	0.9734	0.9646	0.9595	0.9904	0.9782	0.9727	0	2.1
					Heavy	0	0	0	1191947	1832054	1291513	2383792	1996700	2179257	1502330	1178897	1823898	2794849	2713425	3249686	7907238	9947311	11162725	17718258	22162406	16915342	0	0	0	0.9848	0.9829	0.9708	0.9771	0.9746	0.9889	0.9897	0.9846	0.9779	0.9746	0.9832	0.9791	0.9878	0.9814	0.9777	0.983	0.9785	0.9784	#N/A	#N/A
			44	GPAGPGPGPGSGAAPEAR	Light	599434	592986	639571	1985909	1836831	1877249	1908971	1865594	1984212	1616597	1545434	1950235	2588502	3247066	3347640	5295170	5539119	5345429	4278079	4527551	4600921	0.9654	0.9612	0.9731	0.9841	0.9695	0.9785	0.9749	0.9785	0.9666	0.9707	0.9704	0.9751	0.9828	0.982	0.977	0.9743	0.9724	0.9682	0.9739	0.968	0.9661	-0.5	0
					Heavy	11284	0	11020	4567598	4425869	4388852	7600954	7252495	7946739	10023926	9574446	11881784	34872792	45139864	50215216	129290256	151482832	129271936	226666624	243987728	242974816	0.6349	0	0.627	0.9781	0.975	0.9777	0.9773	0.9808	0.9818	0.9784	0.9875	0.9821	0.9942	0.9861	0.9826	0.9831	0.9795	0.9808	0.9789	0.9774	0.9795	-1	#N/A
17	Erc2	ERC protein 2	45	DLNHLLQQESGNR	Light	831491	739377	881816	1030266	1033074	956128	1643930	1257211	1424201	942817	804439	906155	1491925	2075651	1325815	1251241	1394698	1368120	1512065	1623429	2224316	0.9816	0.9864	0.9916	0.9862	0.9895	0.9822	0.98	0.9877	0.9953	0.9742	0.9888	0.9894	0.9798	0.9748	0.9848	0.9909	0.9862	0.9859	0.9816	0.9931	0.9909	0.1	0.3
					Heavy	0	0	5237	2619792	2594019	2558713	6701550	4578156	5797027	4105034	3795237	3968758	13494920	14706030	10890424	20396830	23816192	25077442	48978480	41201048	74104512	0	0	0.3156	0.9885	0.9945	0.9949	0.9935	0.9896	0.9941	0.9941	0.9878	0.99	0.9931	0.9866	0.9865	0.989	0.9897	0.9876	0.9889	0.9847	0.9874	#N/A	#N/A
			46	VNALQAELTEK	Light	194490	172477	196710	267425	256083	206318	541619	618477	626755	768204	747662	617731	1701916	1622093	1398120	4071862	3872101	2947690	4670812	4187811	2804760	0.833	0.7825	0.8442	0.7786	0.8074	0.7871	0.9091	0.9548	0.9605	0.9657	0.9777	0.9798	0.9683	0.9714	0.9714	0.9826	0.9702	0.9814	0.9769	0.983	0.9783	0.2	0.8
					Heavy	11142	25139	55204	6266852	5685572	6009439	13877093	15186897	13950382	15571910	15377136	13206495	68081464	64877968	50056032	128966688	139985680	127349976	266973376	281542176	140033904	0.2916	0.4218	0.4236	0.9929	0.9905	0.9863	0.9858	0.9852	0.9937	0.9868	0.9903	0.9902	0.9869	0.993	0.9859	0.9875	0.9878	0.9867	0.9893	0.9891	0.986	14.5	10.3
			47	IAELESLTLR	Light	3516089	3068156	3361801	3089057	3094748	3626343	2993431	3161140	3582883	1972796	2041026	2811994	2457375	3717657	2994682	3218515	3673072	5012893	3097900	4670828	4273994	0.9784	0.9781	0.977	0.9791	0.9888	0.9883	0.9788	0.9805	0.9831	0.9759	0.9812	0.9803	0.9766	0.9815	0.9841	0.9717	0.9848	0.9787	0.9726	0.9769	0.9822	1.4	2.2
					Heavy	0	#N/A	0	7645433	8485962	8928701	18338242	17816906	18943950	9222255	11450058	13952718	23177758	33651408	27941806	51613120	52556932	74614752	77331664	113528248	101008544	0	0	0	0.9854	0.9828	0.9839	0.9851	0.9805	0.9844	0.9867	0.9857	0.9845	0.9847	0.982	0.9843	0.9857	0.9786	0.9843	0.9817	0.9804	0.9805	#N/A	#N/A
18	Gfap	Glial fibrillary acidic protein	48	ALAAELNQLR	Light	74099120	61934868	64088420	26027168	21244794	17583186	21238500	20614916	15803298	19742008	11293061	10473898	19128510	20446364	19315386	24933868	28402782	36630296	47454792	43714344	55206016	0.9919	0.9875	0.9908	0.9881	0.9983	0.9895	0.9927	0.9868	0.9956	0.9951	0.9917	0.9937	0.9866	0.9905	0.9963	0.9948	0.9962	0.9917	0.9876	0.9879	0.9956	0.4	1
					Heavy	78263	123084	187218	3338518	2748356	2589643	4859325	4262737	3972109	5238660	3059475	2712131	6013498	6450062	6760236	20208794	20600632	24097940	37057952	36641336	45944664	0.338	0.294	0.2204	0.9681	0.9776	0.984	0.9824	0.9915	0.9871	0.9803	0.9869	0.9929	0.9826	0.9714	0.9879	0.9852	0.9935	0.9891	0.9917	0.9848	0.9905	-7.2	-6
			49	ITIPVQTFSNLQIR	Light	3132318	3714247	3537771	5573142	5611009	5785510	10197622	10458742	10770163	10164291	8465515	10388564	14108086	13762952	12909124	16135202	20242694	20832074	23454440	20754904	21163832	0.9205	0.9093	0.9054	0.9118	0.9109	0.9037	0.9147	0.9111	0.9123	0.9101	0.9148	0.9093	0.9089	0.9187	0.9114	0.9125	0.9118	0.9157	0.9191	0.921	0.9124	0.7	1
					Heavy	0	#N/A	0	83209	83891	111792	149464	181891	210619	148377	182438	214076	392415	412847	392901	870889	1170297	1127711	2056425	2144152	2239579	0	0	0	0.7203	0.8067	0.6885	0.7661	0.8956	0.7931	0.8856	0.9129	0.8698	0.8972	0.8849	0.8975	0.8834	0.8974	0.9075	0.9067	0.9037	0.9068	#N/A	#N/A
			50	LADVYQAELR	Light	20184282	19649158	22055480	16848996	19157228	16641478	31471628	29163802	29000980	24896504	19917212	23185766	30021768	33521632	34105300	29495460	29942918	28490312	24892834	34628300	34072096	0.9886	0.9852	0.9868	0.9863	0.9823	0.9837	0.9863	0.9848	0.9809	0.9829	0.98	0.9805	0.9795	0.9851	0.9838	0.9804	0.9851	0.9813	0.9831	0.9811	0.98	0.8	0.7
					Heavy	26103	25388	35649	6181453	6520256	6099965	16431511	16246867	16244942	12496435	10302723	11875062	34631772	33782736	33733248	60168744	65801840	52438164	83482800	112755680	118251120	0.196	0.3496	0.196	0.9827	0.9778	0.973	0.9837	0.9885	0.9832	0.9865	0.982	0.9788	0.9805	0.9818	0.9831	0.9802	0.9781	0.9812	0.9778	0.9792	0.9746	-1.6	-0.7
19	Gja1	Gap junction alpha-1 protein	51	SDPYHATTGPLSPSK	Light	78901	75175	46252	1218985	1123101	1076723	2154440	2029623	2339078	711274	978563	1118681	5377700	5399196	5843392	10892620	10766823	11586598	11356206	12740038	13743562	0.5929	0.5869	0.5535	0.9698	0.9669	0.9402	0.9672	0.9608	0.971	0.9006	0.9375	0.9684	0.9464	0.9627	0.9333	0.9398	0.9193	0.9265	0.9335	0.9382	0.9331	5.8	4.2
					Heavy	30977	18248	11665	1740646	1436444	1376093	4326350	4287868	4708975	1958495	2735176	2906006	17487974	19897290	20289564	51928520	47341412	57508060	103861024	112193160	123499944	0.1887	0.1887	0.3366	0.9657	0.9665	0.9547	0.9659	0.957	0.9633	0.9553	0.9538	0.9489	0.939	0.9446	0.9345	0.9339	0.9239	0.9324	0.9385	0.9321	0.9297	6.1	5.6
20	Gria2	Glutamate receptor 2	52	LTIVGDGK	Light	594493	610401	609210	5183085	5059761	4805488	6340498	6338908	7765548	2543865	3783176	4330317	8079061	9333937	10230537	15653693	15151112	17134654	17087742	17617716	18529154	0.9768	0.9894	0.9853	0.9737	0.9691	0.9695	0.9708	0.9796	0.9759	0.9717	0.9674	0.9752	0.962	0.952	0.9564	0.9598	0.9575	0.9572	0.962	0.9506	0.954	0.2	0.3
					Heavy	401	#N/A	7565	5065471	4777892	4714463	13057121	12658733	14290138	8643306	12855231	14544008	66595264	70940872	78491472	180283328	156127392	181283008	375362432	401801504	391032128	0.3609	0	0.4667	0.9799	0.9805	0.9812	0.9811	0.9803	0.9851	0.963	0.9797	0.9773	0.9688	0.9674	0.9667	0.9658	0.9569	0.9563	0.9606	0.9623	0.9563	0	#N/A
			53	ADIAIAPLTITLVR	Light	7625	2737	4834	1152945	1358506	1494530	2880414	3418075	3648736	3119547	3529160	3332962	3186896	3697632	4026976	5329580	5873193	6758998	4712739	4974503	5031981	0.4945	0.3876	0.488	0.974	0.9641	0.968	0.9695	0.9657	0.9744	0.9717	0.9664	0.9709	0.9678	0.9702	0.9666	0.9712	0.9713	0.9722	0.9726	0.9684	0.973	-4.8	-2.8
					Heavy	0	0	0	171531	226599	243914	330083	365113	401726	234701	273479	261163	377246	436912	477289	1191011	1282138	1498881	1724700	1797064	1821130	0	0	0	0.9456	0.9594	0.9306	0.9483	0.9409	0.9538	0.9271	0.9539	0.954	0.9641	0.9156	0.9619	0.9598	0.955	0.9666	0.9609	0.9788	0.9691	#N/A	#N/A
			54	GADQEYSAFR	Light	423575	380891	360272	3469654	3223121	3445523	3459039	4234915	4142981	3087834	2679823	3338878	5530467	6249618	6706292	7332862	8442561	8771310	7206284	8247648	8251827	0.9073	0.9103	0.8995	0.9865	0.9817	0.9778	0.9916	0.9791	0.9784	0.9722	0.9781	0.9824	0.9799	0.9774	0.9813	0.9717	0.9807	0.9691	0.9831	0.9694	0.9805	-0.5	0
					Heavy	30584	52372	83112	2231464	2160064	2203247	4396138	5121911	5019929	6835110	5436527	7288166	25709136	32899436	34523740	72911488	77914992	90003128	154443344	166109664	183232544	0.5347	0.5109	0.5843	0.954	0.964	0.9192	0.9767	0.9828	0.9895	0.9799	0.9892	0.99	0.9878	0.9786	0.9842	0.9853	0.9806	0.9843	0.9784	0.9797	0.9794	-4.3	-1.9
21	Gria3	Glutamate receptor 3	55	GSALGNAVNLAVLK	Light	41760	24787	12630	179241	153246	130526	162826	146801	187511	134627	138159	146642	174214	172034	172430	277494	264703	302617	423280	469442	425247	0.92	0.7447	0.5034	0.9383	0.966	0.974	0.9494	0.9377	0.9954	0.9501	0.9677	0.9625	0.9312	0.9696	0.9396	0.972	0.9333	0.9716	0.988	0.962	0.9841	-0.2	0.5
					Heavy	0	0	0	108659	94306	95162	171031	168766	214069	209426	223149	174597	443656	402591	420157	1003541	1104725	1213991	2890361	3066668	2918063	0	0	0	0.8926	0.9024	0.9513	0.9709	0.9689	0.9422	0.9584	0.9903	0.9561	0.986	0.9545	0.9825	0.9815	0.9816	0.9911	0.9846	0.9838	0.994	#N/A	#N/A
			56	NTQNFKPAPATNTQNYATYR	Light	114550	105499	82407	874508	862693	1143006	1004687	1212821	1282382	557083	505113	812702	1826076	1655718	1905091	2418720	2360520	2496763	2179263	2310212	2427885	0.8653	0.8244	0.9529	0.9512	0.9728	0.9479	0.9604	0.9756	0.9671	0.9682	0.9448	0.9699	0.9762	0.9776	0.9574	0.9616	0.9689	0.974	0.9753	0.9578	0.9559	-0.6	-0.2
					Heavy	5631	920	2373	142517	163323	190123	427198	519646	548327	368850	307301	481735	1779366	1740406	1914022	3674897	3542366	3628723	6416494	6593909	7284476	0.2084	0.2537	0.3598	0.9427	0.9078	0.9265	0.9728	0.9814	0.9607	0.9082	0.9488	0.9374	0.964	0.9659	0.9526	0.967	0.9538	0.9716	0.9692	0.9654	0.9646	-12.6	0
			57	ADIAVAPLTITLVR	Light	3435	24257	18808	1661574	1722253	1585599	3205683	3451385	3873762	3336131	3512065	3631127	4513001	4899714	4638748	6484489	6821324	7234958	5772731	6218852	6359928	0.2237	0.693	0.7075	0.9841	0.9836	0.9597	0.9832	0.9784	0.9873	0.9775	0.9774	0.9909	0.9818	0.9925	0.9781	0.9815	0.9825	0.9848	0.9775	0.9854	0.9882	3.6	-0.1
					Heavy	0	0	1754	514913	560861	567650	868865	936383	1054276	783263	848381	791438	1402140	1508809	1429980	3192731	3443966	3511265	4523850	4869729	5193839	0	0	0.1189	0.8789	0.9827	0.9652	0.9629	0.9635	0.9839	0.9568	0.9864	0.9621	0.9768	0.9747	0.9747	0.9726	0.9771	0.9763	0.9833	0.9779	0.9729	#N/A	#N/A
22	Grin1	Glutamate receptor ionotropic, NMDA 1	58	VIILSASEDDAATVYR	Light	21737	35658	25910	745004	978814	1283831	916210	1186669	906449	727511	813211	1011571	935176	830978	945627	971376	937983	916310	813973	820675	580131	0.5789	0.7319	0.6278	0.9093	0.9102	0.962	0.9384	0.9531	0.9129	0.9368	0.9483	0.9409	0.9377	0.9347	0.9494	0.9898	0.9611	0.9041	0.9587	0.9434	0.9239	1.3	2.1
					Heavy	6087	6462	2313	1004180	1455118	1893568	2497211	3068650	2378018	1610078	1737086	2323537	3514489	3322125	3381059	5750426	6500760	5313679	8439897	8438549	6053086	0.335	0.2074	0.3565	0.951	0.9643	0.9644	0.9723	0.9646	0.9677	0.9627	0.9596	0.9737	0.9767	0.9779	0.9751	0.9779	0.9782	0.9796	0.9729	0.9846	0.9731	10.5	-8.5
			59	HNYESAAEAIQAVR	Light	59498	49069	84150	1205192	1077157	1277866	2318662	2404854	2520112	2213393	1667947	2146163	3547914	3729580	3387463	5069808	5002597	5431589	3117253	4429465	4590826	0.7894	0.8163	0.8361	0.974	0.9582	0.9429	0.9868	0.9755	0.9903	0.9872	0.9852	0.975	0.9792	0.9865	0.983	0.9857	0.9857	0.9592	0.9725	0.9672	0.9497	0.3	-0.7
					Heavy	0	0	0	953266	940323	971648	1802544	1876959	1838901	1210723	972594	1206311	2917157	2856629	2462871	7390458	8263160	8161456	6627780	9708102	9626670	0	0	0	0.9707	0.9658	0.9794	0.979	0.9759	0.9811	0.9643	0.9478	0.9874	0.9854	0.9871	0.9701	0.9955	0.989	0.9868	0.9912	0.9847	0.9934	#N/A	#N/A
			60	IPVLGLTTR	Light	0	0	359415	7615123	6571449	8096257	9866334	9797085	10831430	7527640	7617970	8139062	12147410	9536528	16527755	15874804	17309838	18337222	14370596	24046590	19746612	0	0	0.1849	0.9324	0.9431	0.9313	0.9345	0.9251	0.9308	0.9168	0.9232	0.9254	0.9288	0.9285	0.9303	0.9372	0.9349	0.9388	0.9383	0.9222	0.9276	#N/A	#N/A
					Heavy	11506	0	8559	5923281	5615647	6744537	12452548	10701952	11998885	8564138	8490376	9390219	21694020	17149384	22677108	47464896	48595296	50479612	68425936	119663680	105827416	0.1849	0	0.425	0.9361	0.9407	0.9284	0.9296	0.9345	0.9285	0.9261	0.9302	0.9366	0.9395	0.9343	0.9321	0.9386	0.9374	0.9382	0.9509	0.9412	0.9364	-6.8	#N/A
23	Grin2a	Glutamate receptor ionotropic, NMDA 2A	61	FSYIPEAK	Light	144694	150907	106901	2091521	1614005	1994904	2135111	2491139	2597282	1131058	768154	1141031	2605909	2628634	2781207	3155362	3352183	3518559	2047238	2839428	3144125	0.8622	0.7649	0.7312	0.9763	0.9726	0.964	0.9632	0.96	0.9624	0.9504	0.8988	0.9346	0.9607	0.9695	0.9594	0.9606	0.9665	0.9587	0.9515	0.9591	0.9543	1.4	0.7
					Heavy	0	0	0	8207495	7015918	8293023	17930894	19680172	21177340	18715326	12353736	17567886	73188968	70569472	72133016	138799392	159473824	164644736	201260064	263099792	277020800	0	0	0	0.9658	0.9767	0.9636	0.9602	0.9645	0.9657	0.9507	0.9628	0.9619	0.9585	0.9613	0.9556	0.9519	0.9534	0.9529	0.9582	0.9513	0.9481	#N/A	#N/A
			62	GVEDALVSLK	Light	147236	103348	68015	1494790	943314	1025660	1662325	1194293	1116225	947238	942124	872624	1270618	1070363	1451221	2412802	1946158	2452541	2050457	2703093	2317090	0.9281	0.792	0.8247	0.9618	0.9574	0.9744	0.9728	0.9764	0.9743	0.9829	0.9845	0.9594	0.981	0.9689	0.9643	0.977	0.9686	0.9703	0.9785	0.9637	0.9562	0.4	0.3
					Heavy	0	0	0	4956182	5465391	5078055	11581417	9566507	9260654	10072901	8297667	6701871	10932005	11620078	12392172	37392488	31387904	36699852	49840636	53997240	48333044	0	0	0	0.9598	0.9811	0.9629	0.9566	0.9682	0.9692	0.9619	0.9825	0.977	0.9638	0.9649	0.9616	0.9611	0.9617	0.9595	0.9667	0.962	0.9606	#N/A	#N/A
			63	YLPEEVAHSDISETSSR	Light	137957	122591	127696	1151561	1012324	1152194	1446055	1371173	1486450	944646	783408	1058083	1484528	1360954	1559896	2218821	2243622	2326168	1747106	2238031	2166204	0.8268	0.8621	0.7714	0.963	0.9682	0.9748	0.981	0.9614	0.9689	0.9671	0.9741	0.9788	0.9615	0.9499	0.954	0.9642	0.9503	0.9612	0.9704	0.9585	0.9361	-1.1	0
					Heavy	14739	12246	5696	7840018	6515475	8296385	24213242	20795730	24317548	14629902	12463286	18088370	71419616	58266416	60948456	171190176	176635264	182585888	245985408	341031584	325819264	0.4842	0.7401	0.4842	0.9641	0.9791	0.9682	0.9799	0.9746	0.9665	0.9681	0.9773	0.9816	0.9701	0.9682	0.9636	0.9699	0.9571	0.9643	0.9659	0.9645	0.9557	12.7	1.7
24	Grin2b	Glutamate receptor ionotropic, NMDA 2B	64	FQRPNDFSPPFR	Light	246976	133825	165973	2701920	2721747	2697158	2469155	2394117	2200945	2009991	1510434	1712537	2659916	3096986	2328597	3929155	5188673	5781579	3358603	4144666	3445451	0.8618	0.6896	0.7598	0.9728	0.9627	0.9776	0.9886	0.9667	0.9678	0.9873	0.9735	0.9476	0.974	0.9773	0.9784	0.9803	0.9705	0.9767	0.9751	0.9785	0.9587	0.8	0.6
					Heavy	6873	1593	0	4088529	3802890	3501663	6197727	6056168	5817259	5540269	4736946	4673985	10613306	11681245	9507033	23960016	28808246	33410930	32641640	37490648	34014772	0.3981	0.3579	0	0.9772	0.9815	0.9795	0.9825	0.9827	0.9853	0.9754	0.9873	0.977	0.9807	0.9816	0.9841	0.9854	0.9869	0.9866	0.9842	0.9833	0.9846	0.9	0.1
			65	SDVSDISTHTVTYGNIEGNAAK	Light	7783	35263	57716	247126	194079	214191	590230	449152	453199	440442	353042	413321	648196	489039	616309	502237	480731	507928	586230	686192	560654	0.2168	0.2168	0.4667	0.9674	0.8978	0.8912	0.9595	0.8894	0.9552	0.9391	0.9017	0.9573	0.9304	0.9673	0.9177	0.9463	0.9617	0.9325	0.9676	0.9135	0.9507	-4.9	-0.1
					Heavy	543	292785	8512	1571362	1278780	1435647	4687197	3792463	3217328	2323605	2028134	2194745	4806763	3954938	4765162	8074832	6668571	8955848	13212391	17365484	16141189	0.2989	0.3591	0.2989	0.9491	0.9558	0.9579	0.9684	0.9576	0.9652	0.9639	0.9484	0.9564	0.9634	0.9656	0.9656	0.9627	0.9613	0.9722	0.9648	0.9712	0.963	0	-10.6
25	Homer1	Homer1	66	LTAALLESTANVK	Light	9136165	9356997	9785103	12330102	13375837	10526846	16539447	12559933	11416152	10379761	8585096	10027646	13024431	12736160	12715873	16840974	16707906	17266066	15340680	19249928	18910840	0.9887	0.9829	0.9778	0.9827	0.9843	0.9789	0.9861	0.9786	0.9833	0.9784	0.9826	0.9749	0.9781	0.9777	0.9806	0.9826	0.9828	0.9836	0.9794	0.9836	0.9753	0.7	0.7
					Heavy	8503	0	6848	3604427	4492248	3413941	7216126	5243819	4996998	5326681	4253367	5096484	9541914	9271512	8774298	21537212	21204790	23974838	25666126	31085502	34177564	0.2275	0	0.2275	0.9809	0.9763	0.973	0.9774	0.9847	0.9878	0.9805	0.971	0.972	0.9737	0.9801	0.9807	0.9779	0.9705	0.9794	0.9826	0.9848	0.9757	4.9	#N/A
			67	HAVTVSYFYDSTR	Light	2158699	1849869	2750165	2758597	2114425	2689925	2658786	2207615	2475426	2122524	1925966	1962059	1738295	3326599	1917104	2630020	2650386	2943960	2457189	3132029	3774973	0.9921	0.9736	0.9892	0.9852	0.9865	0.9793	0.9956	0.9825	0.9883	0.992	0.9962	0.9828	0.9913	0.9905	0.9908	0.9826	0.9761	0.9838	0.9889	0.9975	0.9935	0	0.5
					Heavy	6786	0	7813	155318	109955	144565	293824	201697	269739	232201	172108	161283	270247	181377	302129	1032416	1052222	1006316	1625583	1946852	2404882	0.5076	0	0.5076	0.8324	0.8333	0.9342	0.9828	0.9834	0.9889	0.9785	0.9751	0.8332	0.9728	0.9412	0.9939	0.9703	0.9848	0.9845	0.99	0.9831	0.9875	-3.2	#N/A
			68	ANTVYGLGFSSEHHLSK	Light	3291659	3492604	2845279	5797081	4934987	5805390	7511404	8452210	8714441	5060764	3667296	5856939	6945454	7458299	7692634	8078163	7900616	10021844	8137965	11828700	10442674	0.9807	0.9706	0.9828	0.9524	0.9794	0.9632	0.9674	0.9554	0.9514	0.9526	0.9627	0.9662	0.9498	0.9466	0.9441	0.9581	0.9545	0.9533	0.9615	0.9478	0.9595	0.4	0.7
					Heavy	11226	0	1598	392274	286879	375781	833290	899867	1085464	1041796	688455	1076155	2001256	1837912	1820841	4185321	4118645	5099366	6935664	9632359	9070773	0.3613	0	0.2046	0.9831	0.9561	0.9597	0.9507	0.9635	0.9541	0.9386	0.9593	0.9473	0.9527	0.9613	0.9662	0.96	0.9605	0.9616	0.9629	0.9562	0.9558	1.9	#N/A
26	Ina	Alpha-internexin	69	ALEAELAALR	Light	134928784	86342024	84657744	51866224	53060988	61667604	48868660	46304860	52900400	37849756	37169860	41254280	46211120	61495888	48243508	68750544	57775572	72072608	77044808	103696280	100965344	0.9641	0.9643	0.967	0.9601	0.9584	0.9585	0.9632	0.9644	0.9586	0.9614	0.9531	0.9589	0.9625	0.957	0.9632	0.9668	0.9678	0.9705	0.9654	0.9624	0.9626	0.4	0.6
					Heavy	7063	0	7074	5120201	4969932	5714523	7899423	8162430	9273944	5352088	5606520	6865965	10981425	11777898	11898358	35704888	29413602	37032536	41764424	58492728	50464140	0.2697	0	0.2697	0.9648	0.9703	0.9596	0.9661	0.96	0.9541	0.9637	0.9602	0.9635	0.9609	0.9664	0.964	0.9677	0.9648	0.9709	0.9642	0.968	0.9647	0.3	#N/A
			70	FANLNEQAAR	Light	32207876	28674680	27061938	28163436	25280404	24005038	27572560	30139812	31090074	19071248	17511202	22468410	37881036	42033768	50362712	76315464	68196656	80207040	75793144	94523464	92222896	0.9867	0.9858	0.9867	0.9824	0.9833	0.9848	0.9805	0.9854	0.9801	0.9873	0.9838	0.9823	0.9841	0.9849	0.9788	0.9755	0.977	0.9805	0.981	0.9801	0.979	0.8	0.4
					Heavy	0	21274	0	4535894	4250176	3833535	8997990	10703459	10879690	8871736	7950603	9799952	38820240	40137568	44959528	104991672	106874496	119094520	214179008	245563632	223854816	0	0.5263	0	0.9848	0.982	0.9842	0.9846	0.9851	0.9868	0.9814	0.9796	0.9811	0.9805	0.9805	0.9835	0.9813	0.9765	0.9764	0.9755	0.9795	0.9772	#N/A	-1.5
			71	HSAEVAGYQDSIGQLESDLR	Light	4543	16803926	14123155	15574418	13891902	15314458	22583312	20121272	22700786	16619458	15603627	17638326	26336270	21717928	19251088	22353282	23112764	23076148	27632712	31673514	26800488	0.4784	0.9869	0.9892	0.9867	0.9862	0.9878	0.9881	0.9883	0.9904	0.9892	0.9867	0.991	0.9816	0.9876	0.9897	0.9907	0.9878	0.9885	0.9878	0.9842	0.9917	2.1	1.1
					Heavy	140892	8736	3637	801298	708929	808598	1943154	1838754	1977499	1262100	1224904	1368142	2996259	2913723	2613538	5544498	5616144	5739906	7890487	8420867	9277608	0.523	0.1699	0.1699	0.9674	0.9542	0.9832	0.9848	0.972	0.9731	0.9711	0.9772	0.9726	0.9901	0.986	0.9876	0.9859	0.9833	0.9885	0.9814	0.9872	0.985	1.3	-1.1
27	Kcnj4	Inward rectifier potassium channel 4	72	FEPVVFEEK	Light	26982	26007	36079	448253	376934	320970	808000	773625	776876	1081723	874247	855223	1534298	1436968	1777226	1750992	2473236	2185086	1975785	1880323	2627235	0.7551	0.3935	0.4166	0.9604	0.9384	0.891	0.9752	0.934	0.942	0.9682	0.9583	0.9297	0.9518	0.9535	0.9587	0.9581	0.9705	0.9719	0.9618	0.9554	0.9492	1.1	7
					Heavy	0	0	0	8521405	9746082	7413906	17742478	13797012	18196936	30522424	23631296	22657332	75798200	68643048	67310920	140446848	150240768	120524144	330904832	336905120	396113152	0	0	0	0.9442	0.9103	0.9357	0.9126	0.9571	0.9232	0.9309	0.9356	0.9269	0.9474	0.9567	0.9551	0.9486	0.9509	0.9643	0.9825	0.9546	0.9587	#N/A	#N/A
			73	SSYLASEILWGHR	Light	13454	4690	5341	200114	176564	167411	348977	329013	356585	260044	305783	256547	490851	445757	582690	538026	738179	775357	882775	789826	772129	0.2943	0.2943	0.2943	0.7331	0.8268	0.8124	0.803	0.8496	0.8686	0.7662	0.809	0.8072	0.8488	0.8868	0.8341	0.8245	0.8575	0.8602	0.8838	0.8857	0.8697	4.7	1.4
					Heavy	0	0	0	357194	335973	349953	605289	490571	585613	298798	339313	330765	848515	814997	1035293	1768448	2426672	2419355	4079227	4205707	4178831	0	0	0	0.8845	0.8787	0.8958	0.8559	0.8669	0.8686	0.8539	0.8226	0.7432	0.8498	0.8608	0.8596	0.8701	0.8827	0.8647	0.8769	0.8738	0.8695	#N/A	#N/A
			74	TYEVAGTPCCSAR	Light	6410	23017	9622	129937	152964	158918	156450	177777	164980	218100	199544	292300	246543	308372	312713	551841	707259	716141	892016	1157297	1287486	0.3451	0.6838	0.5116	0.8421	0.9314	0.8488	0.9496	0.9346	0.8875	0.8407	0.9441	0.9343	0.9515	0.9436	0.9553	0.9581	0.9795	0.9809	0.9777	0.983	0.9833	0	2.2
					Heavy	0	0	0	1468169	1359649	1537021	3406266	3944811	3454893	4202233	3875804	5199113	10005285	11674588	13461613	36642424	45477160	46974984	63742132	77587120	96419872	0	0	0	0.979	0.9774	0.9812	0.9925	0.9891	0.9842	0.9868	0.9899	0.9821	0.9853	0.9897	0.9906	0.9939	0.994	0.9926	0.9917	0.9922	0.9914	#N/A	#N/A
28	Lrrc7	Leucine-rich repeat-containing protein 7	75	VLNLSDNR	Light	284255	257794	277417	651882	759515	711688	940791	792048	980381	713924	903701	1021608	1342172	1219006	1579296	2282086	1841700	1902727	2545764	3333823	2829831	0.9818	0.9818	0.9738	0.9901	0.9871	0.9785	0.9947	0.9356	0.981	0.9813	0.9762	0.9822	0.981	0.9533	0.9748	0.9908	0.9619	0.9727	0.9855	0.9856	0.9735	-0.1	0.5
					Heavy	0	0	0	2627064	2721107	2753199	5774848	5294460	5852572	7094335	8075610	9319392	33813016	31069426	40012860	87624616	84951960	91151088	234050416	259850432	264517904	0	0	0	0.9907	0.9865	0.9845	0.9873	0.9896	0.987	0.9855	0.9891	0.9904	0.9896	0.9869	0.9878	0.9894	0.988	0.988	0.9864	0.9891	0.987	#N/A	#N/A
			76	ALIPLQTEAHPETK	Light	875632	863953	900353	3061204	3065936	3133130	4153274	3973538	3647930	2193654	1658629	1848480	4184597	3392588	3687942	4885000	4919168	4259083	3691195	5149940	4268781	0.619	0.4085	0.4685	0.9315	0.9489	0.9245	0.9293	0.9452	0.928	0.9162	0.8762	0.9035	0.918	0.9132	0.9038	0.9083	0.9181	0.8929	0.7963	0.814	0.8226	-0.5	-2.8
					Heavy	31700	29514	20206	8668701	8636766	8701622	21179986	21459930	21919784	18806846	16109215	19229046	75821944	66741712	68143904	158699760	168905152	119038576	240933408	289372672	285005760	0.3281	0.2699	0.2699	0.9455	0.9462	0.9403	0.9402	0.939	0.9443	0.9218	0.9416	0.9344	0.9424	0.9369	0.9346	0.9411	0.9273	0.9257	0.9346	0.928	0.9177	-1.9	-1.8
			77	IVGVPLELEQSTHR	Light	961079	870435	1089842	6708289	5718202	5294679	6525456	4832654	5323951	4704030	3737734	3624565	5700723	4957620	5376168	6139115	9068649	6541202	7084301	5711314	7577303	0.9338	0.9324	0.9495	0.918	0.9127	0.9057	0.9143	0.9082	0.912	0.9089	0.9155	0.9029	0.9055	0.9099	0.9014	0.8983	0.9025	0.9053	0.9423	0.8963	0.8939	0.1	0.1
					Heavy	0	0	8231	14730716	15682964	13762484	36830304	28214410	32179468	21061600	16606734	14571864	43141088	32133568	33446656	80101400	93885616	104608720	175185552	129558048	162116208	0	0	0.3404	0.9095	0.9124	0.9182	0.9066	0.898	0.9033	0.9089	0.898	0.9029	0.8983	0.9059	0.8986	0.9077	0.9108	0.9027	0.9296	0.8866	0.8954	#N/A	#N/A
29	Mbp	Myelin basic protein	78	DTGILDSIGR	Light	86183680	79331496	88678264	91741888	114148128	116623768	133433592	126405112	117394728	163464448	125761472	127654576	199328992	167966400	207680480	295921920	376206368	451000000	604343744	557962688	728450624	0.9897	0.9909	0.9934	0.978	0.9868	0.9821	0.9795	0.9843	0.9716	0.9774	0.9833	0.981	0.9817	0.9766	0.9791	0.9726	0.9741	0.9756	0.9806	0.9764	0.9775	1	1
					Heavy	11704	206087	101438	7584242	7424674	6619625	13907575	12965273	14797021	15391560	10352859	11475143	44805840	38303300	41248368	79945440	110702624	103180696	198473808	174688640	218046736	0.302	0.5645	0.4941	0.9792	0.9877	0.982	0.9804	0.9826	0.9864	0.9734	0.9727	0.9829	0.9813	0.9774	0.9815	0.9779	0.984	0.9847	0.9859	0.978	0.9807	-4.2	-13.4
			79	TPPPSQGK	Light	29275	78553	89883	21356	86140	72104	0	56694	92947	0	102647	129576	32773	145262	167147	119734	174655	170912	28023	106951	116482	0.8889	0.9842	0.969	0.8186	0.9511	0.9701	0	0.9391	0.9813	0	0.9641	0.959	0.9567	0.9731	0.9765	0.9662	0.995	0.9616	0.8843	0.9644	0.9873	-0.5	-0.4
					Heavy	0	0	0	744	0	1969	714	1079	0	0	0	2150	0	9712	9000	9646	16548	15754	7486	30299	34099	0	0	0	0.2834	0	0.5783	0.5783	0.5783	0	0	0	0.5783	0	0.7159	0.6724	0.8535	0.7063	0.7045	0.7102	0.7164	0.7107	#N/A	#N/A
			80	TQDENPVVHFFK	Light	315075776	288926624	331791744	444059648	473411552	489684224	431595936	423129280	447262944	325932576	299357408	354575456	428963488	375083904	460518752	521259584	678290048	805603456	523195808	724268864	523666336	0.943	0.9434	0.9415	0.9182	0.9322	0.9208	0.9211	0.9207	0.9212	0.911	0.9161	0.9191	0.9158	0.9089	0.914	0.9123	0.9117	0.919	0.9302	0.9123	0.9111	0.6	1.1
					Heavy	12635	0	15515	3312704	3961690	3700138	6855264	6358650	6942803	4091034	3720442	4273115	6828720	6348658	7596465	18438260	21242164	25596924	22527400	30684852	24302634	0.2396	0	0.2396	0.9331	0.927	0.9224	0.9245	0.9188	0.9215	0.922	0.9123	0.9201	0.9138	0.9218	0.9202	0.924	0.9143	0.9269	0.9303	0.9156	0.9136	1.5	#N/A
30	Mog	Myelin-oligodendrocyte glycoprotein	81	ALVGDEAELPCR	Light	2707634	2317523	3096910	30871588	26492150	28522756	27862910	29770836	28743168	20400954	14202882	16897896	25419952	25660564	27875352	28312494	30455568	30615290	20476340	30171768	28514134	0.9828	0.9676	0.9753	0.9815	0.9851	0.9801	0.9851	0.9804	0.9852	0.983	0.9756	0.9801	0.9809	0.9782	0.9765	0.9769	0.9745	0.9763	0.9735	0.9755	0.981	0.2	0.1
					Heavy	5616	0	0	3288272	2920259	3097717	6909247	7058558	6549200	5543905	3955653	4609722	15902966	15327352	16072005	35767020	36521356	39297016	47090104	72176608	67783448	0.2632	0	0	0.9777	0.9808	0.9761	0.9885	0.985	0.9877	0.9802	0.9797	0.9737	0.9771	0.9813	0.98	0.9774	0.9764	0.9791	0.9774	0.9744	0.9766	-5.7	#N/A
			82	DQDAEQAPEYR	Light	7477	3325	6481	257167	249169	243272	441268	457809	423214	387064	343140	434787	1254882	1609581	1718590	4859394	5754271	5463001	9256762	9807712	11583158	0.3795	0.3795	0.5079	0.9638	0.9744	0.9536	0.9686	0.9882	0.9778	0.9692	0.9745	0.9813	0.9869	0.9785	0.9842	0.9831	0.984	0.9857	0.9835	0.9825	0.9813	1.2	0.8
					Heavy	0	13107	0	2219171	2299638	2546205	5109285	4330958	5288190	5162730	4663089	6310602	27547256	36078836	40207008	97875488	116383184	117987152	208324288	212020192	253526688	0	0.6062	0	0.9875	0.99	0.9901	0.9891	0.9868	0.9808	0.9838	0.9851	0.9872	0.9895	0.9875	0.9856	0.9837	0.983	0.9837	0.9834	0.9797	0.9789	#N/A	9
			83	FSDEGGYTCFFR	Light	2193455	1599186	1704770	12634037	13437705	12217968	13295342	13418835	11904942	10176119	8562065	10905264	13193537	10210132	11294956	10762369	11411741	12274376	11808540	12172116	11824821	0.9809	0.9875	0.9808	0.9876	0.991	0.9886	0.9881	0.9858	0.9906	0.991	0.9859	0.9825	0.9894	0.9884	0.9856	0.9797	0.9835	0.9826	0.9862	0.9816	0.9803	0.5	0.4
					Heavy	0	0	0	393606	431814	440111	874824	735758	759173	654617	523921	656198	1349153	1036199	1169692	2647152	2874153	3201588	4195135	4348236	4281795	0	0	0	0.9598	0.9437	0.9524	0.9762	0.9825	0.9706	0.9669	0.966	0.9739	0.9719	0.9889	0.9647	0.983	0.9861	0.9847	0.9805	0.9795	0.987	#N/A	#N/A
31	Myo1d	Unconventional myosin-1d	84	VVSVIAELLSTK	Light	2563	1430	1693	190786	262993	264187	482863	490947	430742	593883	849180	657075	685795	877292	1386133	874745	965529	967417	423292	546468	501820	0.1612	0.3244	0.157	0.9155	0.9426	0.9725	0.9736	0.9922	0.9816	0.9836	0.9729	0.9824	0.9794	0.9825	0.9793	0.9909	0.9789	0.9828	0.9804	0.9884	0.9601	-6.2	7.9
					Heavy	0	1585	0	666134	835137	796015	897240	917814	829723	687764	919304	792239	1047054	1260473	1937105	2860930	3057574	3221783	2338489	2523384	2583307	0	0.1612	0	0.9909	0.9794	0.9828	0.9871	0.9805	0.9797	0.9815	0.9849	0.99	0.9799	0.9839	0.9913	0.9815	0.9934	0.9865	0.9886	0.9835	0.9932	#N/A	1.2
			85	HQVEYLGLLENVR	Light	100501	104050	86700	1197025	1246055	1329046	1421790	1358269	1573559	1005940	1066264	1018142	1473513	1217043	1359720	1467936	1792525	2007758	1053841	1197700	1171481	0.8392	0.8345	0.837	0.9529	0.9542	0.9847	0.9767	0.9681	0.9669	0.9762	0.984	0.9734	0.9638	0.9694	0.9667	0.9834	0.9822	0.9709	0.9498	0.9761	0.9749	0.2	1.5
					Heavy	0	0	0	505666	575054	629489	837618	844447	1025528	622154	688692	656840	1307284	1066266	1252966	2903163	3496392	3818303	5017467	5627423	5473403	0	0	0	0.9587	0.9712	0.95	0.9687	0.9589	0.9337	0.9585	0.9559	0.9666	0.9785	0.9629	0.973	0.9817	0.9816	0.9732	0.9828	0.9849	0.9794	#N/A	#N/A
			86	IGELVGVLVNHFK	Light	88192	62511	76472	1430863	903574	878525	1037760	914442	1238467	876503	1057340	1030157	1228260	1197744	1516683	1344121	2384501	2583676	1097751	1277346	1098998	0.9396	0.9294	0.9666	0.9773	0.9967	0.9836	0.9962	0.9853	0.9899	0.9856	0.9826	0.9725	0.9846	0.9994	0.9953	0.9857	0.9907	0.9854	0.986	0.9929	0.9883	0	-0.4
					Heavy	0	0	0	429877	252463	264151	323557	262551	335779	190551	251136	258721	364368	375589	388256	1062563	1123515	2013647	2280224	2573864	2107794	0	0	0	0.9636	0.9912	0.9869	0.9815	0.9319	0.9804	0.9642	0.955	0.9609	0.9686	0.9863	0.9841	0.9959	0.9937	0.9838	0.9846	0.995	0.9902	#N/A	#N/A
32	Nedd4	E3 ubiquitin-protein ligase NEDD4	87	EWFFLISK	Light	26258	28324	25554	95744	155149	149498	162982	226724	227034	137909	185605	127776	130501	143774	147295	155222	214191	237783	293772	354365	332558	0.8324	0.9056	0.9878	0.931	0.9585	0.9455	0.9806	0.9524	0.9909	0.9701	0.9569	0.9758	0.9707	0.9585	0.9742	0.9699	0.9545	0.9557	0.9664	0.9781	0.9649	-0.3	1.2
					Heavy	0	0	0	41988	92788	87081	135424	203697	209935	156096	184706	137223	208243	230114	237176	540517	655058	685592	2133775	2662024	2370065	0	0	0	0.9302	0.9364	0.973	0.9824	0.9624	0.9751	0.957	0.9616	0.9577	0.954	0.9625	0.9756	0.9803	0.9766	0.9842	0.9717	0.9772	0.976	#N/A	#N/A
			88	LLDGFFIRPFYK	Light	110057	87666	66472	1268866	1585410	1632457	1738731	2422763	2435695	1226658	1320572	1485982	1160252	1470356	1558189	982579	967697	1335399	1226082	1412400	1312503	0.8977	0.9314	0.8171	0.9251	0.9298	0.9151	0.9123	0.9252	0.9282	0.9073	0.9246	0.9158	0.9074	0.9308	0.9101	0.9097	0.9437	0.9311	0.9266	0.9201	0.9293	0.2	0.4
					Heavy	317	3286	0	67088	96365	95812	205119	231904	272236	155560	175481	160581	111747	153082	160763	291970	284803	379615	699087	788637	769257	0.496	0.5197	0	0.8661	0.8597	0.8353	0.9469	0.933	0.9199	0.9179	0.8898	0.9169	0.9133	0.9021	0.9098	0.9325	0.9083	0.952	0.9242	0.9362	0.9271	0	1.5
			89	LLQFVTGTSR	Light	0	3445	0	383618	1070186	1068180	1578289	1397380	1253256	1069811	771972	968938	1284079	1257436	1500160	1892159	1406295	2432477	3696137	2806502	3053617	0	0.1311	0	0.9359	0.9729	0.9691	0.9816	0.9701	0.9596	0.9702	0.9674	0.9647	0.9631	0.9676	0.9527	0.9624	0.9552	0.9566	0.9791	0.9535	0.9416	#N/A	-9.1
					Heavy	48648	22846	14562	1459914	1072904	1146570	1783690	1940037	1552832	1794047	1539928	2078620	3482507	3041392	3249886	7835756	6798882	7085132	15755097	16017523	16539959	0.3546	0.3859	0.3667	0.9808	0.9397	0.9447	0.9669	0.9516	0.9706	0.9589	0.965	0.9675	0.9567	0.9469	0.9466	0.9694	0.9616	0.9655	0.9815	0.9651	0.9566	-2.4	7.2
33	Nrn1	Neuritin	90	FSTFSGSITGPLYTHR	Light	21017124	15142176	16253116	8958966	8131420	9179126	8881899	8408037	9148938	6223381	6040913	6884875	7536473	7753267	7831898	10892835	9802387	10400012	21110442	27994428	27188554	0.9571	0.9537	0.9523	0.9389	0.9486	0.9377	0.9369	0.9372	0.9293	0.9247	0.9369	0.9407	0.9375	0.9417	0.9358	0.936	0.9285	0.9431	0.9441	0.9392	0.933	0.3	0.6
					Heavy	7171	1440	0	47024	30480	50446	74309	53919	94194	69350	71073	84569	184614	203984	217196	693540	644648	737924	1340778	1962888	1349952	0.2336	0.3092	0	0.5893	0.6354	0.6551	0.6088	0.6743	0.7646	0.6501	0.7155	0.7563	0.8738	0.9115	0.8999	0.9289	0.8996	0.931	0.9498	0.9299	0.9463	-0.9	0
			91	GFSDCLLK	Light	1128250	1237925	1086837	6980267	6173832	5435051	8214933	7372835	7659743	6733954	4868218	4746982	8539842	7393190	7571114	8750121	12276984	15079395	9236671	9053886	9015899	0.9685	0.9544	0.9608	0.9758	0.9729	0.9631	0.9709	0.9738	0.9695	0.9659	0.9654	0.9777	0.9671	0.9803	0.9658	0.9665	0.9681	0.9758	0.9658	0.9709	0.9605	2	2.8
					Heavy	7449	0	0	637742	598656	566882	1452029	1075573	1155883	998119	728974	836437	2353856	2288383	2233493	4663033	5792723	6443575	5140516	6163966	8759536	0.6918	0	0	0.904	0.9733	0.9212	0.9634	0.9597	0.9837	0.9669	0.9782	0.9037	0.9745	0.9814	0.9725	0.9799	0.9691	0.9646	0.9813	0.9763	0.9725	4.7	#N/A
34	Pclo	Protein piccolo	92	NYVLIDDIGDITK	Light	431510	483069	476966	767407	1271960	1096932	1546419	1779733	1523187	1179017	1224479	1313113	1396339	1422059	1466838	1780213	1986357	1786018	1492070	1496975	1593316	0.9301	0.9517	0.9591	0.9597	0.9785	0.9734	0.9844	0.9682	0.963	0.9594	0.9832	0.9854	0.9649	0.9852	0.9727	0.9887	0.9842	0.9756	0.9751	0.976	0.9683	-0.3	0.4
					Heavy	0	10387	6016	3509073	1994512	4171512	9545822	8211092	8820703	5788710	5791194	6082829	9491257	9271084	9235692	12098361	18516928	18768298	21211368	22999224	25604568	0	0.3155	0.3174	0.9609	0.9704	0.9796	0.9721	0.9719	0.9655	0.9746	0.9821	0.969	0.9746	0.977	0.9666	0.9703	0.9651	0.9696	0.9654	0.9642	0.9671	#N/A	-2.2
			93	AQEAEALDVSFGHSSSSAR	Light	112478	103402	93896	52184	85669	23959	117242	123961	103213	103053	102976	133048	239699	145442	249804	291599	413258	443512	535410	360150	448537	0.9717	0.9536	0.9488	0.6247	0.6298	0.6182	0.9097	0.9372	0.6416	0.9278	0.9899	0.9737	0.862	0.6549	0.9402	0.957	0.8406	0.9515	0.8988	0.8608	0.9434	2.2	0.8
					Heavy	9917	0	0	1582645	1429216	1088138	3456785	2394978	3689358	2044027	1928040	2588021	8366639	6068735	6530759	14176964	19136088	15357526	22343352	19673008	25891780	0.6574	0	0	0.9594	0.9748	0.9705	0.9604	0.9658	0.9603	0.9754	0.9838	0.9849	0.972	0.9582	0.9498	0.9675	0.958	0.9619	0.9657	0.9604	0.9547	-3.2	#N/A
			94	AAAGPLPPISADTR	Light	1244161	1129223	1249534	2465396	2249368	2438542	4383065	3594901	4318087	3690681	3976337	3458217	5263072	4546560	5125617	5189055	7117965	5647787	5690545	6246794	6075960	0.9568	0.9466	0.9258	0.9552	0.9593	0.9579	0.9537	0.9559	0.9656	0.9517	0.9597	0.9668	0.9654	0.9584	0.9558	0.9518	0.959	0.9533	0.9571	0.9637	0.9614	-0.4	0.3
					Heavy	81354	66851	64493	11699138	10421342	11314450	29419450	23959546	28907976	28065494	29143802	27673232	79891032	66097488	72623896	125108912	170731328	130599272	281216704	320163136	291335808	0.4876	0.4876	0.547	0.9677	0.9711	0.9708	0.9697	0.9677	0.9692	0.9692	0.969	0.9739	0.9724	0.9718	0.9667	0.9707	0.9659	0.9667	0.9731	0.9714	0.9678	-11.2	-13.5
35	Plec	Plectin	95	DSQDAGGFGPEDR	Light	308912	250985	242312	1494693	1409338	1313642	2344465	2173695	2305792	1964576	1770827	2229071	3006008	2791844	3130272	3098858	3247287	2996710	2605959	2460109	2497524	0.9763	0.9531	0.9333	0.9468	0.964	0.9804	0.975	0.9743	0.9689	0.9635	0.9671	0.9785	0.9778	0.9679	0.9706	0.9677	0.9659	0.9809	0.9655	0.97	0.9716	0.4	0.5
					Heavy	8609	0	13371	2793540	2679694	2367425	6683354	6261730	6341213	8267133	8565842	9708753	36982048	34594836	36236672	52116564	56208244	54376032	94559824	92055952	89979464	0.3691	0	0.3627	0.9716	0.9831	0.9731	0.9834	0.983	0.9765	0.986	0.978	0.9846	0.9852	0.9834	0.9847	0.9849	0.9823	0.9783	0.9822	0.9788	0.9825	0.2	#N/A
			96	IISLETYNLFR	Light	214222	219151	212975	1151847	1098482	1126344	1468560	1514795	1831370	1690108	1785277	1645540	1740218	1919248	1673292	2022627	2190915	2210082	2167811	2586591	2409191	0.9488	0.9642	0.9775	0.9789	0.988	0.981	0.9951	0.9932	0.9909	0.992	0.9896	0.9893	0.9923	0.9843	0.9847	0.9776	0.9917	0.9877	0.9954	0.9931	0.9894	-0.6	-0.4
					Heavy	0	0	3511	102204	109745	136270	192986	169031	201255	180221	181913	174305	212788	218594	199214	565281	594072	599637	858325	1014542	921407	0	0	0.1949	0.8271	0.9556	0.8175	0.803	0.9491	0.9545	0.9584	0.9307	0.9589	0.9609	0.9498	0.9736	0.9817	0.9741	0.9831	0.9846	0.9972	0.9844	#N/A	#N/A
			97	LGFHLPLEVAYQR	Light	1127166	1053335	1074166	3522957	3733421	3907386	3929529	3396297	3832109	3085182	2817538	2638509	4574586	4868890	4732356	4915402	6205164	5979353	5361298	6328161	5890223	0.9518	0.9637	0.956	0.9489	0.9643	0.9626	0.9551	0.9594	0.9602	0.968	0.9648	0.9516	0.9697	0.9633	0.9573	0.9567	0.9594	0.965	0.9579	0.966	0.9615	0.5	0.3
					Heavy	4746	0	0	710962	741721	762698	1108282	989085	1098801	749175	689214	679157	1794814	1949516	1805271	3473333	4600001	4378790	5994995	7291308	6421579	0.1065	0	0	0.8823	0.9459	0.9333	0.9417	0.9794	0.9444	0.9272	0.9389	0.943	0.9635	0.9597	0.9674	0.9542	0.9554	0.9631	0.9607	0.9667	0.9623	2.2	#N/A
36	Rims1	Regulating synaptic membrane exocytosis protein 1	98	ATTLTVPEQQR	Light	1431475	1440760	1543730	2471587	2511955	2506897	2504975	2384538	2674807	899278	728159	861821	3318905	3523988	4114402	3727581	3328020	4021160	4213664	4454709	4299851	0.9799	0.9835	0.9797	0.984	0.9824	0.983	0.9842	0.9872	0.9837	0.9515	0.9799	0.9715	0.9828	0.9812	0.9776	0.9776	0.9863	0.9727	0.98	0.974	0.9751	0.4	0.8
					Heavy	0	0	0	6583851	6538864	6650670	13005073	12497454	14360426	8008159	6495417	7501764	74128216	72979024	86987880	149124240	127219048	155369024	337864640	342755296	341880128	0	0	0	0.9874	0.9874	0.9904	0.9885	0.9934	0.9859	0.9783	0.9774	0.9824	0.9897	0.9905	0.9845	0.9845	0.984	0.9835	0.985	0.9845	0.9853	#N/A	#N/A
			99	ESGALLGLK	Light	1010917	958640	1173922	1508182	1935208	1163297	1805807	1389115	1698049	1261836	1133638	1031217	1783613	1423040	1693102	3056181	2536373	2908453	3321539	2893560	3572431	0.9725	0.9784	0.9567	0.9769	0.9734	0.9386	0.9807	0.9816	0.9769	0.9771	0.9853	0.9652	0.9836	0.9816	0.9778	0.9889	0.9802	0.9766	0.9846	0.9812	0.9825	0.6	0.7
					Heavy	0	0	0	3667815	4842984	4134544	8364360	6789787	8060641	10233938	8049117	7640205	24854854	22307542	26269460	71250160	64492576	75721464	193764240	144510944	143340656	0	0	0	0.9826	0.9777	0.9843	0.9844	0.984	0.9738	0.9856	0.9805	0.9792	0.979	0.9795	0.9814	0.9776	0.9815	0.984	0.9828	0.9815	0.9753	#N/A	#N/A
			100	ETSPISSHPVTWQPSK	Light	80985	55305	47049	395100	352949	406290	885767	879504	832163	286811	148748	276678	1521282	1437457	1351594	2735536	2792237	3201755	2779820	3775277	3666910	0.7594	0.6095	0.5949	0.9053	0.9374	0.9768	0.9467	0.9523	0.9307	0.9386	0.9513	0.9135	0.9336	0.9522	0.9529	0.9507	0.9533	0.9545	0.9679	0.9584	0.9478	0.9	-0.1
					Heavy	13094	17895	12503	1754535	1515065	1950112	8364515	6356599	6688744	1841349	1274370	1918030	15869294	16236985	14933165	40874400	42770348	45674544	61004896	94818904	89412912	0.3048	0.3192	0.2296	0.95	0.9258	0.9382	0.9635	0.9464	0.9265	0.9236	0.9503	0.9559	0.9488	0.9472	0.9607	0.9623	0.9549	0.9577	0.9548	0.955	0.9584	-8.2	0
37	Rpl3	60S ribosomal protein L3	101	VACIGAWHPAR	Light	0	0	0	1780885	1692343	1835240	1733839	2429809	2422808	733929	507653	734800	2843069	3435947	4158709	3864705	3472758	3261346	6152065	6415436	5921957	0	0	0	0.98	0.9726	0.9847	0.9532	0.9678	0.9671	0.9768	0.9665	0.9854	0.9527	0.9642	0.9419	0.9402	0.9518	0.9375	0.9524	0.949	0.9572	#N/A	#N/A
					Heavy	25491	9663	23614	112363	115686	127658	258515	330271	347173	62692	25048	83668	645375	790644	963467	1992741	1789209	1736396	3592026	3868525	4066346	0.2824	0.3644	0.2155	0.9297	0.7662	0.9356	0.9622	0.9053	0.9496	0.907	0.6804	0.6937	0.9393	0.9394	0.9476	0.9544	0.9635	0.9576	0.9763	0.965	0.9668	10.3	0.6
			102	IGQGYLIKDGK	Light	663541	734545	602043	1202004	1212606	1125238	1096409	1137435	1031331	566680	485359	714871	472454	455506	613346	67750	48678	97120	3472	4110	10886	0.9686	0.9705	0.9662	0.9602	0.965	0.9577	0.9642	0.9532	0.9546	0.9496	0.9698	0.9579	0.9427	0.9632	0.968	0.7156	0.5785	0.792	0.3242	0.346	0.5115	-0.5	0.8
					Heavy	0	3307	6357	674500	711459	603452	1295408	1359370	1275244	829637	722788	1022080	1802543	1840549	2231219	616015	589565	652120	188067	195259	161393	0	0.2282	0.4583	0.9341	0.9565	0.9595	0.9703	0.9694	0.9621	0.9505	0.9385	0.9486	0.9663	0.9527	0.9567	0.9675	0.941	0.9572	0.9142	0.9134	0.9228	#N/A	1.5
			103	NNASTDYDLSDK	Light	184184	190400	209621	964950	841510	863219	1393533	1531512	1347838	1655982	1621403	1964350	2887193	3772112	3936339	6116566	6547745	6048622	6796430	7538329	7996835	0.9239	0.9762	0.9138	0.9829	0.9788	0.9722	0.9789	0.9779	0.9709	0.9696	0.9847	0.9821	0.9778	0.9729	0.9766	0.9735	0.9754	0.9782	0.9739	0.9795	0.9784	0.1	0
					Heavy	77278	73140	102546	89469	67839	74102	291014	360999	300942	843344	879457	1067044	6252184	7958020	7956679	32777482	37849664	36271456	102179504	125892648	129489496	0.2769	0.2587	0.2597	0.7404	0.7956	0.7998	0.9199	0.9304	0.954	0.9661	0.9623	0.9564	0.9813	0.9766	0.9777	0.9758	0.9734	0.9761	0.9763	0.9705	0.9737	1.9	4.2
38	Rpl7a	60S ribosomal protein L7a	104	NFGIGQDIQPK	Light	5032518	5312203	5701350	6172235	5221363	6109863	6954066	5262905	6461458	3838880	3490438	3182995	6403115	4915140	6302995	9097507	8739660	10047469	9322226	10137982	10902957	0.9904	0.9853	0.9846	0.9898	0.9899	0.9865	0.986	0.9799	0.9791	0.9832	0.9838	0.9771	0.9852	0.9844	0.983	0.9826	0.9917	0.9907	0.984	0.9876	0.9852	0.5	0.9
					Heavy	0	0	0	3611898	3322349	3829872	8532460	6631743	7832680	7841593	6921611	6638366	26170374	21187136	25865716	69299768	55945852	81263416	136687328	154979616	154342496	0	0	0	0.9786	0.9797	0.986	0.9888	0.9867	0.9807	0.9816	0.9858	0.9914	0.9898	0.983	0.9824	0.9897	0.9861	0.9856	0.984	0.9837	0.981	#N/A	#N/A
			105	LKVPPAINQFTQALDR	Light	2969226	3001359	2960341	3416670	2792898	3433235	3828992	2959070	3730758	2462915	2688782	2982450	3860510	3092332	3871405	6757494	6292886	6477920	4534075	5644852	5219919	0.9822	0.9744	0.9809	0.9787	0.9695	0.97	0.9902	0.9764	0.9724	0.9811	0.9864	0.9759	0.9827	0.9877	0.9724	0.9789	0.9862	0.9789	0.9694	0.9732	0.9809	0	0.7
					Heavy	0	5661	0	245361	224308	201261	403171	362007	389443	249906	268825	297517	597896	413855	585948	2059132	2003039	2013689	2083913	2580701	2284854	0	0.4287	0	0.9464	0.9748	0.9313	0.9751	0.9724	0.953	0.9782	0.9389	0.9089	0.9694	0.9556	0.9589	0.9684	0.9837	0.9739	0.971	0.9744	0.978	#N/A	-5.4
			106	AGVNTVTTLVENK	Light	3626385	3475410	3200050	4649067	4785958	3990215	5274582	4069416	4999049	4006325	3404066	3489596	5031464	5147210	4511648	6661974	6248896	6681430	7076671	6937725	8938924	0.9923	0.9794	0.9748	0.9822	0.9888	0.9915	0.9844	0.9828	0.9813	0.9841	0.9785	0.9879	0.9872	0.9789	0.9914	0.9787	0.9857	0.9895	0.9865	0.9836	0.9878	0.7	1
					Heavy	6195	24962	6515	6403853	6602210	5305842	15095098	10966324	13685627	8174007	7134041	7000603	16313868	16695000	13079240	36218872	34136704	39853532	67058220	47068984	80314464	0.1871	0.4702	0.4249	0.9843	0.9825	0.9863	0.9875	0.993	0.988	0.9902	0.9842	0.9862	0.9921	0.9887	0.9924	0.9904	0.9913	0.9932	0.9872	0.9914	0.9847	0.4	-3.2
39	Rpl10	60S ribosomal protein L10	107	VHIGQVIMSIR	Light	585218	0	626153	872025	348629	1157532	1094701	1188095	1333914	847726	645151	815055	1450284	1617521	2463423	2425143	3983148	2983125	4991667	7220238	7182237	0.9924	0	0.9784	0.9799	0.9218	0.9867	0.9948	0.996	0.9816	0.983	0.9757	0.9218	0.9732	0.9771	0.9838	0.9798	0.9842	0.9868	0.9848	0.9782	0.9904	-0.9	#N/A
					Heavy	0	29646	0	0	0	0	0	0	0	0	0	0	26685	22206	21624	34695	46352	33128	337647	690229	666818	0	0.0782	0	0	0	0	0	0	0	0	0	0	0.6991	0.6991	0.6092	0.6341	0.6991	0.6991	0.9441	0.9737	0.9727	#N/A	-7
40	Rpl18a	60S ribosomal protein L18a	108	IFAPNHVVAK	Light	392547	369585	339116	1324683	1220645	1296907	2378527	2227267	2139692	1303873	972683	1262859	3746746	3764255	4467050	7257525	5642851	6315675	6513118	6206461	6547545	0.966	0.9669	0.9613	0.9694	0.9467	0.9641	0.9714	0.954	0.9615	0.9725	0.9654	0.9796	0.9713	0.9568	0.9649	0.9759	0.9699	0.9639	0.9553	0.9351	0.9382	0	0.6
					Heavy	0	0	0	1285669	1266938	1188825	3542742	3274366	3136864	1712624	1365029	1790828	7844647	7671095	10358677	24703836	17997846	21587620	36878828	37708868	36650712	0	0	0	0.9516	0.9541	0.9724	0.9714	0.9569	0.9613	0.9709	0.9754	0.9655	0.9608	0.9681	0.9651	0.9607	0.9556	0.9629	0.9611	0.9601	0.9593	#N/A	#N/A
			109	VKNFGIWLR	Light	127290	66096	96702	0	18901	32907	17999	0	0	0	0	0	0	8930	5599	16644	0	18771	19800	0	10011	0.9638	0.7511	0.935	0	0.4135	0.4889	0.4564	0	0	0	0	0	0	0.3144	0.3144	0.5243	0	0.4685	0.5304	0	0.3144	0.1	0.3
					Heavy	0	0	0	0	0	0	0	0	0	0	0	0	0	0	0	0	0	0	346230	284005	320538	0	0	0	0	0	0	0	0	0	0	0	0	0	0	0	0	0	0	0.9426	0.8968	0.8972	#N/A	#N/A
			110	DLTTAGAVTQCYR	Light	596148	633526	716323	1618274	1465463	1543452	2370995	2472678	2648499	2225911	1564916	2091306	3473107	3664211	3618647	4882327	4608542	4815787	6010508	7877685	7880508	0.9662	0.983	0.9636	0.9851	0.9907	0.9804	0.9791	0.9901	0.9825	0.9915	0.985	0.9953	0.9901	0.9839	0.9864	0.9847	0.9878	0.9896	0.9903	0.9939	0.9883	0.7	0.3
					Heavy	0	0	0	310342	313250	330393	796395	798117	840313	580914	444214	589124	1386970	1489370	1509803	3814452	3692601	3880235	6017732	7925208	7892199	0	0	0	0.9385	0.9657	0.9762	0.9792	0.9773	0.9737	0.9519	0.9551	0.9724	0.9894	0.985	0.9814	0.9935	0.9823	0.9875	0.9922	0.9913	0.9937	#N/A	#N/A
41	Rps20	40S ribosomal protein S20	111	DTGKTPVEPEVAIHR	Light	2050035	2190407	2028378	3384498	2890295	3109031	4584349	4631285	5091996	3673363	2884636	4365469	6977780	7260701	8224011	8074477	8069310	7708715	3383403	4037216	3515565	0.9809	0.9773	0.9694	0.9815	0.9813	0.9826	0.9906	0.9857	0.9781	0.983	0.9828	0.987	0.987	0.9789	0.9817	0.9785	0.9804	0.9771	0.9749	0.9716	0.9781	-0.1	0.2
					Heavy	0	0	0	4460534	4006041	4154656	8731382	9697498	9450636	10044475	8070057	11989320	50001856	59282992	63892180	104685808	105518288	107686560	112600480	126629440	113867088	0	0	0	0.9869	0.9916	0.9873	0.9855	0.9841	0.9868	0.9831	0.9901	0.9929	0.987	0.976	0.9866	0.9837	0.9719	0.9808	0.9773	0.9721	0.9681	#N/A	#N/A
			112	VCADLIR	Light	6178282	6251732	6816822	1902705	1808917	1953545	2065250	2426909	2322444	1153803	1100865	1387575	2793683	2993710	3519106	4527810	2068042	4808563	12136361	13588784	13025862	0.9819	0.9788	0.9829	0.9778	0.978	0.9888	0.9723	0.9786	0.987	0.9736	0.9614	0.9855	0.9763	0.9877	0.9806	0.9741	0.9668	0.9765	0.972	0.9756	0.9791	0.7	1
					Heavy	0	0	0	648706	620969	666031	1288946	1513418	1522907	942458	878202	1206019	3737699	4229576	4632378	9806564	4069960	9827695	18100478	19727236	20181366	0	0	0	0.962	0.9895	0.9673	0.9776	0.9686	0.9718	0.9787	0.9702	0.9774	0.9822	0.9852	0.9795	0.9768	0.9672	0.9813	0.9786	0.9759	0.9746	#N/A	#N/A
			113	LIDLHSPSEIVK	Light	6887224	5454406	5517643	5879120	5068687	3695045	5153773	4086750	4539131	3810230	2899616	2919508	3831637	3580664	4116443	5791963	6340345	7211703	6603265	6398467	7917986	0.9838	0.9779	0.972	0.9841	0.9716	0.9583	0.9624	0.9582	0.9734	0.9527	0.9453	0.9643	0.9702	0.9709	0.9638	0.9552	0.9498	0.9652	0.9668	0.9515	0.9484	0.2	0.4
					Heavy	0	0	0	1633073	1518500	1095749	1064219	1175105	980392	1586717	1360952	1394204	2504117	2234151	2336539	5376157	6966220	8194122	8897017	7860160	10556858	0	0	0	0.9534	0.9456	0.9766	0.9591	0.9628	0.9368	0.9405	0.9484	0.9575	0.9652	0.9712	0.9534	0.9581	0.9645	0.9623	0.9798	0.9655	0.9553	#N/A	#N/A
42	Shank1	SH3 and multiple ankyrin repeat domains protein 1	114	ALTASPPAAR	Light	681756	821234	787292	1381167	1228701	1270548	1662080	1664727	1610397	679706	439766	539957	2251539	2340446	2664506	4010878	3394999	3239731	3696820	3670010	3689851	0.9638	0.9751	0.9548	0.9882	0.9907	0.9834	0.9906	0.9899	0.981	0.9717	0.9561	0.9863	0.9907	0.9837	0.9812	0.9753	0.9833	0.9779	0.9869	0.9824	0.9772	-0.2	0.1
					Heavy	13297	20515	24486	11069826	10250495	11119149	22599974	21862252	21340806	14056593	8616901	10518466	93948664	103236744	117024800	289505088	257755376	232922000	545332416	589973632	613753984	0.1599	0.1599	0.1599	0.9776	0.9853	0.9832	0.9842	0.9845	0.9852	0.9805	0.9822	0.9826	0.9841	0.9828	0.9825	0.9814	0.9812	0.9805	0.9813	0.981	0.9803	-7	-5.6
			115	LESGGSSGGYGAYAAGSR	Light	209011	231660	228586	592602	513135	544881	650361	621251	533459	416231	344552	415649	902703	926376	1055738	1244785	1256078	1111142	794345	811758	739266	0.9507	0.982	0.9645	0.97	0.9874	0.9676	0.9814	0.9708	0.9664	0.9693	0.9712	0.9588	0.9809	0.9762	0.9817	0.9742	0.9773	0.98	0.9656	0.9659	0.9746	0	-0.5
					Heavy	19815	17986	12344	1212424	1247278	1110842	3039004	2901118	2709538	1801866	1325102	1914569	6680132	7848351	9276134	17502300	18196916	16106800	14102728	15491258	14749251	0.2378	0.3546	0.2378	0.9681	0.9843	0.9657	0.9842	0.9802	0.9892	0.9833	0.9722	0.9779	0.9852	0.9886	0.9795	0.9923	0.9849	0.9879	0.9919	0.9877	0.9888	4.5	1.8
			116	GSSTEDGPGVPPPSPR	Light	1309798	1100486	1128506	1773242	1319325	1644727	1277841	1459872	1253178	1004701	1143099	1647031	2035190	2219606	2601024	4060479	3837667	3978330	3850923	4608750	4770008	0.748	0.7529	0.7773	0.8438	0.8626	0.8872	0.8934	0.9346	0.8613	0.8677	0.8614	0.9083	0.9638	0.9565	0.976	0.9645	0.9752	0.9597	0.9533	0.9702	0.9703	-2.3	-1.3
					Heavy	0	0	0	4774906	4128472	4281443	8914420	10173405	8735968	16011405	15061829	20885474	64321896	69993240	76851120	182494688	175199952	178628976	343398912	375555776	382018048	0	0	0	0.9687	0.964	0.9756	0.9717	0.9755	0.9794	0.9718	0.9734	0.9816	0.98	0.9797	0.9773	0.9805	0.979	0.9799	0.9795	0.9801	0.9808	#N/A	#N/A
43	Shank2	SH3 and multiple ankyrin repeat domains protein 2	117	AASVPALADLVK	Light	1956823	2239043	1673131	3395082	2824418	2798922	4076955	3375448	3826983	2696622	3317638	2432570	3712454	4206256	3328566	4071120	5231107	5346895	5316348	6288352	5192951	0.9555	0.9744	0.9663	0.9689	0.9696	0.9549	0.9738	0.9836	0.9647	0.9709	0.9609	0.9772	0.9657	0.9822	0.9741	0.9747	0.9751	0.9664	0.9659	0.9692	0.9769	0.2	0.6
					Heavy	0	0	2217	1996400	1723153	1559904	3154161	2413760	2710620	2117949	2895629	2099264	4399729	4916300	3887675	10721976	13838900	13743889	15906250	19785488	15665020	0	0	0.6009	0.9546	0.9457	0.966	0.9643	0.9645	0.9834	0.9824	0.9855	0.9789	0.9754	0.9706	0.9817	0.9768	0.9766	0.9798	0.9672	0.9694	0.9704	#N/A	#N/A
			118	LLDPSSPLALALSAR	Light	437502	661154	352877	1184178	1618741	1686256	1580449	1858918	1898379	1342554	1331251	1252858	1241477	1598318	1539718	1741014	1832680	1954952	2105341	2284049	2146924	0.9377	0.9081	0.8733	0.8955	0.9212	0.9041	0.9003	0.9126	0.9083	0.9002	0.9045	0.9078	0.8966	0.9122	0.902	0.9186	0.9085	0.9139	0.9068	0.9153	0.9169	-0.5	0.2
					Heavy	0	0	0	159645	220740	216302	312489	404403	424115	304572	220909	266450	447169	566561	504771	1408303	1516460	1593089	2247641	2503469	2384231	0	0	0	0.8664	0.8576	0.8831	0.8413	0.921	0.8994	0.9005	0.8734	0.8892	0.912	0.9017	0.9065	0.8927	0.9191	0.9177	0.9166	0.9173	0.9186	#N/A	#N/A
			119	IFLSGITEEER	Light	434456	396956	405005	992318	1138563	1160271	1848178	1845676	2098686	1936629	1588674	1861235	2700945	2668783	3469054	3403924	4663571	4196796	2404763	3252748	2771760	0.9783	0.9218	0.9531	0.98	0.9684	0.9664	0.9729	0.9781	0.9821	0.976	0.9845	0.9747	0.9775	0.9764	0.9829	0.9768	0.9701	0.9771	0.9873	0.9893	0.9829	-0.5	-1.5
					Heavy	0	1317	0	4872987	7125495	7020622	14578324	15980354	17432702	14979399	12574818	12262012	53640152	57245268	76386528	124523184	169647520	167579056	165329776	292896992	222757216	0	0.2657	0	0.9802	0.9786	0.9778	0.9895	0.9833	0.9904	0.9878	0.9832	0.9871	0.9892	0.9838	0.9852	0.9905	0.9866	0.9867	0.9878	0.9853	0.9873	#N/A	-12.2
44	Shank3	SH3 and multiple ankyrin repeat domains protein 3	120	AALAVGSPGPVGGSFAR	Light	2337683	2382590	1810096	3362956	3890954	3932027	5265366	5096372	5358062	5395473	4441633	4023811	5597829	5263812	5650205	6660563	7039049	6971133	5357143	7428367	7100097	0.9786	0.9866	0.9908	0.9806	0.9843	0.9866	0.9939	0.9879	0.9807	0.979	0.9891	0.9885	0.9748	0.983	0.9841	0.9799	0.9835	0.9777	0.9768	0.9891	0.9853	-0.1	0.1
					Heavy	8554	0	0	5608534	4716364	4529832	9489418	8783374	9397830	8575028	6769743	6308092	13499346	12206574	13371646	27518314	27163472	23529778	35556544	53534948	50742984	0.1147	0	0	0.983	0.9894	0.9831	0.9877	0.9907	0.9835	0.9842	0.9912	0.9885	0.9971	0.9877	0.9881	0.9882	0.9881	0.9875	0.9904	0.9885	0.9902	-4.7	#N/A
			121	LDPTAPVWAAK	Light	583042	634583	594691	1833107	2148393	2073844	3702778	2891868	3411708	1150464	914023	901349	2785967	2700321	3738907	4044876	5194454	4464197	3249473	4511798	4233261	0.9435	0.9351	0.9444	0.929	0.9363	0.9295	0.9453	0.928	0.9182	0.9032	0.911	0.9286	0.9277	0.9145	0.9343	0.9275	0.9333	0.9304	0.9397	0.9322	0.9338	0.4	0.4
					Heavy	0	0	0	5593534	5617439	5599233	12351182	10944437	12046536	3572977	2870940	2918134	11128384	11279685	14436088	34749368	30224864	32176060	36741984	39864876	44838784	0	0	0	0.9196	0.9243	0.9406	0.9381	0.9268	0.9278	0.9262	0.9292	0.9381	0.9195	0.9301	0.9263	0.9294	0.9264	0.9264	0.9474	0.9279	0.927	#N/A	#N/A
			122	VLSIGEGGFWEGTVK	Light	162389	214985	201009	659975	816558	688002	596644	623187	567721	383569	322836	374681	452906	411236	386361	658014	708155	769638	383129	581440	589394	0.7565	0.7574	0.8976	0.933	0.9603	0.9715	0.9278	0.945	0.9743	0.9205	0.915	0.8926	0.9424	0.9278	0.9415	0.9172	0.9012	0.8955	0.7881	0.8385	0.8376	0.8	0.9
					Heavy	0	0	8929	445719	487394	490393	623889	626348	700961	440370	374693	499554	695410	667560	545704	2648198	2975228	2956905	2692711	3231976	2964160	0	0	0.1622	0.9403	0.9582	0.9443	0.9429	0.952	0.9601	0.9264	0.9079	0.9018	0.954	0.9764	0.9653	0.9833	0.9805	0.9828	0.9584	0.9726	0.9719	#N/A	#N/A
45	Sptan1	Spectrin alpha chain, non-erythrocytic 1	123	ELPTAFDYVEFTR	Light	3306232	3244767	3185995	20815856	19741932	18893128	18692946	21825922	20859076	18013452	18638460	17917314	21029126	23183114	23206574	26650516	29477368	30752036	29524048	31280136	31690724	0.9378	0.9408	0.9422	0.9475	0.9451	0.9433	0.9528	0.9465	0.9491	0.9412	0.9452	0.9466	0.949	0.9443	0.947	0.9388	0.9415	0.9507	0.944	0.9472	0.943	0.3	0.4
					Heavy	0	0	0	2376030	2140502	2125640	4199407	4728934	4152907	2915614	3020024	2828989	4960655	5117484	5261281	10440102	12447374	13196446	14345619	15311332	15631925	0	0	0	0.9541	0.9482	0.9375	0.9426	0.9411	0.9587	0.9405	0.9572	0.9423	0.9505	0.9511	0.9369	0.9295	0.9406	0.9475	0.939	0.9414	0.9384	#N/A	#N/A
			124	SSLSSAQADFNQLAELDR	Light	3277131	3595358	3242638	3573352	3835121	3687924	5923260	5680522	5750469	4921464	5184717	5526688	7726711	7433709	7221765	9953863	9728458	10207152	10672460	11719514	11127212	0.9677	0.9664	0.9696	0.9652	0.9651	0.9655	0.9727	0.9638	0.9718	0.9605	0.9699	0.9614	0.9704	0.967	0.9684	0.9651	0.9596	0.9632	0.9546	0.9626	0.9621	0.5	0.7
					Heavy	0	0	0	582082	558815	539601	2313395	2178219	2217027	1740257	1633933	1730857	4542138	3907620	4179301	10533799	9472989	9997472	10658484	11176420	11067213	0	0	0	0.955	0.9562	0.9454	0.9674	0.9606	0.9588	0.9576	0.9482	0.9656	0.9592	0.9602	0.9591	0.9614	0.9611	0.9594	0.9623	0.9603	0.9603	#N/A	#N/A
			125	HQAFEAELSANQSR	Light	1476825	1505896	1299629	583029	861586	615551	2224116	2378240	2940406	4947883	4066835	5362447	14775038	15433165	16885682	27712150	26047592	25204802	25429560	25071532	25291664	0.9836	0.9896	0.9819	0.9852	0.9798	0.9568	0.9865	0.9852	0.9873	0.9954	0.9932	0.9977	0.9932	0.9946	0.9941	0.9922	0.9924	0.9886	0.9953	0.9938	0.9928	0.3	0.5
					Heavy	13302	0	14413	924698	962385	858729	2064406	2518622	2853670	2193429	1888959	2441535	10049140	9722879	10908709	22502044	22007948	22031756	38645860	37478528	38557696	0.6147	0	0.4879	0.9754	0.9723	0.9883	0.9898	0.9916	0.9937	0.9889	0.9929	0.9918	0.9957	0.9934	0.9984	0.9924	0.9948	0.9926	0.9954	0.9922	0.9953	3.1	#N/A
46	Srcin1	SRC kinase signaling inhibitor 1	126	GEGLYADPYGLLHEGR	Light	4387804	4032431	4466218	6804554	7413497	6870881	7401039	7844452	8743068	6099648	5404737	6759241	7853132	6453285	7347814	8562104	9688414	10913976	11267990	10770335	10339646	0.9225	0.9339	0.9042	0.9127	0.9144	0.9028	0.9162	0.9066	0.9104	0.8939	0.909	0.914	0.9118	0.9034	0.8953	0.9017	0.9106	0.909	0.9163	0.9067	0.9139	0.2	0.9
					Heavy	747	6647	173	7047268	7271011	6901528	13809666	14500073	15962204	8197349	7547474	9342219	17180944	14547764	16303860	32608604	43895328	46135296	63484100	60433680	59550792	0.1618	0.4258	0.1618	0.9108	0.9071	0.8988	0.9122	0.9102	0.904	0.8954	0.8971	0.9127	0.9071	0.9006	0.9018	0.9021	0.9056	0.9152	0.91	0.9085	0.9115	0	2
			127	AGAGGPLYGDGYGFR	Light	851921	826675	774409	3054038	3217946	2935308	6579799	5685852	5879291	5522828	4341099	4886724	7070508	7781889	7433214	8635449	9912463	10108042	6815228	11147901	11897921	0.9437	0.9557	0.9495	0.9667	0.9459	0.9477	0.954	0.9639	0.9636	0.965	0.9624	0.9764	0.9579	0.9591	0.9657	0.9676	0.964	0.9712	0.9649	0.9613	0.958	0.6	0.7
					Heavy	983	7504	0	4022359	3417342	3533150	10759245	8688581	9507918	7615135	6162826	6444947	15740681	15528068	17141726	38244456	41066360	42278316	47222464	68122272	72996736	0.137	0.323	0	0.957	0.9464	0.9627	0.9646	0.9612	0.9707	0.9684	0.961	0.9572	0.9552	0.964	0.9552	0.9663	0.9645	0.968	0.9655	0.9628	0.9627	0	8.1
			128	LLEETQAELLK	Light	3399499	3325456	3041321	1928208	4490846	3878766	5124367	5153939	3842429	4493034	3618809	3515229	5211353	5198608	5859557	5514152	6448299	7793953	5991228	8722088	7896206	0.9919	0.981	0.9922	0.9858	0.9905	0.9868	0.99	0.9862	0.9796	0.9879	0.981	0.9946	0.989	0.9903	0.9872	0.9861	0.9954	0.983	0.9926	0.9951	0.9844	0.1	0.9
					Heavy	0	0	0	4432893	4085257	3601234	11506279	13935523	11106792	8659508	6601289	7016719	18468276	18570960	17805356	41012708	32242566	35568040	65213864	64229728	71304976	0	0	0	0.9874	0.9872	0.9838	0.9794	0.994	0.9849	0.9861	0.9941	0.9899	0.9938	0.9904	0.9936	0.9894	0.9914	0.9899	0.9936	0.9778	0.991	#N/A	#N/A
47	Syngap1	Ras GTPase-activating protein SynGAP	129	AGYVGLVTVPVATLAGR	Light	1302313	1375225	1349009	7076972	7581009	9539314	11330916	10322190	9347051	7375281	8160860	7514927	9680672	9815304	9418056	12169632	12886650	13755642	12333716	13239630	13031590	0.962	0.9476	0.9605	0.9587	0.9654	0.9581	0.9613	0.9588	0.9645	0.9577	0.9541	0.9507	0.9548	0.9585	0.9509	0.9575	0.9551	0.9588	0.9582	0.9559	0.9559	0	0.7
					Heavy	0	0	5374	333266	363134	339537	688426	613656	630881	554890	551454	520215	1177641	1213190	1130079	2593322	2761551	2822836	4116803	4390859	4276181	0	0	0.4528	0.9325	0.96	0.8889	0.9595	0.9545	0.9616	0.96	0.9382	0.9268	0.9583	0.9603	0.9594	0.956	0.9506	0.9634	0.9546	0.9574	0.9618	#N/A	#N/A
			130	GGEPPGDTFAPFHGYSK	Light	2256206	2067743	2117373	11978686	9482813	10967752	14614760	11522115	11320678	9727031	9189744	9196343	12820338	11150102	12643302	17415092	16899324	20957556	10495386	16771970	14262613	0.9641	0.9712	0.9462	0.9471	0.9593	0.9376	0.9463	0.9448	0.9421	0.9288	0.9347	0.9429	0.9417	0.9349	0.9298	0.9416	0.9312	0.9359	0.9501	0.9299	0.9391	0.5	0.8
					Heavy	43418	22972	0	12401261	9191102	11449935	32889764	26688674	26926680	19435052	18357746	18916530	53889740	46829320	48519272	117844976	143876944	137088096	136944576	192267456	198174128	0.4834	0.1603	0	0.9425	0.9651	0.9366	0.9466	0.935	0.9379	0.9315	0.9495	0.9462	0.9453	0.9392	0.9386	0.9431	0.9386	0.9454	0.9585	0.9391	0.9352	-0.2	-0.6
			131	SASGDTVFWGEHFEFNNLPAVR	Light	185320	138896	154274	2936414	3316127	2429340	3258506	3646505	5190334	1997602	1873664	2459790	2791496	2833890	2714700	4183063	4257767	4412217	3340675	4091097	3874843	0.913	0.9582	0.9334	0.9786	0.9733	0.9811	0.9792	0.981	0.9812	0.9796	0.9667	0.9689	0.9783	0.9764	0.9829	0.966	0.9743	0.9724	0.9684	0.9741	0.9703	-0.3	-0.2
					Heavy	0	0	0	322815	364317	280706	585292	584353	757868	392227	306530	346528	772156	818117	772290	2024766	2272304	2419644	2686118	3189596	3058906	0	0	0	0.9235	0.9471	0.8981	0.9701	0.9641	0.953	0.9416	0.903	0.9753	0.9565	0.9659	0.9791	0.9753	0.9787	0.9632	0.9654	0.9698	0.9725	#N/A	#N/A
48	Synpo	Synaptopodin	132	YVIESSGHAELAR	Light	3512883	3151060	3044041	4396854	4407168	4130863	5512997	6050703	6017017	3112549	2821417	3782887	7232592	8291209	8939343	11442449	8959706	10915032	8540432	8963388	8787245	0.9796	0.9728	0.9625	0.9432	0.9529	0.9474	0.9473	0.9586	0.953	0.9277	0.9556	0.9521	0.9387	0.9305	0.9282	0.9341	0.9193	0.9209	0.9157	0.9192	0.9181	0.3	0.5
					Heavy	0	0	0	1563581	1647976	1488103	3714827	4133899	4014922	1858511	1827132	2526275	9606130	10165778	10779795	24676922	18055718	23039126	26187248	27804690	27897662	0	0	0	0.9534	0.9499	0.9617	0.9598	0.9658	0.9539	0.9295	0.9494	0.9488	0.9478	0.9404	0.9347	0.9367	0.9178	0.9277	0.9302	0.9255	0.9205	#N/A	#N/A
			133	AASPAKPSSLDLVPNLPR	Light	13118858	11378767	11108585	11736146	13224719	15642807	14769040	14747817	14723567	11618879	10277128	12717696	13145430	17109980	14657658	21470048	18038044	22882480	14088782	20265462	19378706	0.9648	0.9643	0.9559	0.9634	0.9621	0.9626	0.959	0.9596	0.9607	0.9599	0.9644	0.9647	0.9608	0.9562	0.958	0.9652	0.9637	0.9646	0.9585	0.9607	0.9571	0.1	0.6
					Heavy	51780	60071	111675	2577416	2715543	3116208	4974222	4801136	4689019	4477575	4138315	4902949	7708262	10327982	8866134	23796644	20145012	24934208	24950148	34344256	35840152	0.6157	0.6882	0.6063	0.9652	0.9543	0.9631	0.9505	0.9503	0.9562	0.9683	0.9549	0.9612	0.9641	0.9479	0.9614	0.9689	0.9636	0.9622	0.9664	0.9637	0.963	0.2	2.2
			134	VASEEEEVPLVVYLK	Light	276268	55953	11044	1964721	2110674	2021765	3882552	3477268	3911786	3664963	3673792	3687357	5256940	4953323	4656826	6079073	6129140	7411205	6296476	7013708	7137108	0.5331	0.483	0.1915	0.9702	0.9806	0.9843	0.9774	0.97	0.9785	0.9716	0.9798	0.9765	0.9786	0.9808	0.9602	0.9749	0.9775	0.9804	0.9754	0.9815	0.9766	-13.1	-9.8
					Heavy	158	8153	6454	3260112	3446437	3316902	8899649	7833421	8330735	6134445	5766513	5804608	13523159	13409823	12106809	25874622	25728864	32420472	37312640	40951660	42893480	0.1915	0.227	0.227	0.9733	0.9684	0.9819	0.981	0.9791	0.9762	0.9838	0.976	0.978	0.9761	0.9774	0.9792	0.9868	0.9817	0.9832	0.982	0.9821	0.9833	-11.7	-5.1
49	Tomm20	Mitochondrial import receptor subunit TOM20	135	LPDLKDAEAVQK	Light	75387	53989	70760	310073	269602	294188	490675	601316	614350	463303	399009	495757	1164731	1291733	1553077	1636006	1534180	1747742	549063	984388	1000120	0.6526	0.5669	0.6321	0.9251	0.9274	0.94	0.9605	0.9551	0.9699	0.951	0.9342	0.959	0.9554	0.9535	0.9568	0.9463	0.9364	0.95	0.919	0.9572	0.9423	-0.9	-2.2
					Heavy	11304	0	0	6968753	4669588	5136904	11571008	11983143	12119888	5112550	4670001	4984006	20659352	20403364	23386000	29350868	29447162	27922296	5491259	7376063	7621232	0.209	0	0	0.9571	0.9686	0.9838	0.9799	0.9538	0.9623	0.9702	0.9595	0.9393	0.9635	0.9597	0.9605	0.9597	0.9491	0.9512	0.9557	0.9533	0.9373	-5.7	#N/A
50	Vdac2	Voltage-dependent anion-selective channel protein 2	136	GFGFGLVK	Light	6096619	5602251	6044081	4272119	4676351	4284267	6915317	6587757	6856904	4740668	5375388	6480451	6799168	7395087	6665722	15408708	15437681	15736736	26746216	25180838	30262660	0.9795	0.9822	0.9854	0.9782	0.9776	0.9793	0.9815	0.9765	0.9775	0.9797	0.9744	0.9824	0.9819	0.978	0.9778	0.9759	0.9762	0.9811	0.9811	0.9689	0.9755	0.5	0.4
					Heavy	0	0	0	71950	66361	71403	141001	163416	148368	103140	119187	132660	319202	337578	246458	1407237	1360554	1392841	10545917	11121952	12423837	0	0	0	0.8099	0.8099	0.9789	0.8102	0.9357	0.9812	0.9534	0.9677	0.9446	0.9804	0.9863	0.9573	0.9868	0.9719	0.9793	0.9825	0.9827	0.9788	#N/A	#N/A
			137	YQLDPTASISAK	Light	6798411	5975429	5972241	30365024	18989506	27282728	36545360	41450136	46851068	32746464	31446016	26795128	50405924	48785064	50305704	51195956	73367104	73841256	18463900	26099900	21667656	0.9958	0.9804	0.9824	0.9764	0.976	0.9754	0.9711	0.972	0.9683	0.9702	0.9771	0.9815	0.9758	0.9747	0.9737	0.9728	0.9748	0.9708	0.9759	0.9769	0.9723	0.4	0.9
					Heavy	44984	10494	17733	2613637	1138021	2345472	6263091	5938965	6662871	6104052	5995439	5585468	15531937	14157293	14182098	24458498	32238976	29476428	43511792	51317096	46456256	0.2023	0.1279	0.3154	0.9774	0.9051	0.969	0.9667	0.9729	0.9734	0.9656	0.9832	0.9737	0.9732	0.9725	0.9686	0.9719	0.9719	0.9676	0.9743	0.9751	0.9686	-1.5	-5.3
			138	WCEYGLTFTEK	Light	330895	243447	250115	1667003	1485710	1175137	2757218	2696090	3109186	3693976	3946208	3911365	5629653	6068955	6456335	8814306	9344215	10704220	1116380	1149785	1164248	0.8869	0.8955	0.8254	0.9811	0.9887	0.9918	0.9848	0.9901	0.988	0.9868	0.9864	0.9708	0.9892	0.9911	0.9957	0.991	0.9898	0.9894	0.9851	0.9864	0.975	2.2	0.7
					Heavy	16293	33436	10707	181887	171655	134686	285755	316292	255333	201913	276374	253086	455784	522000	554743	1098484	1289081	1345262	152096	133785	145129	0.4341	0.522	0.5074	0.9085	0.9118	0.9683	0.9489	0.9847	0.9715	0.9518	0.976	0.9725	0.9667	0.9733	0.9725	0.9792	0.9859	0.9859	0.9403	0.9272	0.962	-8.4	-2.8
[truncated: 40 more columns]

## Sheet: Table S3
Table S3: List of response ratios (SIL (heavy) peptide vs. biological (light) peptide) in fixed background matrix
Protein #	Gene name	Protein	Peptide #	Peptide	Response Ratio (Heavy/light)
					25 fmol			50 fmol			100 fmol			250 fmol			500 fmol			1000 fmol
					Rep.1	Rep. 2	Rep. 3	Rep.1	Rep. 2	Rep. 3	Rep.1	Rep. 2	Rep. 3	Rep.1	Rep. 2	Rep. 3	Rep.1	Rep. 2	Rep. 3	Rep.1	Rep. 2	Rep. 3
1	Anks1b	Ankyrin repeat & sterile alpha motif domain-containing protein 1B	1	TLANLPWIVEPGQEAK	0.7669	0.82368	0.81503	1.2926	1.27106	1.24957	0.927316	0.992019	0.974748	1.23623	1.22631	1.19003	1.91821	1.87603	1.87898	2.61542	2.92523	2.74726
			2	LIFQSCDYK	0.254721	0.222452	0.321534	0.327535	0.242203	0.401395	0.340113	0.343293	0.373251	0.465657	0.439581	0.528868	0.76696	0.908466	0.871503	0.833516	0.746783	0.792055
			3	ILQAIQLLPK	0.451526	0.408065	0.432817	0.647729	0.59704	0.587098	0.585336	0.56293	0.571152	0.807384	0.812174	0.817684	1.78279	1.83403	1.91872	1.57878	1.652	1.7323
2	Arc	Activity-regulated cytoskeleton-associated protein	4	GGPAAKPNVILQIGK	2.10259	2.24515	2.35009	3.27372	3.00261	3.56596	3.85327	4.918	3.75851	3.856	3.99715	6.12664	8.56326	8.78944	13.484	12.5819	14.1491	13.5001
			5	TLEQLIQR	7.05779	8.44147	8.97379	14.7709	14.7776	16.0757	15.4685	13.2536	14.3003	23.4501	23.959	25.9596	53.7001	41.7467	48.2788	69.9257	66.3416	51.1284
3	Baiap2	Brain-specific angiogenesis inhibitor 1-associated protein 2	6	EGDLITLLVPEAR	2.46171	2.58466	2.30343	2.31867	2.44871	2.47978	1.31328	1.30914	1.33688	1.93525	1.94986	1.89196	2.95341	2.97725	2.93697	4.67312	4.54375	4.47497
			7	AFHNELLTQLEQK	3.06194	2.34124	2.50539	1.59887	1.12653	1.16561	0.646092	1.06731	0.830793	0.852818	0.925086	0.737861	1.38776	1.32639	1.3462	1.86972	1.73089	2.23933
			8	AIFSHAAGDNSTLLSFK	0.110709	0.175754	0.133659	0.0816659	0.112044	0.0745588	0.100454	0.0786985	0.0812353	0.117303	0.118348	0.127358	0.232659	0.201859	0.213836	0.347619	0.331716	0.365924
4	Bsn	Protein bassoon	9	ATAEFSTQTPSLTPSSDIPR	0.901944	0.946781	0.915867	1.61515	1.05071	1.53462	1.08655	1.18503	1.15619	2.91126	2.63572	2.83469	5.06135	4.22446	4.87333	7.9295	12.7618	8.00395
			10	HGGGSGGPDLVPYQPQHGPGLNAPQGLASLR	0.030564	0	0.00993109	0.0371313	0.0632766	0.0519754	0	0	0.0386778	0.104359	0.0654913	0.133785	0.272681	0.269141	0.230261	0.412466	0.407172	0.398743
			11	ATSVPGPTQATAPPEVGR	0.561647	0.584086	0.572217	1.25602	1.341	1.33896	1.80694	1.80255	1.85172	3.67981	3.70021	3.5472	4.74638	4.93846	4.83448	8.82934	8.70454	8.37313
5	Camk2a	Calcium/calmodulin-dependent protein kinase type II subunit alpha	12	FTEEYQLFEELGK	0.0427231	0.0427427	0.0445902	0.0975203	0.111148	0.0968376	0.0827871	0.0742535	0.0840409	0.139228	0.167688	0.148191	0.284389	0.328727	0.32084	0.352645	0.391204	0.330432
			13	VLAGQEYAAK	0.0360184	0.0354327	0.0355063	0.0675774	0.0724211	0.0673926	0.117058	0.13211	0.120735	0.308673	0.313744	0.310654	0.520725	0.535861	0.534067	1.11385	1.09866	1.11199
			14	ITQYLDAGGIPR	0.0324122	0.03138	0.035493	0.0680602	0.0673031	0.0746877	0.0541505	0.0544976	0.0539448	0.0756659	0.0728808	0.0693762	0.13976	0.144365	0.115069	0.183811	0.195028	0.156348
6	Camk2b	Calcium/calmodulin-dependent protein kinase type II subunit beta	15	TTEQLIEAVNNGDFEAYAK	0.104793	0.134847	0.126522	0.211211	0.200225	0.207785	0.192418	0.184227	0.203719	0.279465	0.267769	0.264766	0.418168	0.432973	0.404654	0.588959	0.588954	0.604195
			16	GSLPPAALEPQTTVIHNPVDGIK	0.216089	0.218501	0.203449	0.220996	0.218293	0.214032	0.196153	0.193851	0.196763	0.267173	0.282453	0.271558	0.417559	0.423315	0.427801	0.51925	0.519539	0.506158
			17	ESSDSTNTTIEDEDAK	0.202438	0.234604	0.246586	0.436853	0.459673	0.442539	0.853383	0.816182	0.802795	2.44326	2.46634	2.4693	3.64854	3.85819	3.96381	8.34647	7.93979	8.62555
7	CaMK2d	Calcium/calmodulin-dependent protein kinase type II subunit delta	18	FTDEYQLFEELGK	0.681947	1.94094	0.708346	1.66105	1.57762	1.65242	1.4023	1.21339	1.2657	2.14752	2.13689	2.28977	3.91647	3.65614	3.68414	4.10562	4.1749	3.87475
			19	IPTGQEYAAK	1.15275	1.16558	1.19017	1.76862	1.87091	1.85521	2.78054	2.66012	2.69498	7.09206	7.56474	7.39864	11.3835	11.4444	11.5585	20.776	21.032	20.2062
8	CaMK2g	Calcium/calmodulin-dependent protein kinase type II subunit gamma	20	FYFENLLSK	0.275057	0.316683	0.216635	0.203876	0.232476	0.245362	0.242473	0.237577	0.237452	0.257955	0.255861	0.262527	0.338263	0.385297	0.338616	0.460248	0.467168	0.493614
			21	ITEQLIEAINNGDFEAYTK	0.0872249	0.077523	0.0721232	0.153256	0.13789	0.104796	0.140102	0.104184	0.0880323	0.196321	0.193953	0.208759	0.545739	0.563816	0.555749	0.676503	0.657454	0.582682
			22	FTDDYQLFEELGK	0.423684	0.435779	0.441106	1.0279	1.04688	1.01961	0.776062	0.789217	0.760379	1.38303	1.32941	1.34324	2.45197	2.61092	2.48941	2.98637	3.10298	3.13598
9	Cldn11	Claudin-11	23	FYYSSGSSSPTHAK	0.0840657	0.0994359	0.0922514	0.162174	0.177337	0.177912	0.128863	0.123571	0.14067	0.356432	0.353042	0.351343	0.652028	0.663942	0.708279	4.04073	4.74582	4.76936
10	Csnk2a1	Casein kinase II	24	GGPNIITLADIVKDPVSR	0.231395	0.235518	0.233567	0.270691	0.284136	0.279982	0.320054	0.338058	0.350002	0.490198	0.490439	0.494169	0.903054	0.906579	0.86339	1.14577	1.15932	1.16463
			25	TPALVFEHVNNTDFK	0.631714	0.593109	0.473765	1.13102	1.06308	1.07634	0.946353	0.847268	1.05077	1.37837	1.15151	1.39587	1.96042	2.57707	1.92715	3.97673	3.63466	3.22131
			26	LIDWGLAEFYHPGQEYNVR	0.0758751	0.0756834	0.0805262	0.109579	0.113598	0.129677	0.111414	0.119066	0.109701	0.172904	0.188645	0.185233	0.420031	0.455336	0.416973	0.560351	0.584694	0.574101
11	Dlg2	Disks large homolog 2	27	DSGLPSQGLSFK	1.95211	1.90708	2.07977	2.49255	2.90162	2.85799	2.49678	2.22035	2.39284	4.35419	3.92094	4.01407	6.30661	5.88757	7.26314	11.0631	10.507	11.7212
			28	GQEDLILSYEPVTR	2.11533	2.32394	2.25118	3.93994	3.75271	3.52787	2.25161	2.54108	2.52	3.80272	3.79614	3.66758	5.18665	5.45452	5.27894	7.88218	7.48895	8.11315
			29	FIEAGQYNDNLYGTSVQSVR	0.48603	0.424065	0.354901	0.460829	0.406637	0.504659	0.304629	0.276905	0.309692	0.56998	0.600893	0.579034	1.42155	1.14106	1.4497	1.729	1.72109	2.07822
12	Dlg3	Disks large homolog 3	30	VNEVDVSEVVHSR	2.23475	2.29694	2.22342	3.49775	3.72954	3.60132	4.06298	3.92742	4.23501	13.0292	12.9548	13.6139	24.5282	25.0976	25.2917	49.1916	50.1601	47.533
			31	ILSVNGVNLR	1.11982	0.787734	0.825555	0.928183	0.78403	0.873877	0.793366	0.71761	0.595089	0.809407	0.689776	0.195576	0.885733	1.13439	1.1426	1.88871	1.67625	1.71263
			32	LLAVNNTNLQDVR	6.49346	7.39141	6.85241	4.61794	5.00129	5.49493	3.84103	3.70068	3.84971	3.52712	3.8261	3.63972	4.82589	5.05366	4.4416	5.83611	5.89747	5.17677
13	Dlg4	PSD-95	33	NAGQTVTIIAQYKPEEYSR	1.04156	1.38656	1.38467	1.82302	2.22712	1.66057	1.63674	1.8736	1.68442	2.41562	2.54579	2.49661	2.41565	2.3099	2.63081	2.2293	2.57288	2.08767
			34	EVTHSAAVEALK	7.21396	5.73292	5.59108	5.10393	5.92326	5.41327	2.07362	1.87196	1.86184	2.38333	2.62647	2.88463	3.63369	3.70762	3.78425	3.93868	3.88599	4.00494
			35	IIPGGAAAQDGR	0.661741	0.639058	0.632275	1.02684	0.971424	0.964768	1.57618	1.56054	1.49441	3.72367	3.75831	3.88973	5.77447	5.66619	5.43725	11.2784	11.2546	11.5124
14	Dlgap1	Disks large-associated protein 1	36	AVSEVSINR	2.62362	4.02231	2.60792	4.75741	5.39627	4.68663	8.21145	8.16999	8.00563	16.8117	20.1744	19.9335	36.1299	41.9464	40.4837	88.6169	82.6317	80.5568
			37	FQSVGVQVEEEK	0.99811	0.934606	0.983483	2.20077	2.44979	2.52657	1.09125	1.10042	1.0896	12.281	11.0309	11.4797	19.5561	20.2458	20.1289	42.7552	45.8343	41.034
			38	SLDSLDPAGLLTSPK	3.77311	3.64963	3.64793	6.58831	6.98714	6.31914	5.67446	6.58441	6.4792	7.61354	7.9659	8.11404	12.9937	11.7343	11.9736	16.8619	14.426	16.2307
15	Dlgap2	Disks large-associated protein 2	39	TQGLFSYR	1.49877	2.35702	2.35724	#DIV/0!	2.49617	2.1838	2.15484	1.80626	2.03692	4.07526	3.72695	4.02323	10.1582	9.9224	10.235	16.7068	18.109	15.1636
			40	CSSIGVQDSEFPDHQPYPR	0.697157	0.722824	0.678786	1.73233	1.79194	1.65422	1.66612	1.67358	1.53854	3.02093	3.23294	3.40857	5.31393	4.67407	4.82275	9.05967	8.89343	8.5005
			41	TSPTVALRPEPLLK	43.0082	#DIV/0!	#DIV/0!	#DIV/0!	115.865	#DIV/0!	36.9853	68.8149	41.6464	#DIV/0!	#DIV/0!	681.728	4787.74	165.793	442.933	63.3606	98.1239	55.6901
16	Dlgap3	Disks large-associated protein 3	42	EAEDYELPEEILEK	9.67973	8.46112	9.32274	9.05005	9.20784	8.81995	12.9659	13.077	13.0259	25.1483	23.9237	25.1649	31.5926	33.884	30.9288	33.7392	39.0962	42.2743
			43	FLELQQLK	4.0527	3.81171	4.26497	4.9159	5.95232	5.13087	5.16401	4.15612	4.41187	4.81812	4.75498	5.02046	8.0629	7.50388	6.72118	6.65842	7.13344	7.4784
			44	GPAGPGPGPGSGAAPEAR	2.3	2.40951	2.33792	3.9817	3.8875	4.00498	6.20063	6.19531	6.09249	13.4722	13.9017	15.0002	24.4166	27.3478	24.1836	52.9833	53.8896	52.81
17	Erc2	ERC protein 2	45	DLNHLLQQESGNR	2.54283	2.51097	2.67612	4.07654	3.64152	4.07037	4.35401	4.71787	4.37978	9.04531	7.08502	8.21414	16.3013	17.0762	18.3299	32.3918	25.379	33.3156
			46	VNALQAELTEK	23.4341	22.2021	29.1271	25.6215	24.5553	22.2581	20.2705	20.567	21.379	40.0028	39.9965	35.8024	31.6727	36.1524	43.2033	57.1578	67.229	49.9272
			47	IAELESLTLR	2.47501	2.74205	2.46218	6.12616	5.63623	5.28735	4.67471	5.60995	4.96186	9.43192	9.05178	9.33048	16.0363	14.3087	14.8846	24.9626	24.3058	23.6333
18	Gfap	Glial fibrillary acidic protein	48	ALAAELNQLR	0.128271	0.129366	0.14728	0.228798	0.206779	0.251347	0.265356	0.270916	0.258942	0.314374	0.315463	0.349992	0.810496	0.725303	0.657869	0.780911	0.838199	0.83224
			49	ITIPVQTFSNLQIR	0.0149304	0.0149511	0.0193228	0.0146568	0.0173913	0.0195558	0.0145979	0.0215507	0.0206069	0.0278149	0.029997	0.0304359	0.0539745	0.0578133	0.0541334	0.0876774	0.103308	0.105821
			50	LADVYQAELR	0.366874	0.340355	0.366552	0.522106	0.55709	0.560151	0.501935	0.517277	0.51217	1.15356	1.00779	0.989091	2.03993	2.19758	1.84056	3.35369	3.25617	3.47061
19	Gja1	Gap junction alpha-1 protein	51	SDPYHATTGPLSPSK	1.42795	1.279	1.27804	2.00811	2.11264	2.01318	2.7535	2.79509	2.59771	3.25194	3.68523	3.47222	4.76731	4.39697	4.96333	9.14575	8.80634	8.98602
20	Gria2	Glutamate receptor 2	52	LTIVGDGK	0.977308	0.944292	0.981058	2.05932	1.99699	1.8402	3.39771	3.398	3.35865	8.24295	7.60032	7.67227	11.517	10.3047	10.5799	21.9668	22.8067	21.1036
			53	ADIAIAPLTITLVR	0.148776	0.1668	0.163204	0.114596	0.106818	0.1101	0.0752356	0.0774912	0.0783576	0.118374	0.11816	0.118523	0.223472	0.218303	0.221761	0.365966	0.361255	0.361911
			54	GADQEYSAFR	0.643137	0.670178	0.639452	1.27091	1.20945	1.21167	2.21356	2.02869	2.18282	4.64864	5.26423	5.14796	9.94311	9.22883	10.2611	21.4318	20.1402	22.2051
21	Gria3	Glutamate receptor 3	55	GSALGNAVNLAVLK	0.606217	0.61539	0.729065	1.05039	1.14962	1.14163	1.5556	1.61516	1.19063	2.54662	2.34018	2.43668	3.61644	4.17345	4.01164	6.82848	6.53258	6.86204
			56	NTQNFKPAPATNTQNYATYR	0.162968	0.189318	0.166336	0.425205	0.428461	0.427585	0.66211	0.608381	0.592757	0.974421	1.05115	1.00469	1.51936	1.50067	1.45337	2.94434	2.85424	3.00034
			57	ADIAVAPLTITLVR	0.309895	0.325655	0.358004	0.271039	0.271306	0.272158	0.234782	0.241562	0.217959	0.310689	0.307938	0.308269	0.492364	0.504882	0.485319	0.783659	0.783059	0.816651
22	Grin1	Glutamate receptor ionotropic, NMDA 1	58	VIILSASEDDAATVYR	1.34789	1.48661	1.47494	2.72559	2.58594	2.62344	2.21313	2.13608	2.29696	3.7581	3.99785	3.57547	5.91988	6.93057	5.799	10.3688	10.2824	10.434
			59	HNYESAAEAIQAVR	0.790966	0.872967	0.760368	0.777407	0.780488	0.72969	0.546999	0.583108	0.562078	0.822218	0.765939	0.727055	1.45774	1.65177	1.50259	2.12616	2.19171	2.09694
			60	IPVLGLTTR	0.777831	0.854552	0.833044	1.26213	1.09236	1.10778	1.13769	1.11452	1.15372	1.7859	1.79828	1.37206	2.98995	2.80738	2.75285	4.76152	4.97633	5.35927
23	Grin2a	Glutamate receptor ionotropic, NMDA 2A	61	FSYIPEAK	3.92418	4.3469	4.1571	8.39811	7.90007	8.15365	16.5467	16.0824	15.3965	28.0858	26.8464	25.9359	43.9884	47.5731	46.7932	98.3081	92.6594	88.1074
			62	GVEDALVSLK	3.31564	5.79382	4.95101	6.967	8.01018	8.2964	10.634	8.8074	7.68014	8.60369	10.8562	8.53913	15.4975	16.1281	14.964	24.3071	19.9761	20.8594
			63	YLPEEVAHSDISETSSR	6.80817	6.43616	7.20051	16.7443	15.1664	16.3595	15.4872	15.9091	17.0954	48.1093	42.8129	39.0721	77.1537	78.7277	78.4921	140.796	152.38	150.41
24	Grin2b	Glutamate receptor ionotropic, NMDA 2B	64	FQRPNDFSPPFR	1.51319	1.39722	1.29828	2.51006	2.5296	2.64307	2.75637	3.13615	2.72928	3.99009	3.77181	4.08273	6.09801	5.55214	5.77886	9.71881	9.04552	9.87237
			65	SDVSDISTHTVTYGNIEGNAAK	6.35855	6.58897	6.70265	7.94131	8.44361	7.09915	5.27562	5.74474	5.31003	7.4156	8.08716	7.73177	16.0777	13.8717	17.6321	22.5379	25.307	28.7899
25	Homer1	Homer1	66	LTAALLESTANVK	0.292327	0.335848	0.324308	0.436298	0.417504	0.437713	0.51318	0.495436	0.508243	0.732617	0.727968	0.690027	1.27886	1.26915	1.38855	1.67308	1.61484	1.8073
			67	HAVTVSYFYDSTR	0.0563033	0.0520023	0.0537431	0.110511	0.0913642	0.108967	0.109399	0.0893619	0.0822009	0.155467	0.0545233	0.157597	0.392551	0.397007	0.341824	0.661562	0.621594	0.637059
			68	ANTVYGLGFSSEHHLSK	0.0676675	0.0581317	0.0647297	0.110937	0.106465	0.124559	0.205857	0.187728	0.18374	0.288139	0.246425	0.236699	0.518103	0.521307	0.508825	0.85226	0.814321	0.868626
26	Ina	Alpha-internexin	69	ALEAELAALR	0.0987194	0.0936645	0.0926665	0.161646	0.176276	0.17531	0.141404	0.150835	0.16643	0.237636	0.191523	0.246631	0.51934	0.509101	0.513823	0.54208	0.564077	0.499816
			70	FANLNEQAAR	0.161056	0.168121	0.159697	0.326339	0.355127	0.349941	0.465189	0.45403	0.436166	1.02479	0.954889	0.892715	1.37576	1.56715	1.48484	2.82584	2.59791	2.42732
			71	HSAEVAGYQDSIGQLESDLR	0.0514496	0.0510318	0.0527996	0.0860438	0.0913836	0.0871115	0.0759411	0.0785012	0.0775664	0.113769	0.134162	0.135761	0.24804	0.242989	0.248738	0.285549	0.265865	0.346173
27	Kcnj4	Inward rectifier potassium channel 4	72	FEPVVFEEK	19.0103	25.8562	23.0984	21.9585	17.8342	23.4232	28.2165	27.0305	26.4929	49.4025	47.7694	37.8741	80.2099	60.7466	55.1576	167.48	179.174	150.772
			73	SSYLASEILWGHR	1.78495	1.90284	2.09038	1.73447	1.49104	1.64228	1.14903	1.10965	1.2893	1.72866	1.82834	1.77675	3.28692	3.28738	3.12031	4.62091	5.32485	5.41209
			74	TYEVAGTPCCSAR	11.2991	8.88869	9.67179	21.7722	22.1897	20.9413	19.2675	19.4233	17.7869	40.5823	37.8588	43.0478	66.4003	64.3006	65.5946	71.4585	67.0417	74.89
28	Lrrc7	Leucine-rich repeat-containing protein 7	75	VLNLSDNR	4.02997	3.58269	3.86855	6.13829	6.68452	5.96969	9.9371	8.93615	9.12228	25.1928	25.4875	25.3359	38.3967	46.1269	47.9055	91.9372	77.9437	93.4748
			76	ALIPLQTEAHPETK	2.83179	2.81701	2.77729	5.09959	5.40071	6.00883	8.5733	9.71237	10.4026	18.1193	19.6728	18.4775	32.4872	34.3361	27.9493	65.2725	56.1895	66.7651
			77	IVGVPLELEQSTHR	2.1959	2.74264	2.5993	5.6441	5.83828	6.04428	4.47735	4.443	4.02031	7.56765	6.48165	6.22128	13.0477	10.3528	15.9923	24.7287	22.6845	21.395
29	Mbp	Myelin basic protein	78	DTGILDSIGR	0.0826693	0.0650442	0.0567605	0.104228	0.102569	0.126045	0.0941585	0.0823214	0.0898921	0.224783	0.228041	0.198615	0.270157	0.29426	0.228782	0.328412	0.313083	0.299329
			79	TPPPSQGK	0.034838	0	0.0273078	#DIV/0!	0.019032	0	#DIV/0!	0	0.0165926	0	0.0668585	0.0538448	0.0805619	0.0947468	0.0921761	0.267138	0.283298	0.292741
			80	TQDENPVVHFFK	0.00746004	0.00836838	0.00755617	0.0158835	0.0150277	0.0155229	0.0125518	0.0124281	0.0120514	0.0159191	0.016926	0.0164955	0.0353725	0.0313172	0.0317736	0.0430573	0.0423667	0.0464086
30	Mog	Myelin-oligodendrocyte glycoprotein	81	ALVGDEAELPCR	0.106515	0.110231	0.108605	0.247973	0.237096	0.227852	0.271747	0.278511	0.272799	0.62561	0.597312	0.576567	1.26329	1.19917	1.28357	2.29973	2.39219	2.37719
			82	DQDAEQAPEYR	8.6293	9.22923	10.4665	11.5786	9.46019	12.4953	13.3382	13.5895	14.5142	21.9521	22.415	23.3953	20.1415	20.2255	21.5975	22.5051	21.6177	21.8875
			83	FSDEGGYTCFFR	0.0311544	0.0321345	0.0360216	0.0657993	0.0548302	0.0637696	0.0643287	0.061191	0.0601726	0.102259	0.101487	0.103559	0.245964	0.251859	0.260835	0.355263	0.357229	0.362102
31	Myo1d	Unconventional myosin-1d	84	VVSVIAELLSTK	3.49152	3.17551	3.01307	1.85817	1.86948	1.92626	1.15808	1.08258	1.20571	1.52677	1.43678	1.39749	3.27059	3.16673	3.33029	5.52453	4.61762	5.14788
			85	HQVEYLGLLENVR	0.422436	0.4615	0.47364	0.589129	0.621708	0.651725	0.61848	0.645893	0.645136	0.887189	0.876112	0.921488	1.97772	1.95054	1.90177	4.76112	4.69852	4.67221
			86	IGELVGVLVNHFK	0.300432	0.279405	0.300676	0.311784	0.287116	0.271125	0.217399	0.237517	0.251147	0.296654	0.31358	0.25599	0.790526	0.471174	0.779373	2.07718	2.01501	1.91792
32	Nedd4	E3 ubiquitin-protein ligase NEDD4	87	EWFFLISK	0.438544	0.598057	0.582489	0.830914	0.898436	0.924685	1.13188	0.995156	1.07393	1.59572	1.60053	1.61021	3.48222	3.05829	2.88327	7.26337	7.5121	7.12677
			88	LLDGFFIRPFYK	0.0528724	0.0607824	0.0586919	0.117971	0.0957188	0.111769	0.126816	0.132883	0.108064	0.0963127	0.104112	0.103173	0.297147	0.29431	0.284271	0.57018	0.558367	0.586099
			89	LLQFVTGTSR	3.80565	1.00254	1.07339	1.13014	1.38834	1.23904	1.67698	1.9948	2.14526	2.71207	2.41873	2.16636	4.14117	4.83461	2.91272	4.26258	5.70729	5.41651
33	Nrn1	Neuritin	90	FSTFSGSITGPLYTHR	0.00524882	0.00374842	0.00549573	0.00836634	0.00641279	0.0102956	0.0111435	0.0117653	0.0122833	0.0244961	0.0263094	0.0277322	0.0636694	0.0657644	0.0709541	0.0635125	0.0701171	0.0496515
			91	GFSDCLLK	0.0913636	0.0969667	0.104301	0.176755	0.145883	0.150904	0.148222	0.149741	0.176204	0.275632	0.309526	0.295002	0.532911	0.471836	0.42731	0.556533	0.680809	0.971565
34	Pclo	Protein piccolo	92	NYVLIDDIGDITK	4.57264	1.56806	3.80289	6.17286	4.61367	5.79095	4.90978	4.72952	4.63237	6.79724	6.51948	6.29633	6.79602	9.32205	10.5085	14.2161	15.3638	16.07
			93	AQEAEALDVSFGHSSSSAR	30.3282	16.683	45.4167	29.4842	19.3204	35.7451	19.8347	18.7232	19.4518	34.9048	41.7262	26.1435	48.618	46.3054	34.6271	41.7313	54.6245	57.725
			94	AAAGPLPPISADTR	4.74534	4.63301	4.63984	6.71207	6.66487	6.69463	7.60442	7.32931	8.00217	15.1795	14.5379	14.1688	24.1102	23.986	23.124	49.4182	51.2524	47.9489
35	Plec	Plectin	95	DSQDAGGFGPEDR	1.86897	1.90138	1.80218	2.85069	2.88068	2.75012	4.2081	4.8372	4.35552	12.3027	12.3914	11.5762	16.818	17.3093	18.1452	36.286	37.4195	36.0275
			96	IISLETYNLFR	0.0887305	0.0999061	0.120984	0.131412	0.111587	0.109893	0.106633	0.101896	0.105926	0.122277	0.113896	0.119055	0.279479	0.271152	0.271319	0.395941	0.392231	0.382455
			97	LGFHLPLEVAYQR	0.201808	0.198671	0.195194	0.282039	0.291225	0.286735	0.24283	0.244616	0.257402	0.392345	0.400403	0.381474	0.706622	0.741318	0.732318	1.1182	1.1522	1.09021
36	Rims1	Regulating synaptic membrane exocytosis protein 1	98	ATTLTVPEQQR	2.66382	2.6031	2.65295	5.1917	5.24104	5.36877	8.9051	8.92033	8.70455	22.3351	20.7092	21.1423	40.0056	38.2266	38.6379	80.1831	76.9422	79.5098
			99	ESGALLGLK	2.43194	2.50257	3.55416	4.63192	4.88785	4.747	8.11036	7.10025	7.40892	13.9351	15.676	15.5156	23.3135	25.4271	26.035	58.3357	49.9423	40.1241
			100	ETSPISSHPVTWQPSK	4.44074	4.29259	4.7998	9.44325	7.22748	8.03778	6.42008	8.56731	6.93235	10.4315	11.2956	11.0486	14.942	15.3176	14.2655	21.9456	25.1157	24.3837
37	Rpl3	60S ribosomal protein L3	101	VACIGAWHPAR	0.0630939	0.0683585	0.0695593	0.1491	0.135925	0.143294	0.0854197	0.0493408	0.113865	0.226999	0.230109	0.231675	0.515626	0.515213	0.532417	0.583873	0.603003	0.686656
			102	IGQGYLIKDGK	0.561146	0.586719	0.536288	1.1815	1.19512	1.2365	1.46403	1.48918	1.42974	3.81528	4.04067	3.63778	9.09247	12.1115	6.71458	54.1668	47.5083	14.8257
			103	NNASTDYDLSDK	0.0927188	0.0806158	0.0858438	0.208832	0.235714	0.223278	0.509271	0.542405	0.543205	2.16549	2.1097	2.02134	5.3588	5.78056	5.99665	15.0343	16.7003	16.1926
38	Rpl7a	60S ribosomal protein L7a	104	NFGIGQDIQPK	0.585185	0.636299	0.626834	1.22697	1.26009	1.21222	2.04268	1.98302	2.08557	4.08713	4.31059	4.10372	7.61745	6.40138	8.08795	14.6625	15.287	14.156
			105	LKVPPAINQFTQALDR	0.0718129	0.0803137	0.0586214	0.105294	0.122338	0.104387	0.101468	0.0999802	0.0997559	0.154875	0.133833	0.151353	0.304718	0.318302	0.310854	0.459611	0.457178	0.437718
			106	AGVNTVTTLVENK	1.37745	1.3795	1.32971	2.86186	2.69482	2.73765	2.04028	2.09574	2.00614	3.24237	3.2435	2.89899	5.43666	5.46284	5.96482	9.47596	6.7845	8.9848
39	Rpl10	60S ribosomal protein L10	107	VHIGQVIMSIR	0	0	0	0	0	0	0	0	0	0.0183998	0.0137284	0.00877803	0.0143064	0.011637	0.0111051	0.0676421	0.0955964	0.0928427
40	Rpl18a	60S ribosomal protein L18a	108	IFAPNHVVAK	0.970548	1.03793	0.916662	1.48947	1.47013	1.46604	1.31349	1.40336	1.41807	2.09372	2.03788	2.31891	3.40389	3.1895	3.4181	5.66224	6.07574	5.59763
			109	VKNFGIWLR	#DIV/0!	0	0	0	#DIV/0!	#DIV/0!	#DIV/0!	#DIV/0!	#DIV/0!	#DIV/0!	0	0	0	#DIV/0!	0	17.4864	#DIV/0!	32.0186
			110	DLTTAGAVTQCYR	0.191773	0.213755	0.214061	0.335891	0.322774	0.317279	0.260978	0.283858	0.281701	0.399346	0.406464	0.417229	0.781277	0.801251	0.805732	1.0012	1.00603	1.00148
41	Rps20	40S ribosomal protein S20	111	DTGKTPVEPEVAIHR	1.31793	1.38603	1.33632	1.90461	2.09391	1.85598	2.73441	2.7976	2.7464	7.16587	8.16491	7.76898	12.965	13.0765	13.9695	33.2802	31.3655	32.3894
			112	VCADLIR	0.340939	0.343282	0.340935	0.624111	0.623599	0.655735	0.816827	0.797738	0.869156	1.33791	1.41282	1.31635	2.16585	1.96803	2.04379	1.49143	1.45173	1.54933
			113	LIDLHSPSEIVK	0.277775	0.299584	0.296546	0.206493	0.28754	0.215987	0.416436	0.469356	0.477548	0.653537	0.623949	0.567611	0.92821	1.09871	1.13623	1.34737	1.22844	1.33328
42	Shank1	SH3 and multiple ankyrin repeat domains protein 1	114	ALTASPPAAR	8.01484	8.34255	8.75146	13.5974	13.1326	13.2519	20.6804	19.5943	19.4802	41.7264	44.1099	43.9199	72.18	75.9221	71.8955	147.514	160.755	166.336
			115	LESGGSSGGYGAYAAGSR	2.04593	2.4307	2.03869	4.6728	4.6698	5.07919	4.329	3.84587	4.60622	7.40014	8.4721	8.7864	14.0605	14.4871	14.4957	17.7539	19.0836	19.9512
			116	GSSTEDGPGVPPPSPR	2.69275	3.12923	2.60313	6.97616	6.9687	6.97105	15.9365	13.1763	12.6807	31.6049	31.5341	29.5465	44.9441	45.6527	44.9005	89.1731	81.4876	80.0875
43	Shank2	SH3 and multiple ankyrin repeat domains protein 2	117	AASVPALADLVK	0.588027	0.610091	0.557323	0.773656	0.715093	0.708292	0.785408	0.872798	0.862982	1.18513	1.16881	1.16797	2.63367	2.6455	2.57044	2.99195	3.14637	3.01659
			118	LLDPSSPLALALSAR	0.134815	0.136365	0.128274	0.197722	0.217548	0.223409	0.22686	0.165941	0.212674	0.360191	0.354473	0.327833	0.808898	0.827455	0.814899	1.06759	1.09607	1.11053
			119	IFLSGITEEER	4.91071	6.25832	6.05085	7.88794	8.65827	8.30648	7.73478	7.91529	6.58811	19.8598	21.45	22.0194	36.5822	36.3772	39.9302	68.751	90.046	80.3667
44	Shank3	SH3 and multiple ankyrin repeat domains protein 3	120	AALAVGSPGPVGGSFAR	1.66774	1.21214	1.15203	1.80223	1.72346	1.75396	1.5893	1.52416	1.56769	2.41153	2.31896	2.36658	4.13153	3.85897	3.37532	6.63722	7.20683	7.1468
			121	LDPTAPVWAAK	3.0514	2.61472	2.69993	3.33565	3.78456	3.53094	3.10568	3.14099	3.23752	3.99444	4.17716	3.86104	8.59096	5.81868	7.20758	11.3071	8.8357	10.592
			122	VLSIGEGGFWEGTVK	0.675357	0.596888	0.712778	1.04566	1.00507	1.23469	1.14809	1.16063	1.33328	1.53544	1.6233	1.41242	4.02453	4.20138	3.84194	7.02821	5.55857	5.02917
45	Sptan1	Spectrin alpha chain, non-erythrocytic 1	123	ELPTAFDYVEFTR	0.114145	0.108424	0.112509	0.224652	0.216666	0.199094	0.161858	0.162032	0.157891	0.235894	0.220742	0.226715	0.391741	0.422269	0.429124	0.485896	0.489491	0.493265
			124	SSLSSAQADFNQLAELDR	0.162895	0.14571	0.146316	0.390561	0.383454	0.385538	0.353606	0.315144	0.313182	0.587849	0.525662	0.578709	1.05826	0.97374	0.979458	0.99869	0.953659	0.994608
			125	HQAFEAELSANQSR	1.58602	1.11699	1.39506	0.928192	1.05903	0.970502	0.443307	0.464479	0.455302	0.680143	0.629999	0.646033	0.811992	0.844913	0.874109	1.51972	1.49486	1.52452
46	Srcin1	SRC kinase signaling inhibitor 1	126	GEGLYADPYGLLHEGR	1.03567	0.98078	1.00446	1.86591	1.84845	1.8257	1.34391	1.39646	1.38214	2.18778	2.25432	2.21887	3.80848	4.5307	4.22718	5.63402	5.61112	5.75946
			127	AGAGGPLYGDGYGFR	1.31706	1.06196	1.20367	1.63519	1.52811	1.61719	1.37885	1.41965	1.31887	2.22624	1.99541	2.3061	4.42877	4.1429	4.18264	6.92896	6.11077	6.13525
			128	LLEETQAELLK	2.29897	0.909685	0.928448	2.2454	2.70386	2.89057	1.92732	1.82416	1.99609	3.54385	3.57229	3.03869	7.43772	5.00017	4.56354	10.8849	7.36403	9.03028
47	Syngap1	Ras GTPase-activating protein SynGAP	129	AGYVGLVTVPVATLAGR	0.0470916	0.0479005	0.0355934	0.0607564	0.0594502	0.0674952	0.0752365	0.067573	0.0692242	0.121649	0.123602	0.119991	0.213098	0.214295	0.205213	0.333784	0.331645	0.32814
			130	GGEPPGDTFAPFHGYSK	1.03528	0.969238	1.04396	2.25045	2.3163	2.37854	1.99805	1.99763	2.05696	4.20346	4.1999	3.83755	6.76683	8.51377	6.54123	13.0481	11.4636	13.8947
			131	SASGDTVFWGEHFEFNNLPAVR	0.109935	0.109862	0.115548	0.17962	0.16025	0.146015	0.196349	0.163599	0.140877	0.27661	0.28869	0.284484	0.484039	0.533684	0.548396	0.804064	0.779643	0.789427
48	Synpo	Synaptopodin	132	YVIESSGHAELAR	0.355614	0.373931	0.36024	0.673831	0.68321	0.667261	0.597103	0.647594	0.667817	1.32817	1.22609	1.20588	2.15661	2.01521	2.11077	3.06627	3.10203	3.17479
			133	AASPAKPSSLDLVPNLPR	0.219613	0.205338	0.19921	0.336801	0.325549	0.31847	0.385371	0.402672	0.385522	0.586383	0.603623	0.604881	1.10836	1.11681	1.08966	1.77092	1.69472	1.84946
			134	VASEEEEVPLVVYLK	1.65933	1.63286	1.6406	2.29222	2.25275	2.12965	1.67381	1.56964	1.57419	2.57244	2.70724	2.5998	4.25634	4.19779	4.37452	5.92596	5.8388	6.00992
49	Tomm20	Mitochondrial import receptor subunit TOM20	135	LPDLKDAEAVQK	22.4746	17.3203	17.4613	23.5818	19.9282	19.728	11.035	11.704	10.0533	17.7374	15.7953	15.0578	17.9406	19.1941	15.9762	10.0011	7.49304	7.62032
50	Vdac2	Voltage-dependent anion-selective channel protein 2	136	GFGFGLVK	0.0168418	0.0141908	0.0166663	0.0203897	0.024806	0.0216378	0.0217564	0.0221727	0.0204708	0.0469472	0.045649	0.0369739	0.0913274	0.088132	0.0885089	0.394296	0.441683	0.410534
			137	YQLDPTASISAK	0.0860739	0.0599289	0.0859691	0.171379	0.14328	0.142214	0.186403	0.190658	0.208451	0.308137	0.290197	0.281918	0.477743	0.43942	0.399186	2.35659	1.96618	2.14404
			138	WCEYGLTFTEK	0.10911	0.115537	0.114613	0.103639	0.117315	0.0821221	0.0546601	0.0700353	0.0647053	0.0809613	0.0860115	0.0859223	0.124625	0.137955	0.125676	0.13624	0.116357	0.124655

## Sheet: Table S4
Table S4: Linear quantitation of heavy vs. light response ratios in fixed background matrix
Protein #	Gene name	Protein	Peptide #	Peptide	Slope	R2	Line Equation	Linear range (fmol)
1	Anks1b	Ankyrin repeat & sterile alpha motif domain-containing protein 1B	1	TLANLPWIVEPGQEAK	0.001885 ± 0.0002201	0.9483	Y = 0.001885*X + 0.8802	25-1000
			2	LIFQSCDYK	0.00118 ± 9.474e-005	0.981	Y = 0.00118*X + 0.2356	25-500
			3	ILQAIQLLPK	0.002809 ± 0.0004218	0.9366	Y = 0.002809*X + 0.3348	25-500
2	Arc	Activity-regulated cytoskeleton-associated protein	4	GGPAAKPNVILQIGK	0.01151 ± 0.001389	0.9449	Y = 0.01151*X + 2.648	25-1000
			5	TLEQLIQR	0.0559 ± 0.006644	0.9465	Y = 0.0559*X + 10.82	25-1000
3	Baiap2	Brain-specific angiogenesis inhibitor 1-associated protein 2	6	EGDLITLLVPEAR	0.003591 ± 0.0001638	0.9959	Y = 0.003591*X + 1.031	100-1000
			7	AFHNELLTQLEQK	0.00131 ± 0.0001668	0.9686	Y = 0.00131*X + 0.641	100-1000
			8	AIFSHAAGDNSTLLSFK	0.000257 ± 3.687e-005	0.9239	Y = 0.000257*X + 0.08451	25-1000
4	Bsn	Protein bassoon	9	ATAEFSTQTPSLTPSSDIPR	0.008813 ± 0.0003563	0.9935	Y = 0.008813*X + 0.5963	25-1000
			10	HGGGSGGPDLVPYQPQHGPGLNAPQGLASLR	0.0004155 ± 3.755e-005	0.9684	Y = 0.0004155*X + 0.007013	25-1000
			11	ATSVPGPTQATAPPEVGR	0.007835 ± 0.0005631	0.9798	Y = 0.007835*X + 0.9567	25-1000
5	CaMK2a	Calcium/calmodulin-dependent protein kinase type II subunit alpha	12	FTEEYQLFEELGK	0.000325 ± 5.797e-005	0.8871	Y = 0.000325*X + 0.07018	25-1000
			13	VLAGQEYAAK	0.001086 ± 2.274e-005	0.9982	Y = 0.001086*X + 0.01441	25-1000
			14	ITQYLDAGGIPR	0.00014 ± 1.887e-005	0.9323	Y = 0.00014*X + 0.04531	25-1000
6	CaMK2b	Calcium/calmodulin-dependent protein kinase type II subunit beta	15	TTEQLIEAVNNGDFEAYAK	0.0004584 ± 3.936e-005	0.9713	Y = 0.0004584*X + 0.1538	25-1000
			16	GSLPPAALEPQTTVIHNPVDGIK	0.0003405 ± 4.2e-005	0.9426	Y = 0.0003405*X + 0.197	25-1000
			17	ESSDSTNTTIEDEDAK	0.007354 to 0.008974	0.9949	Y = 0.008164*X + 0.06162	25-1000
7	CaMK2d	Calcium/calmodulin-dependent protein kinase type II subunit delta	18	FTDEYQLFEELGK	0.003126 ± 0.0006342	0.9522	Y = 0.005286*X + 1.018	25-500
			19	IPTGQEYAAK	0.01746 to 0.02245	0.992	Y = 0.01996*X + 1.13	25-1000
8	CaMK2g	Calcium/calmodulin-dependent protein kinase type II subunit gamma	20	FYFENLLSK	0.000244 ± 2.963e-005	0.9443	Y = 0.000244*X + 0.2255	25-1000
			21	ITEQLIEAINNGDFEAYTK	0.0006153 ± 0.000109	0.8885	Y = 0.0006153*X + 0.08848	25-1000
			22	FTDDYQLFEELGK	0.002634 ± 0.000421	0.9073	Y = 0.002634*X + 0.6857	25-1000
9	Cldn11	Claudin-11	23	FYYSSGSSSPTHAK	0.001206 ± 0.0001076	0.9767	Y = 0.001206*X + 0.06156	25-500
10	Csnk2a1	Casein kinase II	24	GGPNIITLADIVKDPVSR	0.0009769 ± 0.0001037	0.9569	Y = 0.0009769*X + 0.2511	25-1000
			25	TPALVFEHVNNTDFK	0.002929 ± 0.0002021	0.9813	Y = 0.002929*X + 0.6735	25-1000
			26	LIDWGLAEFYHPGQEYNVR	0.0003596 to 0.000696	0.95	Y = 0.0005278*X + 0.07975	25-1000
11	Dlg2	Disks large homolog 2	27	DSGLPSQGLSFK	0.009258 ± 0.0003606	0.994	Y = 0.009258*X + 1.826	25-1000
			28	GQEDLILSYEPVTR	0.005353 ± 0.0007254	0.9316	Y = 0.005353*X + 2.499	25-1000
			29	FIEAGQYNDNLYGTSVQSVR	0.001604 ± 0.0001987	0.9421	Y = 0.001604*X + 0.3087	25-1000
12	Dlg3	Disks large homolog 3	30	VNEVDVSEVVHSR	0.04837 ± 0.0009711	0.9984	Y = 0.04837*X + 0.6588	25-1000
			31	ILSVNGVNLR	0.001308 ± 0.0002477	0.9331	Y = 0.001308*X + 0.4152	100-1000
			32	LLAVNNTNLQDVR	0.002257 ± 0.0004361	0.9305	Y = 0.002257*X + 3.424	100-1000
13	Dlg4	PSD-95	33	NAGQTVTIIAQYKPEEYSR	0.00447 ± 0.001558	0.8046	Y = 0.00447*X + 1.373	100-1000
			34	EVTHSAAVEALK	0.002137 ± 0.0007435	0.805	Y = 0.002137*X + 2.066	100-1000
			35	IIPGGAAAQDGR	0.0108 ± 0.0003952	0.9947	Y = 0.0108*X + 0.5245	25-1000
14	Dlgap1	Disks large-associated protein 1	36	AVSEVSINR	0.0829 ± 0.001821	0.9981	Y = 0.0829*X - 0.1658	25-1000
			37	FQSVGVQVEEEK	0.04368 ± 0.001973	0.9919	Y = 0.04368*X - 0.8072	25-1000
			38	SLDSLDPAGLLTSPK	0.01147 ± 0.00149	0.9368	Y = 0.01147*X + 5.076	25-1000
15	Dlgap2	Disks large-associated protein 2	39	TQGLFSYR	0.01606 ± 0.001077	0.9823	Y = 0.01606*X + 0.9043	25-1000
			40	CSSIGVQDSEFPDHQPYPR	0.007926 ± 0.0003968	0.9901	Y = 0.007926*X + 0.9617	25-1000
			41	TSPTVALRPEPLLK	3.687 ± 0.784	0.8806	Y = 3.687*X - 256.5	25-500
16	Dlgap3	Disks large-associated protein 3	42	EAEDYELPEEILEK	0.03112 ± 0.005978	0.8714	Y = 0.03112*X + 11.09	25-1000
			43	FLELQQLK	0.005828 ± 0.001838	0.7703	Y = 0.005828*X + 4.171	25-500
			44	GPAGPGPGPGSGAAPEAR	0.05163 ± 0.0009919	0.9985	Y = 0.05163*X + 0.9572	25-1000
17	Erc2	ERC protein 2	45	DLNHLLQQESGNR	0.0287 ± 0.000918	0.9959	Y = 0.0287*X + 1.91	25-1000
			46	VNALQAELTEK	0.03512 ± 0.005736	0.9036	Y = 0.03512*X + 22.65	25-1000
			47	IAELESLTLR	0.02137 ± 0.001332	0.9847	Y = 0.02137*X + 3.473	25-1000
18	Gfap	Glial fibrillary acidic protein	48	ALAAELNQLR	0.0007095 ± 0.0001309	0.8801	Y = 0.0007095*X + 0.1897	25-1000
			49	ITIPVQTFSNLQIR	8.662e-005 ± 3.016e-006	0.9952	Y = 8.662e-005*X + 0.01157	25-1000
			50	LADVYQAELR	0.003113 ± 0.0001336	0.9927	Y = 0.003113*X + 0.3098	25-1000
19	Gja1	Gap junction alpha-1 protein	51	SDPYHATTGPLSPSK	0.007274 ± 0.0004732	0.9834	Y = 0.007274*X + 1.541	25-1000
20	Gria2	Glutamate receptor 2	52	LTIVGDGK	0.0208 ± 0.001087	0.9892	Y = 0.0208*X + 1.146	25-1000
			53	ADIAIAPLTITLVR	0.0002594 ± 4.991e-005	0.871	Y = 0.0002594*X + 0.09173	25-1000
			54	GADQEYSAFR	0.02096 ± 0.0004708	0.998	Y = 0.02096*X - 0.03983	25-1000
21	Gria3	Glutamate receptor 3	55	GSALGNAVNLAVLK	0.006066 ± 0.0002152	0.995	Y = 0.006066*X + 0.776	25-1000
			56	NTQNFKPAPATNTQNYATYR	0.00266 ± 0.000134	0.9899	Y = 0.00266*X + 0.2557	25-1000
			57	ADIAVAPLTITLVR	0.0005418 ± 7.132e-005	0.9352	Y = 0.0005418*X + 0.2315	25-1000
22	Grin1	Glutamate receptor ionotropic, NMDA 1	58	VIILSASEDDAATVYR	0.008832 ± 0.0004713	0.9887	Y = 0.008832*X + 1.609	25-1000
			59	HNYESAAEAIQAVR	0.001558 ± 0.0002266	0.922	Y = 0.001558*X + 0.5973	25-1000
			60	IPVLGLTTR	0.004244 ± 0.0001534	0.9948	Y = 0.004244*X + 0.7459	25-1000
23	Grin2a	Glutamate receptor ionotropic, NMDA 2A	61	FSYIPEAK	0.08837 ± 0.002646	0.9964	Y = 0.08837*X + 4.05	25-1000
			62	GVEDALVSLK	0.01608 ± 0.001735	0.9555	Y = 0.01608*X + 6.185	25-1000
			63	YLPEEVAHSDISETSSR	0.1432 ± 0.003572	0.9975	Y = 0.1432*X + 5.446	25-1000
24	Grin2b	Glutamate receptor ionotropic, NMDA 2B	64	FQRPNDFSPPFR	0.00777 ± 0.0004643	0.9859	Y = 0.00777*X + 1.864	25-1000
			65	SDVSDISTHTVTYGNIEGNAAK	0.02031 ± 0.002133	0.9578	Y = 0.02031*X + 4.978	25-1000
25	Homer1	Homer1	66	LTAALLESTANVK	0.001434 ± 0.0001572	0.9542	Y = 0.001434*X + 0.37	25-1000
			67	HAVTVSYFYDSTR	0.0006057 ± 4.998e-005	0.9735	Y = 0.0006057*X + 0.03749	25-1000
			68	ANTVYGLGFSSEHHLSK	0.0007853 ± 4.263e-005	0.9884	Y = 0.0007853*X + 0.0794	25-1000
26	Ina	Alpha-internexin	69	ALEAELAALR	0.0008109 ± 0.0001207	0.9376	Y = 0.0008109*X + 0.08165	25-500
			70	FANLNEQAAR	0.002448 ± 0.0001086	0.9922	Y = 0.002448*X + 0.2162	25-1000
			71	HSAEVAGYQDSIGQLESDLR	0.0002571 ± 3.761e-005	0.9212	Y = 0.0002571*X + 0.066	25-1000
27	Kcnj4	Inward rectifier potassium channel 4	72	FEPVVFEEK	0.1451 ± 0.01335	0.9672	Y = 0.1451*X + 11.32	25-1000
			73	SSYLASEILWGHR	0.003756 ± 0.0005177	0.9294	Y = 0.003756*X + 1.272	25-1000
			74	TYEVAGTPCCSAR	0.1109 ± 0.01089	0.9719	Y = 0.1109*X + 10.76	25-1000
28	Lrrc7	Leucine-rich repeat-containing protein 7	75	VLNLSDNR	0.08594 ± 0.001425	0.9989	Y = 0.08594*X + 1.877	25-1000
			76	ALIPLQTEAHPETK	0.06004 ± 0.001325	0.9981	Y = 0.06004*X + 2.564	25-1000
			77	IVGVPLELEQSTHR	0.02002 ± 0.001484	0.9785	Y = 0.02002*X + 2.826	25-1000
29	Mbp	Myelin basic protein	78	DTGILDSIGR	0.0002474 ± 5.5e-005	0.8349	Y = 0.0002474*X + 0.0978	25-1000
			79	TPPPSQGK	0.0002753 ± 3.072e-005	0.9526	Y = 0.0002753*X - 0.0145	25-1000
			80	TQDENPVVHFFK	3.579e-005 ± 4.549e-006	0.9393	Y = 3.579e-005*X + 0.00999	25-1000
30	Mog	Myelin-oligodendrocyte glycoprotein	81	ALVGDEAELPCR	0.002295 ± 4.877e-005	0.9982	Y = 0.002295*X + 0.06806	25-1000
			82	DQDAEQAPEYR	0.05792 ± 0.000911	0.9995	Y = 0.05792*X + 8.101	25-250
			83	FSDEGGYTCFFR	0.0003407 ± 3.323e-005	0.9633	Y = 0.0003407*X + 0.03569	25-1000
31	Myo1d	Unconventional myosin-1d	84	VVSVIAELLSTK	0.004576 ± 0.0004987	0.9768	Y = 0.004576*X + 0.6226	100-1000
			85	HQVEYLGLLENVR	0.004296 ± 0.0003803	0.9696	Y = 0.004296*X + 0.1649	25-1000
			86	IGELVGVLVNHFK	0.001758 ± 0.0002667	0.9157	Y = 0.001758*X + 0.06785	25-1000
32	NEDD4	E3 ubiquitin-protein ligase NEDD4	87	EWFFLISK	0.006741 ± 0.0004445	0.9829	Y = 0.006741*X + 0.2598	25-1000
			88	LLDGFFIRPFYK	0.0005083 ± 5.17e-005	0.9603	Y = 0.0005083*X + 0.04579	25-1000
			89	LLQFVTGTSR	0.003776 ± 0.0004801	0.9393	Y = 0.003776*X + 1.568	25-1000
33	Nrn1	Neuritin	90	FSTFSGSITGPLYTHR	0.0001284 ± 1.031e-005	0.981	Y = 0.0001284*X - 0.0001804	25-1000
			91	GFSDCLLK	0.0006473 ± 3.814e-005	0.9863	Y = 0.0006473*X + 0.1124	25-1000
34	Pclo	Protein piccolo	92	NYVLIDDIGDITK	0.01121 ± 0.0009001	0.9748	Y = 0.01121*X + 3.776	25-1000
			93	AQEAEALDVSFGHSSSSAR	0.03199 ± 0.009604	0.8473	Y = 0.03199*X + 22.24	100-1000
			94	AAAGPLPPISADTR	0.04517 ± 0.001585	0.9951	Y = 0.04517*X + 3.328	25-1000
35	Plec	Plectin	95	DSQDAGGFGPEDR	0.03504 ± 0.001502	0.9927	Y = 0.03504*X + 1.3	25-1000
			96	IISLETYNLFR	0.000311 ± 3.589e-005	0.9494	Y = 0.000311*X + 0.08494	25-1000
			97	LGFHLPLEVAYQR	0.0009492 ± 5.793e-005	0.9853	Y = 0.0009492*X + 0.1908	25-1000
36	Rims1	Regulating synaptic membrane exocytosis protein 1	98	ATTLTVPEQQR	0.07751 ± 0.0008319	0.9995	Y = 0.07751*X + 1.131	25-1000
			99	ESGALLGLK	0.0469 ± 0.0009351	0.9984	Y = 0.0469*X + 2.379	25-1000
			100	ETSPISSHPVTWQPSK	0.01819 ± 0.001435	0.9757	Y = 0.01819*X + 5.769	25-1000
37	Rpl3	60S ribosomal protein L3	101	VACIGAWHPAR	0.0005995 ± 9.93e-005	0.9011	Y = 0.0005995*X + 0.08563	25-1000
			102	IGQGYLIKDGK	0.03807 ± 0.005288	0.9284	Y = 0.03807*X - 3.015	25-1000
			103	NNASTDYDLSDK	0.01627 ± 0.001191	0.979	Y = 0.01627*X - 1.116	25-1000
38	Rpl7a	60S ribosomal protein L7a	104	NFGIGQDIQPK	0.01419 ± 0.000215	0.9991	Y = 0.01419*X + 0.4693	25-1000
			105	LKVPPAINQFTQALDR	0.0003942 ± 3.352e-005	0.9719	Y = 0.0003942*X + 0.07199	25-1000
			106	AGVNTVTTLVENK	0.006916 ± 0.0006608	0.9648	Y = 0.006916*X + 1.671	25-1000
39	Rpl10	60S ribosomal protein L10	107	VHIGQVIMSIR	8.364e-005 ± 1.462e-005	0.8912	Y = 8.364e-005*X - 0.008277	25-1000
40	Rpl18a	60S ribosomal protein L18a	108	IFAPNHVVAK	0.004771 ± 0.0001777	0.9945	Y = 0.004771*X + 0.9851	25-1000
			109	VKNFGIWLR	0.01583 ± 0.004181	0.7818	Y = 0.01583*X - 2.328	25-1000
			110	DLTTAGAVTQCYR	0.000826 ± 0.0001079	0.9361	Y = 0.000826*X + 0.2373	25-1000
41	Rps20	40S ribosomal protein S20	111	DTGKTPVEPEVAIHR	0.03146 ± 0.001565	0.9902	Y = 0.03146*X - 0.1873	25-1000
			112	VCADLIR	0.003405 ± 0.0003086	0.9759	Y = 0.003405*X + 0.4139	25-500
			113	LIDLHSPSEIVK	0.001101 ± 0.000157	0.9248	Y = 0.001101*X + 0.3058	25-1000
42	Shank1	SH3 and multiple ankyrin repeat domains protein 1	114	ALTASPPAAR	0.1512 ± 0.004375	0.9967	Y = 0.1512*X + 4.231	25-1000
			115	LESGGSSGGYGAYAAGSR	0.01689 ± 0.002075	0.9431	Y = 0.01689*X + 3.37	25-1000
			116	GSSTEDGPGVPPPSPR	0.08033 ± 0.004572	0.9872	Y = 0.08033*X + 4.787	25-1000
43	Shank2	SH3 and multiple ankyrin repeat domains protein 2	117	AASVPALADLVK	0.002685 ± 0.0004272	0.9081	Y = 0.002685*X + 0.6385	25-1000
			118	LLDPSSPLALALSAR	0.001019 ± 0.0001159	0.9508	Y = 0.001019*X + 0.1404	25-1000
			119	IFLSGITEEER	0.076 ± 0.002819	0.9945	Y = 0.076*X + 2.265	25-1000
44	Shank3	SH3 and multiple ankyrin repeat domains protein 3	120	AALAVGSPGPVGGSFAR	0.005712 ± 0.000293	0.9896	Y = 0.005712*X + 1.137	25-1000
			121	LDPTAPVWAAK	0.00774 ± 0.0006378	0.9736	Y = 0.00774*X + 2.677	25-1000
			122	VLSIGEGGFWEGTVK	0.005424 ± 0.0005165	0.965	Y = 0.005424*X + 0.6579	25-1000
45	Sptan1	Spectrin alpha chain, non-erythrocytic 1	123	ELPTAFDYVEFTR	0.0003733 ± 6.621e-005	0.8882	Y = 0.0003733*X + 0.1498	25-1000
			124	SSLSSAQADFNQLAELDR	0.001609 ± 0.0002133	0.9499	Y = 0.001609*X + 0.189	25-500
			125	HQAFEAELSANQSR	0.00116 ± 8.033e-005	0.9905	Y = 0.00116*X + 0.3292	100-1000
46	Srcin1	SRC kinase signaling inhibitor 1	126	GEGLYADPYGLLHEGR	0.004719 ± 0.0005441	0.9495	Y = 0.004719*X + 1.203	25-1000
			127	AGAGGPLYGDGYGFR	0.005453 ± 0.0003813	0.9808	Y = 0.005453*X + 1.08	25-1000
			128	LLEETQAELLK	0.007645 ± 0.00055	0.9797	Y = 0.007645*X + 1.556	25-1000
47	SynGAP1	Ras GTPase-activating protein SynGAP	129	AGYVGLVTVPVATLAGR	0.0002947 ± 1.36e-005	0.9916	Y = 0.0002947*X + 0.04554	25-1000
			130	GGEPPGDTFAPFHGYSK	0.01177 ± 0.0004908	0.9931	Y = 0.01177*X + 1.14	25-1000
			131	SASGDTVFWGEHFEFNNLPAVR	0.0007018 ± 4.103e-005	0.9865	Y = 0.0007018*X + 0.1143	25-1000
48	Synpo	Synaptopodin	132	YVIESSGHAELAR	0.002783 ± 0.000213	0.9771	Y = 0.002783*X + 0.4633	25-1000
			133	AASPAKPSSLDLVPNLPR	0.001585 ± 6.882e-005	0.9925	Y = 0.001585*X + 0.2249	25-1000
			134	VASEEEEVPLVVYLK	0.004464 ± 0.0004536	0.9603	Y = 0.004464*X + 1.618	25-1000
49	Tomm20	Mitochondrial import receptor subunit TOM20	135	LPDLKDAEAVQK	0.01582 ± 0.007709	0.8081	Y = 0.01582*X + 10.46	100-500
50	Vdac2	Voltage-dependent anion-selective channel protein 2	136	GFGFGLVK	0.000395 ± 6.425e-005	0.9043	Y = 0.000395*X - 0.02545	25-1000
			137	YQLDPTASISAK	0.001998 ± 0.0003451	0.8934	Y = 0.001998*X - 0.08893	25-1000
			138	WCEYGLTFTEK	6.778e-005 ± 3.252e-005	0.6847	Y = 6.778e-005*X + 0.0693	100-1000

## Sheet: Table S5
Table S5: Comparison of SIL peptide performance in the presence and absence of background matrix
Protein #	Gene name	Protein	Peptide #	Peptide	Slope		R2		Line Equation		Concentration range (fmol)
					Neat	Matrix	Neat	Matrix	Neat	Matrix	Neat	Matrix
1	Anks1b	Ankyrin repeat & sterile alpha motif domain-containing protein 1B	1	TLANLPWIVEPGQEAK	100705 ± 11085	11838 ± 2298	0.9538	0.869	y = 100705x - 881128	y = 11838x + 1736344	25-1000	25-1000
			2	LIFQSCDYK	101378 ± 8888	5836 ± 468.6	0.9775	0.9749	y = 101378x - 999976	y = 5836x + 608384	25-500	25-1000
			3	ILQAIQLLPK	142145 ± 10590	5846 ± 969.7	0.9783	0.9009	y = 142145x - 2883683	y = 5846x + 763001	25-1000	25-1000
2	Arc	Activity-regulated cytoskeleton-associated protein	4	GGPAAKPNVILQIGK	2997426 ± 386502	4809 ± 451.3	0.9376	0.966	y = 2997426x - 25144049	y = 4809x + 191856	25-1000	25-1000
			5	TLEQLIQR	8358784 ± 342587	73643 ± 10793	0.9933	0.9209	y = 8358784x - 137382157	y = 73643x + 6910783	25-1000	25-1000
3	Baiap2	Brain-specific angiogenesis inhibitor 1-associated protein 2	6	EGDLITLLVPEAR	8742873 ± 320851	19935 ± 2843	0.9946	0.9248	y = 8742873x - 395398733	y = 19935x + 4718214	25-1000	25-1000
			7	AFHNELLTQLEQK	3463304 ± 240079	6586 ± 1336	0.9811	0.8586	y = 3463304x - 283812886	y = 6586x + 1144164	25-1000	25-1000
			8	AIFSHAAGDNSTLLSFK	1546163 ± 122788	1580 ± 34.11	0.9814	0.9981	y = 1546163x - 87469021	y = 1580x + 57579	25-500	25-1000
4	Bsn	Protein bassoon	9	ATAEFSTQTPSLTPSSDIPR	4061413 ± 268258	2921 ± 228.2	0.9828	0.9762	y = 4061413x - 64757347	y = 2921x + 329221	25-1000	25-1000
			10	HGGGSGGPDLVPYQPQHGPGLNAPQGLASLR	515019 ± 25517	338 ± 41.37	0.9903	0.9435	y = 515019x - 34927721	y = 338x + 135.3	25-1000	25-1000
			11	ATSVPGPTQATAPPEVGR	11005012 ± 617186	160643 ± 13988	0.9876	0.9706	y = 11005012x - 153590332	y = 160643x + 11097382	25-1000	25-1000
5	CaMK2a	Calcium/calmodulin-dependent protein kinase type II subunit alpha	12	FTEEYQLFEELGK	9172148 ± 724319	23081 ± 4437	0.9816	0.9002	y = 9172148x - 492323282	y = 23081x + 1801379	25-500	25-500
			13	VLAGQEYAAK	3987734 ± 344877	501984 ± 22012	0.971	0.9924	y = 3987734x + 371728823	y = 501984x - 20496370	25-1000	25-1000
			14	ITQYLDAGGIPR	11467261 ± 238469	44983 ± 9116	0.9983	0.8589	y = 11467261x - 372508210	y = 44983x + 7528849	25-1000	25-1000
6	CaMK2b	Calcium/calmodulin-dependent protein kinase type II subunit beta	15	TTEQLIEAVNNGDFEAYAK	2973370 ± 413118	1479 ± 235	0.9283	0.9082	y = 2973370x - 25459125	y = 1479x + 672871	25-1000	25-1000
			16	GSLPPAALEPQTTVIHNPVDGIK	10272316 ± 653564	48981 ± 4995	0.9841	0.9601	y = 10272316x - 397746224	y = 48981x + 4323863	25-1000	25-1000
			17	ESSDSTNTTIEDEDAK	4076207 to 6703084	65634 to 87263	0.9701	0.9897	y = 5389645x - 53426637	y = 76449x - 5152893	25-1000	25-1000
7	CaMK2d	Calcium/calmodulin-dependent protein kinase type II subunit delta	18	FTDEYQLFEELGK	9153714 ± 331279	20603 ± 3824	0.9948	0.9064	y = 9153714x - 447675942	y = 20603x + 1385617	25-1000	25-500
			19	IPTGQEYAAK	3762780 to 5133191	505410 to 643140	0.9878	0.9926	y = 4447986x + 268336388	y = 574275x - 23989205	25-1000	25-1000
8	CaMK2g	Calcium/calmodulin-dependent protein kinase type II subunit gamma	20	FYFENLLSK	2546106 ± 361249	4870 ± 673.8	0.9255	0.9289	y = 2546106x - 18664275	y = 4870x + 1812297	25-1000	25-1000
			21	ITEQLIEAINNGDFEAYTK	853332 ± 72697	693.1 ± 110	0.9718	0.9084	y = 853332x - 35824897	y = 693.1x + 60710	25-1000	25-1000
			22	FTDDYQLFEELGK	11580102 ± 739082	18522 ± 3076	0.984	0.9006	y = 11580102x - 454054498	y = 18522x + 3735132	25-1000	25-1000
9	Cldn11	Claudin-11	23	FYYSSGSSSPTHAK	797430 ± 32930	13869 ± 1791	0.9949	0.9375	y = 797430x - 2182645	y = 13869x - 70670	25-500	25-1000
10	Csnk2a1	Casein kinase II	24	GGPNIITLADIVKDPVSR	3687024 ± 356402	14527 ± 1992	0.9727	0.9466	y = 3687024x - 178715228	y = 14527x + 1100152	25-500	25-500
			25	TPALVFEHVNNTDFK	7409324 ± 526855	28488 ± 2087	0.9802	0.979	y = 7409324x - 268944083	y = 28488x + 1240691	25-1000	25-1000
			26	LIDWGLAEFYHPGQEYNVR	2157173 ± 224336	4489 ± 1025	0.9585	0.8647	y = 2157173x - 65566347	y = 4489x + 97070	25-1000	25-500
11	Dlg2	Disks large homolog 2	27	DSGLPSQGLSFK	10965089 ± 566392	112160 ± 4768	0.9894	0.9928	y = 10965089x - 21147363	y = 112160x + 2590795	25-1000	25-1000
			28	GQEDLILSYEPVTR	12257776 ± 497516	84272 ± 5224	0.9935	0.9849	y = 12257776x - 704094232	y = 84272x + 6014245	25-1000	25-1000
			29	FIEAGQYNDNLYGTSVQSVR	3723065 ± 201183	1393 ± 117.7	0.9885	0.9722	y = 3723065x - 122115927	y = 1393x + 305717	25-1000	25-1000
12	Dlg3	Disks large homolog 3	30	VNEVDVSEVVHSR	8292785 ± 786868	224327 ± 11968	0.9652	0.9887	y = 8292785x - 129567021	y = 224327x - 2050072	25-1000	25-1000
			31	ILSVNGVNLR	3542238 ± 132392	8976 ± 666.1	0.9944	0.9784	y = 3542238x - 138829436	y = 8976x - 127678	25-1000	25-1000
			32	LLAVNNTNLQDVR	13088001 ± 638606	19607 ± 2646	0.9906	0.9321	y = 13088001x - 367599429	y = 19607x + 3973824	25-1000	25-1000
13	Dlg4	PSD-95	33	NAGQTVTIIAQYKPEEYSR	4138745 ± 571700	14857 ± 900.6	0.9291	0.9855	y = 4138745x - 7079917	y = 14857x + 1181026	25-1000	25-1000
			34	EVTHSAAVEALK	3106436 ± 344921	43328 ± 5758	0.953	0.934	y = 3106436x + 134691258	y = 43328x + 316648	25-1000	25-1000
			35	IIPGGAAAQDGR	9262614 ± 638747	851880 ± 36798	0.9813	0.9926	y = 9262614x + 244912821	y = 851880x - 37344584	25-1000	25-1000
14	Dlgap1	Disks large-associated protein 1	36	AVSEVSINR	5706152 ± 126790	348831 ± 19448	0.998	0.9877	y = 5706152x + 126997107	y = 348831x - 17003468	25-1000	25-1000
			37	FQSVGVQVEEEK	6911563 to 9252994	106846 to 130315	0.9892	0.9949	y = 8082279x - 339407920	y = 118581x - 4487655	25-1000	25-1000
			38	SLDSLDPAGLLTSPK	11058169 ± 498036	17755 ± 2706	0.992	0.915	y = 11058169x - 460963490	y = 17755x + 6592141	25-1000	25-1000
15	Dlgap2	Disks large-associated protein 2	39	TQGLFSYR	5884682 ± 450694	32391 ± 5781	0.9771	0.887	y = 5884682x + 92472483	y = 32391x - 3563926	25-1000	25-1000
			40	CSSIGVQDSEFPDHQPYPR	2279977 ± 88479	13542 ± 1289	0.994	0.9651	y = 2279977x - 144201195	y = 13542x + 934689	25-1000	25-1000
			41	TSPTVALRPEPLLK	8668328 ± 308327	48369 ± 7481	0.995	0.9127	y = 8668328x - 388609900	y = 48369x + 6912396	25-1000	25-1000
16	Dlgap3	Disks large-associated protein 3	42	EAEDYELPEEILEK	12213358 ± 538101	81815 ± 2404	0.9923	0.9966	y = 12213358x - 546805218	y = 81815x + 2983044	25-1000	25-1000
			43	FLELQQLK	8746859 ± 643706	18410 ± 1425	0.9788	0.9766	y = 8746859*x - 233540713	y = 18410x + 201824	25-1000	25-1000
			44	GPAGPGPGPGSGAAPEAR	6740641 ± 479666	250383 ± 14664	0.9801	0.9865	y = 6740641x + 168278967	y = 250383x - 6910961	25-1000	25-1000
17	Erc2	ERC protein 2	45	DLNHLLQQESGNR	4479101 ± 227080	52577 ± 3091	0.9898	0.9864	y = 4479101x - 139138707	y = 52577x + 319618	25-1000	25-1000
			46	VNALQAELTEK	13354343 ± 694721	234911 ± 10753	0.9893	0.9917	y = 13354343x - 115193229	y = 234911x + 910399	25-1000	25-1000
			47	IAELESLTLR	9298598 ± 652349	91463 ± 6360	0.9807	0.981	y = 9298598x - 220098345	y = 91463x + 7889542	25-1000	25-1000
18	Gfap	Glial fibrillary acidic protein	48	ALAAELNQLR	8929446 ± 456020	39067 ± 2892	0.9897	0.9786	y = 8929446x - 258085915	y = 39067x + 607946	25-1000	25-1000
			49	ITIPVQTFSNLQIR	716374 ± 102837	2122 ± 95.42	0.9238	0.992	y = 716374x - 13287562	y = 2122x - 4524	25-1000	25-1000
			50	LADVYQAELR	8016376 ± 329558	99739 ± 5074	0.9933	0.9898	y = 8016376x + 121085701	y = 99739x + 6747522	25-1000	25-1000
19	Gja1	Gap junction alpha-1 protein	51	SDPYHATTGPLSPSK	4701195 ± 601584	116750 ± 4993	0.9385	0.9927	y = 4701195x + 217382175	y = 116750x - 5263796	25-1000	25-1000
20	Gria2	Glutamate receptor 2	52	LTIVGDGK	5111677 ± 285198	399117 ± 14981	0.9877	0.9944	y = 5111677x + 151774359	y = 399117x - 17354399	25-1000	25-1000
			53	ADIAIAPLTITLVR	1388224 ± 112004	1691 ± 226.7	0.9746	0.9329	y = 1388224x - 45509432	y = 1691x + 186036	25-1000	25-1000
			54	GADQEYSAFR	6389277 ± 203998	173488 ± 5281	0.997	0.9963	y = 6389277x - 59770693	y = 173488x - 6858356	25-500	25-1000
21	Gria3	Glutamate receptor 3	55	GSALGNAVNLAVLK	3209485 ± 178059	2901 ± 238.3	0.9878	0.9737	y = 3209485x - 126793946	y = 2901x - 101537	25-1000	25-1000
			56	NTQNFKPAPATNTQNYATYR	2565578 ± 334974	6843 ± 242.4	0.9362	0.995	y = 2565578x + 56250087	y = 6843x + 11465	25-1000	25-1000
			57	ADIAVAPLTITLVR	2186688 ± 139836	4530 ± 423.4	0.9839	0.9662	y = 2186688x - 81617934	y = 4530x + 546718	25-1000	25-1000
22	Grin1	Glutamate receptor ionotropic, NMDA 1	58	VIILSASEDDAATVYR	4161438 ± 271350	6264 ± 810.2	0.9833	0.9373	y = 4161438x - 128607912	y = 6264x + 1805786	25-1000	25-1000
			59	HNYESAAEAIQAVR	2971639 ± 175857	14122 ± 2384	0.9862	0.9212	y = 2971639x - 89680915	y = 14122x + 309079	25-1000	25-500
			60	IPVLGLTTR	11741641 ± 404958	94511 ± 4731	0.9953	0.9901	y = 11741641x - 302228822	y = 94511x + 2003326	25-1000	25-1000
23	Grin2a	Glutamate receptor ionotropic, NMDA 2A	61	FSYIPEAK	8345877 ± 183693	253076 ± 17492	0.9981	0.9812	y = 8345877x - 8025341	y = 253076x + 4978854	25-1000	25-1000
			62	GVEDALVSLK	10169883 ± 328407	47746 ± 5385	0.9958	0.9516	y = 10169883x - 285638870	y = 47746x + 4880243	25-1000	25-1000
			63	YLPEEVAHSDISETSSR	13106198 ± 887387	313570 ± 18782	0.982	0.9859	y = 13106198x - 335353888	y = 313570x - 2212443	25-1000	25-1000
24	Grin2b	Glutamate receptor ionotropic, NMDA 2B	64	FQRPNDFSPPFR	8247320 ± 578371	34064 ± 5351	0.9807	0.9102	y = 8247320x - 273333194	y = 34064x + 3879014	25-1000	25-1000
			65	SDVSDISTHTVTYGNIEGNAAK	8342379 ± 862973	13717 ± 1202	0.959	0.9702	y = 8342379x - 76314310	y = 13717x + 1514265	25-1000	25-1000
25	Homer1	Homer1	66	LTAALLESTANVK	7820188 ± 342371	28427 ± 3149	0.9924	0.9532	y = 7820188x - 298643718	y = 28427x + 3595040	25-1000	25-1000
			67	HAVTVSYFYDSTR	1344685 ± 105193	1933 ± 179.6	0.9761	0.9666	y = 1344685x - 35298746	y = 1933x + 22084	25-1000	25-1000
			68	ANTVYGLGFSSEHHLSK	2256065 ± 178520	8342 ± 315.9	0.9816	0.9943	y = 2256065x - 123418711	y = 8342x + 178261	25-500	25-1000
26	Ina	Alpha-internexin	69	ALEAELAALR	6131093 ± 1016039	48369 ± 5028	0.901	0.9586	y = 6131093x + 11838079	y = 48369x + 3731388	25-1000	25-1000
			70	FANLNEQAAR	5666100 ± 614089	233939 ± 8711	0.9551	0.9945	y = 5666100x + 355843623	y = 233939x - 7927796	25-1000	25-1000
			71	HSAEVAGYQDSIGQLESDLR	3766412 ± 484941	7865 ± 683.6	0.9378	0.9707	y = 3766412x - 51017721	y = 7865x + 973591	25-1000	25-1000
27	Kcnj4	Inward rectifier potassium channel 4	72	FEPVVFEEK	14201986 ± 151292	349908 ± 20765	0.9995	0.9861	y = 14201986x - 437894809	y = 349908x - 10089171	25-1000	25-1000
			73	SSYLASEILWGHR	1959519 ± 154268	3993 ± 244.3	0.9758	0.9852	y = 1959519x - 69002992	y = 3993x + 134006	25-1000	25-1000
			74	TYEVAGTPCCSAR	2262089 ± 453345	82371 ± 4943	0.8925	0.9858	y = 2262089x + 162666284	y = 82371x - 2514480	25-500	25-1000
28	Lrrc7	Leucine-rich repeat-containing protein 7	75	VLNLSDNR	6462332 ± 392547	255419 ± 20081	0.9855	0.9759	y = 6462332x + 166086107	y = 255419x - 16582833	25-1000	25-1000
			76	ALIPLQTEAHPETK	13387524 ± 1143117	273860 ± 9913	0.9717	0.9948	y = 13387524x - 112252785	y = 273860x + 1990791	25-1000	25-1000
			77	IVGVPLELEQSTHR	19031808 ± 734809	145171 ± 12910	0.9941	0.9693	y = 19031808x - 861429447	y = 145171x + 11636290	25-1000	25-1000
29	Mbp	Myelin basic protein	78	DTGILDSIGR	8724690 ± 134923	197481 ± 6548	0.999	0.9956	y = 8724690x - 231703776	y = 197481x - 1696615	25-1000	25-1000
			79	TPPPSQGK	1093 ± 110.7	25.07 ± 1.511	0.9606	0.9857	y = 1093x + 11433	y = 25.07x - 309.7	25-1000	25-1000
			80	TQDENPVVHFFK	7419631 ± 1003447	24244 ± 4439	0.9318	0.8818	y = 7419631x - 17973466	y = 24244x + 3709695	25-1000	25-1000
30	Mog	Myelin-oligodendrocyte glycoprotein	81	ALVGDEAELPCR	6883843 ± 214199	62265 ± 3682	0.9961	0.9862	y = 6883843x - 86613473	y = 62265x + 1682825	25-1000	25-1000
			82	DQDAEQAPEYR	3411390 ± 305042	235493 ± 10505	0.969	0.9921	y = 3411390x + 136560564	y = 235493x - 11782750	25-1000	25-1000
			83	FSDEGGYTCFFR	1213203 ± 105806	4049 ± 373	0.9705	0.9672	y = 1213203x - 11492512	y = 4049x + 399488	25-1000	25-1000
31	Myo1d	Unconventional myosin-1d	84	VVSVIAELLSTK	3414366 ± 116146	4804 ± 616.9	0.9954	0.9529	y = 3414366x - 170997288	y = 4804x + 493058	25-1000	25-500
			85	HQVEYLGLLENVR	1720694 ± 98791	5107 ± 447.6	0.987	0.9702	y = 1720694x - 67910262	y = 5107x + 380927	25-1000	25-1000
			86	IGELVGVLVNHFK	1465489 ± 93746	2220 ± 234.3	0.9839	0.9573	y = 1465489x - 61782008	y = 2220x + 113071	25-1000	25-1000
32	NEDD4	E3 ubiquitin-protein ligase NEDD4	87	EWFFLISK	1156765 ± 120705	2277 ± 333.1	0.9583	0.9211	y = 1156765x - 24333823	y = 2277x - 120952	25-1000	25-1000
			88	LLDGFFIRPFYK	4888 ± 287.2	610.5 ± 107.3	0.9897	0.8901	y = 4888x - 213984	y = 610.5*x + 87419	25-500	25-1000
			89	LLQFVTGTSR	3336628 ± 282829	15206 ± 897	0.9721	0.9863	y = 3336628x + 24096798	y = 15206x + 353318	25-1000	25-1000
33	Nrn1	Neuritin	90	FSTFSGSITGPLYTHR	2088144 ± 171118	1573 ± 98.21	0.9738	0.9847	y = 2088144x - 71043654	y = 1573x - 65285	25-1000	25-1000
			91	GFSDCLLK	1597213 ± 45847	6624 ± 1093	0.9967	0.9018	y = 1597213x - 17842972	y = 6624x + 757453	25-1000	25-1000
34	Pclo	Protein piccolo	92	NYVLIDDIGDITK	7734484 ± 679862	18982 ± 2595	0.97	0.9305	y = 7734484x - 205770537	y = 18982x + 5082687	25-1000	25-1000
			93	AQEAEALDVSFGHSSSSAR	6550727 ± 494699	22650 ± 2461	0.9777	0.9549	y = 6550727x - 171529286	y = 22650x + 1496747	25-1000	25-1000
			94	AAAGPLPPISADTR	13893025 ± 1580617	290151 ± 7826	0.9508	0.9971	y = 13893025x + 258332492	y = 290151x + 3486044	25-1000	25-1000
35	Plec	Plectin	95	DSQDAGGFGPEDR	4124425 ± 514032	92259 ± 7262	0.9415	0.9758	y = 4124425x + 286575464	y = 92259x + 3776817	25-1000	25-1000
			96	IISLETYNLFR	1100713 ± 89928	844.7 ± 76.46	0.974	0.9683	y = 1100713x - 36966516	y = 844.7x + 97419	25-1000	25-1000
			97	LGFHLPLEVAYQR	1690204 ± 205057	6231 ± 460.3	0.9444	0.9786	y = 1690204x - 25287169	y = 6231x + 514273	25-1000	25-1000
36	Rims1	Regulating synaptic membrane exocytosis protein 1	98	ATTLTVPEQQR	8326288 ± 312167	345427 ± 16209	0.9944	0.9913	y = 8326288x + 122243612	y = 345427x - 12494105	25-1000	25-1000
			99	ESGALLGLK	6448883 ± 450521	161968 ± 8685	0.9809	0.9886	y = 6448883x + 172131234	y = 161968x - 5948360	25-1000	25-1000
			100	ETSPISSHPVTWQPSK	7215521 ± 698176	83773 ± 4962	0.9639	0.9862	y = 7215521*x - 16887918	y = 83773x - 1696275	25-1000	25-1000
37	Rpl3	60S ribosomal protein L3	101	VACIGAWHPAR	757093 ± 130300	3884 ± 208.2	0.8941	0.9886	y = 757093x + 21467836	y = 3884x - 84722	25-1000	25-1000
			102	IGQGYLIKDGK	-30830 ± 24355	-910.9 ± 689.7	0.286	0.3037	y = -30830x + 26996204	y = -910.9x + 1223943	25-1000	25-1000
			103	NNASTDYDLSDK	4857184 ± 399423	122164 ± 13381	0.9737	0.9542	y = 4857184x - 85350836	y = 122164x - 11938631	25-1000	25-1000
38	Rpl7a	60S ribosomal protein L7a	104	NFGIGQDIQPK	11373003 ± 459150	150932 ± 6970	0.9935	0.9915	y = 11373003x - 158811819	y = 150932x - 5040408	25-1000	25-1000
			105	LKVPPAINQFTQALDR	2051427 ± 169496	3636 ± 735.6	0.9799	0.8906	y = 2051427x - 109318250	y = 3636x + 15088	25-500	25-500
			106	AGVNTVTTLVENK	16171409 ± 343021	59994 ± 4770	0.9982	0.9753	y = 16171409x - 608123963	y = 59994x + 4702297	25-1000	25-1000
39	Rpl10	60S ribosomal protein L10	107	VHIGQVIMSIR	140890 ± 21077	87.48 ± 11.42	0.9178	0.9513	y = 140890x + 83783	y = 87.48x - 3872	25-1000	25-500
40	Rpl18a	60S ribosomal protein L18a	108	IFAPNHVVAK	1929970 ± 336739	37832 ± 2250	0.8914	0.9861	y = 1929970x + 121254378	y = 37832x + 82600	25-1000	25-1000
			109	VKNFGIWLR	19630 ± 4675	304 ± 80.31	0.8546	0.7818	y = 19630x - 390372	y = 304x - 44715	25-500	25-1000
			110	DLTTAGAVTQCYR	2194681 ± 60701	7185 ± 373.4	0.9969	0.9893	y = 2194681x - 45807742	y = 7185x + 62169	25-1000	25-1000
41	Rps20	40S ribosomal protein S20	111	DTGKTPVEPEVAIHR	4300008 ± 598827	222330 ± 15933	0.9627	0.9848	y = 4300008x - 127479843	y = 222330x - 3686291	25-250	25-500
			112	VCADLIR	2071206 ± 327367	18992 ± 1086	0.9303	0.9871	y = 2071206x + 53893934	y = 18992x - 337633	25-500	25-1000
			113	LIDLHSPSEIVK	6577979 ± 439312	8776 ± 1121	0.9825	0.9387	y = 6577979x - 195523926	y = 8776x + 891674	25-1000	25-1000
42	Shank1	SH3 and multiple ankyrin repeat domains protein 1	114	ALTASPPAAR	5794007 ± 415754	598232 ± 26300	0.9798	0.9923	y = 5794007x + 307837877	y = 598232x - 26661110	25-1000	25-1000
			115	LESGGSSGGYGAYAAGSR	2861051 ± 272592	33870 ± 3222	0.965	0.9736	y = 2861051x + 101565525	y = 33870x - 74430	25-1000	25-500
			116	GSSTEDGPGVPPPSPR	4387748 ± 905707	379446 ± 9638	0.8544	0.9974	y = 4387748x + 536316751	y = 379446x - 13881757	25-1000	25-1000
43	Shank2	SH3 and multiple ankyrin repeat domains protein 2	117	AASVPALADLVK	5724626 ± 300389	16682 ± 2071	0.9891	0.9419	y = 5724626x - 189014455	y = 16682x + 1511099	25-1000	25-1000
			118	LLDPSSPLALALSAR	854091 ± 159610	2301 ± 206.5	0.9052	0.9688	y = 854091x - 28332880	y = 2301x + 134046	25-500	25-1000
			119	IFLSGITEEER	13048767 ± 505289	237540 ± 22269	0.994	0.966	y = 13048767x - 654388425	y = 237540x + 3613275	25-1000	25-1000
44	Shank3	SH3 and multiple ankyrin repeat domains protein 3	120	AALAVGSPGPVGGSFAR	10861442 ± 714018	42158 ± 2188	0.983	0.9893	y = 10861442x - 126793604	y = 42158x + 4324519	25-1000	25-1000
			121	LDPTAPVWAAK	9135073 ± 288487	37977 ± 6947	0.996	0.8819	y = 9135073x - 114880838	y = 37977x + 5424250	25-1000	25-1000
			122	VLSIGEGGFWEGTVK	3477485 ± 324811	4798 ± 1271	0.9745	0.8261	y = 3477485x - 172410587	y = 4798x + 124226	25-500	25-500
45	Sptan1	Spectrin alpha chain, non-erythrocytic 1	123	ELPTAFDYVEFTR	4951762 ± 328116	13509 ± 2031	0.9827	0.9171	y = 4951762x - 155412027	y = 13509x + 2621449	25-1000	25-1000
			124	SSLSSAQADFNQLAELDR	6593934 ± 343499	11010 ± 2194	0.9893	0.8629	y = 6593934x - 315435024	y = 11010x + 1413736	25-1000	25-1000
			125	HQAFEAELSANQSR	5048256 ± 602498	39250 ± 1972	0.959	0.99	y = 5048256x - 176581601	y = 39250x + 107822	25-500	25-1000
46	Srcin1	SRC kinase signaling inhibitor 1	126	GEGLYADPYGLLHEGR	9664790 ± 738186	56198 ± 6139	0.9772	0.9544	y = 9664790x - 303777238	y = 56198x + 6676379	25-1000	25-1000
			127	AGAGGPLYGDGYGFR	13172300 ± 388879	61541 ± 5031	0.9965	0.974	y = 13172300x - 629479827	y = 61541x + 3505221	25-1000	25-1000
			128	LLEETQAELLK	10947232 ± 244833	62875 ± 3696	0.998	0.9864	y = 10947232x - 404376753	y = 62875x + 4014308	25-1000	25-1000
47	SynGAP1	Ras GTPase-activating protein SynGAP	129	AGYVGLVTVPVATLAGR	2151816 ± 129659	4100 ± 287.6	0.9857	0.9807	y = 2151816x - 85469793	y = 4100x + 299977	25-1000	25-1000
			130	GGEPPGDTFAPFHGYSK	13931443 ± 1870984	175766 ± 22813	0.9327	0.9369	y = 13931443x + 108296800	y = 175766x + 13146698	25-1000	25-1000
			131	SASGDTVFWGEHFEFNNLPAVR	1876330 ± 195971	2855 ± 395.2	0.9582	0.9288	y = 1876330x - 39761037	y = 2855x + 303600	25-1000	25-1000
48	Synpo	Synaptopodin	132	YVIESSGHAELAR	3840562 ± 466295	27900 ± 4311	0.9576	0.9128	y = 3840562x - 149623875	y = 27900x + 2214738	25-500	25-1000
			133	AASPAKPSSLDLVPNLPR	6990816 ± 527979	30911 ± 3321	0.9777	0.9559	y = 6990816x - 219731869	y = 30911x + 2710871	25-1000	25-1000
			134	VASEEEEVPLVVYLK	11804009 ± 705916	38093 ± 3737	0.9859	0.9629	y = 11804009x - 364836173	y = 38093x + 4279290	25-1000	25-1000
49	Tomm20	Mitochondrial import receptor subunit TOM20	135	LPDLKDAEAVQK	875604 ± 316221	49085 ± 11561	0.7931	0.8573	y = 875604x + 69929594	y = 49085x + 5478275	25-250	25-500
50	Vdac2	Voltage-dependent anion-selective channel protein 2	136	GFGFGLVK	3530017 ± 342845	11098 ± 2232	0.9636	0.8607	y = 3530017x - 22057724	y = 11098x - 1328697	25-1000	25-1000
			137	YQLDPTASISAK	6698460 ± 648540	45888 ± 2579	0.9639	0.9875	y = 6698460x + 111496546	y = 45888x + 2720682	25-1000	25-1000
			138	WCEYGLTFTEK	803574 ± 132452	2199 ± 260.3	0.902	0.9597	y = 803574x + 12208508	y = 2199x + 82599	25-1000	25-500

## Sheet: Table S6
Table S6: Mass list table for PRM analysis
Peptide	Protein	Precursor Mz	Precursor Charge	Product Mz	Product Charge	Fragment Ion	Average Measured Retention Time	Isotope Label Type
TLANLPWIVEPGQEAK	sp|P0C6S7|ANS1B_RAT	883.478	2	1253.65	1	y11	64.74	light
TLANLPWIVEPGQEAK	sp|P0C6S7|ANS1B_RAT	883.478	2	758.368	1	y7	64.74	light
TLANLPWIVEPGQEAK	sp|P0C6S7|ANS1B_RAT	883.478	2	629.325	1	y6	64.74	light
TLANLPWIVEPGQEAK	sp|P0C6S7|ANS1B_RAT	883.478	2	627.33	2	y11	64.74	light
TLANLPWIVEPGQEAK	sp|P0C6S7|ANS1B_RAT	887.485	2	1261.67	1	y11	64.74	heavy
TLANLPWIVEPGQEAK	sp|P0C6S7|ANS1B_RAT	887.485	2	766.382	1	y7	64.74	heavy
TLANLPWIVEPGQEAK	sp|P0C6S7|ANS1B_RAT	887.485	2	637.34	1	y6	64.74	heavy
TLANLPWIVEPGQEAK	sp|P0C6S7|ANS1B_RAT	887.485	2	631.337	2	y11	64.74	heavy
LIFQSCDYK	sp|P0C6S7|ANS1B_RAT	587.284	2	947.393	1	y7	39.18	light
LIFQSCDYK	sp|P0C6S7|ANS1B_RAT	587.284	2	800.324	1	y6	39.18	light
LIFQSCDYK	sp|P0C6S7|ANS1B_RAT	587.284	2	585.234	1	y4	39.18	light
LIFQSCDYK	sp|P0C6S7|ANS1B_RAT	587.284	2	474.2	2	y7	39.18	light
LIFQSCDYK	sp|P0C6S7|ANS1B_RAT	591.291	2	955.407	1	y7	39.18	heavy
LIFQSCDYK	sp|P0C6S7|ANS1B_RAT	591.291	2	808.339	1	y6	39.18	heavy
LIFQSCDYK	sp|P0C6S7|ANS1B_RAT	591.291	2	593.248	1	y4	39.18	heavy
LIFQSCDYK	sp|P0C6S7|ANS1B_RAT	591.291	2	478.207	2	y7	39.18	heavy
ILQAIQLLPK	sp|P0C6S7|ANS1B_RAT	568.874	2	1023.66	1	y9	59.21	light
ILQAIQLLPK	sp|P0C6S7|ANS1B_RAT	568.874	2	910.572	1	y8	59.21	light
ILQAIQLLPK	sp|P0C6S7|ANS1B_RAT	568.874	2	782.513	1	y7	59.21	light
ILQAIQLLPK	sp|P0C6S7|ANS1B_RAT	568.874	2	711.476	1	y6	59.21	light
ILQAIQLLPK	sp|P0C6S7|ANS1B_RAT	568.874	2	598.392	1	y5	59.21	light
ILQAIQLLPK	sp|P0C6S7|ANS1B_RAT	568.874	2	455.79	2	y8	59.21	light
ILQAIQLLPK	sp|P0C6S7|ANS1B_RAT	572.881	2	1031.67	1	y9	59.21	heavy
ILQAIQLLPK	sp|P0C6S7|ANS1B_RAT	572.881	2	918.586	1	y8	59.21	heavy
ILQAIQLLPK	sp|P0C6S7|ANS1B_RAT	572.881	2	790.528	1	y7	59.21	heavy
ILQAIQLLPK	sp|P0C6S7|ANS1B_RAT	572.881	2	719.491	1	y6	59.21	heavy
ILQAIQLLPK	sp|P0C6S7|ANS1B_RAT	572.881	2	606.406	1	y5	59.21	heavy
ILQAIQLLPK	sp|P0C6S7|ANS1B_RAT	572.881	2	459.797	2	y8	59.21	heavy
GGPAAKPNVILQIGK	sp|Q63053|ARC_RAT	488.296	3	981.609	1	y9	40.7	light
GGPAAKPNVILQIGK	sp|Q63053|ARC_RAT	488.296	3	671.445	1	y6	40.7	light
GGPAAKPNVILQIGK	sp|Q63053|ARC_RAT	488.296	3	558.361	1	y5	40.7	light
GGPAAKPNVILQIGK	sp|Q63053|ARC_RAT	488.296	3	626.393	2	y12	40.7	light
GGPAAKPNVILQIGK	sp|Q63053|ARC_RAT	488.296	3	590.874	2	y11	40.7	light
GGPAAKPNVILQIGK	sp|Q63053|ARC_RAT	488.296	3	450.282	3	y13	40.7	light
GGPAAKPNVILQIGK	sp|Q63053|ARC_RAT	490.968	3	989.623	1	y9	40.7	heavy
GGPAAKPNVILQIGK	sp|Q63053|ARC_RAT	490.968	3	679.459	1	y6	40.7	heavy
GGPAAKPNVILQIGK	sp|Q63053|ARC_RAT	490.968	3	566.375	1	y5	40.7	heavy
GGPAAKPNVILQIGK	sp|Q63053|ARC_RAT	490.968	3	630.4	2	y12	40.7	heavy
GGPAAKPNVILQIGK	sp|Q63053|ARC_RAT	490.968	3	594.881	2	y11	40.7	heavy
GGPAAKPNVILQIGK	sp|Q63053|ARC_RAT	490.968	3	452.953	3	y13	40.7	heavy
TLEQLIQR	sp|Q63053|ARC_RAT	500.793	2	899.531	1	y7	42.14	light
TLEQLIQR	sp|Q63053|ARC_RAT	500.793	2	786.447	1	y6	42.14	light
TLEQLIQR	sp|Q63053|ARC_RAT	500.793	2	657.404	1	y5	42.14	light
TLEQLIQR	sp|Q63053|ARC_RAT	500.793	2	529.346	1	y4	42.14	light
TLEQLIQR	sp|Q63053|ARC_RAT	500.793	2	450.269	2	y7	42.14	light
TLEQLIQR	sp|Q63053|ARC_RAT	500.793	2	393.727	2	y6	42.14	light
TLEQLIQR	sp|Q63053|ARC_RAT	505.797	2	909.539	1	y7	42.14	heavy
TLEQLIQR	sp|Q63053|ARC_RAT	505.797	2	796.455	1	y6	42.14	heavy
TLEQLIQR	sp|Q63053|ARC_RAT	505.797	2	667.413	1	y5	42.14	heavy
TLEQLIQR	sp|Q63053|ARC_RAT	505.797	2	539.354	1	y4	42.14	heavy
TLEQLIQR	sp|Q63053|ARC_RAT	505.797	2	455.273	2	y7	42.14	heavy
TLEQLIQR	sp|Q63053|ARC_RAT	505.797	2	398.731	2	y6	42.14	heavy
PNVILQIGK	sp|Q63053|ARC_RAT	491.308	2	884.556	1	y8	43.92	light
PNVILQIGK	sp|Q63053|ARC_RAT	491.308	2	770.513	1	y7	43.92	light
PNVILQIGK	sp|Q63053|ARC_RAT	491.308	2	671.445	1	y6	43.92	light
PNVILQIGK	sp|Q63053|ARC_RAT	491.308	2	558.361	1	y5	43.92	light
PNVILQIGK	sp|Q63053|ARC_RAT	495.315	2	892.571	1	y8	43.92	heavy
PNVILQIGK	sp|Q63053|ARC_RAT	495.315	2	778.528	1	y7	43.92	heavy
PNVILQIGK	sp|Q63053|ARC_RAT	495.315	2	679.459	1	y6	43.92	heavy
PNVILQIGK	sp|Q63053|ARC_RAT	495.315	2	566.375	1	y5	43.92	heavy
EGDLITLLVPEAR	sp|Q6GMN2|BAIP2_RAT	713.401	2	1011.62	1	y9	72.41	light
EGDLITLLVPEAR	sp|Q6GMN2|BAIP2_RAT	713.401	2	898.536	1	y8	72.41	light
EGDLITLLVPEAR	sp|Q6GMN2|BAIP2_RAT	713.401	2	797.488	1	y7	72.41	light
EGDLITLLVPEAR	sp|Q6GMN2|BAIP2_RAT	713.401	2	684.404	1	y6	72.41	light
EGDLITLLVPEAR	sp|Q6GMN2|BAIP2_RAT	713.401	2	571.32	1	y5	72.41	light
EGDLITLLVPEAR	sp|Q6GMN2|BAIP2_RAT	713.401	2	472.251	1	y4	72.41	light
EGDLITLLVPEAR	sp|Q6GMN2|BAIP2_RAT	718.405	2	1021.63	1	y9	72.41	heavy
EGDLITLLVPEAR	sp|Q6GMN2|BAIP2_RAT	718.405	2	908.544	1	y8	72.41	heavy
EGDLITLLVPEAR	sp|Q6GMN2|BAIP2_RAT	718.405	2	807.496	1	y7	72.41	heavy
EGDLITLLVPEAR	sp|Q6GMN2|BAIP2_RAT	718.405	2	694.412	1	y6	72.41	heavy
EGDLITLLVPEAR	sp|Q6GMN2|BAIP2_RAT	718.405	2	581.328	1	y5	72.41	heavy
EGDLITLLVPEAR	sp|Q6GMN2|BAIP2_RAT	718.405	2	482.26	1	y4	72.41	heavy
AFHNELLTQLEQK	sp|Q6GMN2|BAIP2_RAT	785.915	2	1215.66	1	y10	48.43	light
AFHNELLTQLEQK	sp|Q6GMN2|BAIP2_RAT	785.915	2	1101.62	1	y9	48.43	light
AFHNELLTQLEQK	sp|Q6GMN2|BAIP2_RAT	785.915	2	972.572	1	y8	48.43	light
AFHNELLTQLEQK	sp|Q6GMN2|BAIP2_RAT	785.915	2	859.488	1	y7	48.43	light
AFHNELLTQLEQK	sp|Q6GMN2|BAIP2_RAT	785.915	2	746.404	1	y6	48.43	light
AFHNELLTQLEQK	sp|Q6GMN2|BAIP2_RAT	785.915	2	676.862	2	y11	48.43	light
AFHNELLTQLEQK	sp|Q6GMN2|BAIP2_RAT	789.922	2	1223.67	1	y10	48.43	heavy
AFHNELLTQLEQK	sp|Q6GMN2|BAIP2_RAT	789.922	2	1109.63	1	y9	48.43	heavy
AFHNELLTQLEQK	sp|Q6GMN2|BAIP2_RAT	789.922	2	980.587	1	y8	48.43	heavy
AFHNELLTQLEQK	sp|Q6GMN2|BAIP2_RAT	789.922	2	867.503	1	y7	48.43	heavy
AFHNELLTQLEQK	sp|Q6GMN2|BAIP2_RAT	789.922	2	754.418	1	y6	48.43	heavy
AFHNELLTQLEQK	sp|Q6GMN2|BAIP2_RAT	789.922	2	680.869	2	y11	48.43	heavy
AIFSHAAGDNSTLLSFK	sp|Q6GMN2|BAIP2_RAT	593.641	3	795.461	1	y7	51.96	light
AIFSHAAGDNSTLLSFK	sp|Q6GMN2|BAIP2_RAT	593.641	3	708.429	1	y6	51.96	light
AIFSHAAGDNSTLLSFK	sp|Q6GMN2|BAIP2_RAT	593.641	3	607.381	1	y5	51.96	light
AIFSHAAGDNSTLLSFK	sp|Q6GMN2|BAIP2_RAT	593.641	3	494.297	1	y4	51.96	light
AIFSHAAGDNSTLLSFK	sp|Q6GMN2|BAIP2_RAT	593.641	3	797.897	2	y15	51.96	light
AIFSHAAGDNSTLLSFK	sp|Q6GMN2|BAIP2_RAT	593.641	3	680.846	2	y13	51.96	light
AIFSHAAGDNSTLLSFK	sp|Q6GMN2|BAIP2_RAT	596.312	3	803.475	1	y7	51.96	heavy
AIFSHAAGDNSTLLSFK	sp|Q6GMN2|BAIP2_RAT	596.312	3	716.443	1	y6	51.96	heavy
AIFSHAAGDNSTLLSFK	sp|Q6GMN2|BAIP2_RAT	596.312	3	615.396	1	y5	51.96	heavy
AIFSHAAGDNSTLLSFK	sp|Q6GMN2|BAIP2_RAT	596.312	3	502.312	1	y4	51.96	heavy
AIFSHAAGDNSTLLSFK	sp|Q6GMN2|BAIP2_RAT	596.312	3	801.904	2	y15	51.96	heavy
AIFSHAAGDNSTLLSFK	sp|Q6GMN2|BAIP2_RAT	596.312	3	684.854	2	y13	51.96	heavy
ATAEFSTQTPSLTPSSDIPR	sp|O88778|BSN_RAT	702.683	3	1169.62	1	y11	46.07	light
ATAEFSTQTPSLTPSSDIPR	sp|O88778|BSN_RAT	702.683	3	872.447	1	y8	46.07	light
ATAEFSTQTPSLTPSSDIPR	sp|O88778|BSN_RAT	702.683	3	771.4	1	y7	46.07	light
ATAEFSTQTPSLTPSSDIPR	sp|O88778|BSN_RAT	702.683	3	674.347	1	y6	46.07	light
ATAEFSTQTPSLTPSSDIPR	sp|O88778|BSN_RAT	702.683	3	585.312	2	y11	46.07	light
ATAEFSTQTPSLTPSSDIPR	sp|O88778|BSN_RAT	702.683	3	386.203	2	y7	46.07	light
ATAEFSTQTPSLTPSSDIPR	sp|O88778|BSN_RAT	706.019	3	1179.62	1	y11	46.07	heavy
ATAEFSTQTPSLTPSSDIPR	sp|O88778|BSN_RAT	706.019	3	882.455	1	y8	46.07	heavy
ATAEFSTQTPSLTPSSDIPR	sp|O88778|BSN_RAT	706.019	3	781.408	1	y7	46.07	heavy
ATAEFSTQTPSLTPSSDIPR	sp|O88778|BSN_RAT	706.019	3	684.355	1	y6	46.07	heavy
ATAEFSTQTPSLTPSSDIPR	sp|O88778|BSN_RAT	706.019	3	590.316	2	y11	46.07	heavy
ATAEFSTQTPSLTPSSDIPR	sp|O88778|BSN_RAT	706.019	3	391.208	2	y7	46.07	heavy
HGGGSGGPDLVPYQPQHGPGLNAPQGLASLR	sp|O88778|BSN_RAT	1012.18	3	1350.75	1	y14	49.79	light
HGGGSGGPDLVPYQPQHGPGLNAPQGLASLR	sp|O88778|BSN_RAT	1012.18	3	841.489	1	y8	49.79	light
HGGGSGGPDLVPYQPQHGPGLNAPQGLASLR	sp|O88778|BSN_RAT	1012.18	3	1157.13	2	y22	49.79	light
HGGGSGGPDLVPYQPQHGPGLNAPQGLASLR	sp|O88778|BSN_RAT	1012.18	3	1051.05	2	y20	49.79	light
HGGGSGGPDLVPYQPQHGPGLNAPQGLASLR	sp|O88778|BSN_RAT	1012.18	3	856.963	2	y17	49.79	light
HGGGSGGPDLVPYQPQHGPGLNAPQGLASLR	sp|O88778|BSN_RAT	1015.52	3	1360.76	1	y14	49.79	heavy
HGGGSGGPDLVPYQPQHGPGLNAPQGLASLR	sp|O88778|BSN_RAT	1015.52	3	851.497	1	y8	49.79	heavy
HGGGSGGPDLVPYQPQHGPGLNAPQGLASLR	sp|O88778|BSN_RAT	1015.52	3	1162.13	2	y22	49.79	heavy
HGGGSGGPDLVPYQPQHGPGLNAPQGLASLR	sp|O88778|BSN_RAT	1015.52	3	1056.05	2	y20	49.79	heavy
HGGGSGGPDLVPYQPQHGPGLNAPQGLASLR	sp|O88778|BSN_RAT	1015.52	3	861.967	2	y17	49.79	heavy
ATSVPGPTQATAPPEVGR	sp|O88778|BSN_RAT	868.452	2	1377.71	1	y14	31.16	light
ATSVPGPTQATAPPEVGR	sp|O88778|BSN_RAT	868.452	2	897.479	1	y9	31.16	light
ATSVPGPTQATAPPEVGR	sp|O88778|BSN_RAT	868.452	2	826.442	1	y8	31.16	light
ATSVPGPTQATAPPEVGR	sp|O88778|BSN_RAT	868.452	2	654.357	1	y6	31.16	light
ATSVPGPTQATAPPEVGR	sp|O88778|BSN_RAT	868.452	2	738.894	2	y15	31.16	light
ATSVPGPTQATAPPEVGR	sp|O88778|BSN_RAT	868.452	2	689.36	2	y14	31.16	light
ATSVPGPTQATAPPEVGR	sp|O88778|BSN_RAT	873.456	2	1387.72	1	y14	31.16	heavy
ATSVPGPTQATAPPEVGR	sp|O88778|BSN_RAT	873.456	2	907.487	1	y9	31.16	heavy
ATSVPGPTQATAPPEVGR	sp|O88778|BSN_RAT	873.456	2	836.45	1	y8	31.16	heavy
ATSVPGPTQATAPPEVGR	sp|O88778|BSN_RAT	873.456	2	664.365	1	y6	31.16	heavy
ATSVPGPTQATAPPEVGR	sp|O88778|BSN_RAT	873.456	2	743.898	2	y15	31.16	heavy
ATSVPGPTQATAPPEVGR	sp|O88778|BSN_RAT	873.456	2	694.364	2	y14	31.16	heavy
FTEEYQLFEELGK	sp|P11275|KCC2A_RAT	816.893	2	1255.62	1	y10	62.96	light
FTEEYQLFEELGK	sp|P11275|KCC2A_RAT	816.893	2	1126.58	1	y9	62.96	light
FTEEYQLFEELGK	sp|P11275|KCC2A_RAT	816.893	2	963.515	1	y8	62.96	light
FTEEYQLFEELGK	sp|P11275|KCC2A_RAT	816.893	2	835.456	1	y7	62.96	light
FTEEYQLFEELGK	sp|P11275|KCC2A_RAT	816.893	2	722.372	1	y6	62.96	light
FTEEYQLFEELGK	sp|P11275|KCC2A_RAT	816.893	2	575.304	1	y5	62.96	light
FTEEYQLFEELGK	sp|P11275|KCC2A_RAT	820.9	2	1263.63	1	y10	62.96	heavy
FTEEYQLFEELGK	sp|P11275|KCC2A_RAT	820.9	2	1134.59	1	y9	62.96	heavy
FTEEYQLFEELGK	sp|P11275|KCC2A_RAT	820.9	2	971.529	1	y8	62.96	heavy
FTEEYQLFEELGK	sp|P11275|KCC2A_RAT	820.9	2	843.47	1	y7	62.96	heavy
FTEEYQLFEELGK	sp|P11275|KCC2A_RAT	820.9	2	730.386	1	y6	62.96	heavy
FTEEYQLFEELGK	sp|P11275|KCC2A_RAT	820.9	2	583.318	1	y5	62.96	heavy
VLAGQEYAAK	sp|P11275|KCC2A_RAT	525.285	2	950.494	1	y9	20.8	light
VLAGQEYAAK	sp|P11275|KCC2A_RAT	525.285	2	837.41	1	y8	20.8	light
VLAGQEYAAK	sp|P11275|KCC2A_RAT	525.285	2	766.373	1	y7	20.8	light
VLAGQEYAAK	sp|P11275|KCC2A_RAT	525.285	2	581.293	1	y5	20.8	light
VLAGQEYAAK	sp|P11275|KCC2A_RAT	525.285	2	452.25	1	y4	20.8	light
VLAGQEYAAK	sp|P11275|KCC2A_RAT	525.285	2	475.751	2	y9	20.8	light
VLAGQEYAAK	sp|P11275|KCC2A_RAT	529.292	2	958.508	1	y9	20.8	heavy
VLAGQEYAAK	sp|P11275|KCC2A_RAT	529.292	2	845.424	1	y8	20.8	heavy
VLAGQEYAAK	sp|P11275|KCC2A_RAT	529.292	2	774.387	1	y7	20.8	heavy
VLAGQEYAAK	sp|P11275|KCC2A_RAT	529.292	2	589.307	1	y5	20.8	heavy
VLAGQEYAAK	sp|P11275|KCC2A_RAT	529.292	2	460.265	1	y4	20.8	heavy
VLAGQEYAAK	sp|P11275|KCC2A_RAT	529.292	2	479.758	2	y9	20.8	heavy
ITQYLDAGGIPR	sp|P11275|KCC2A_RAT	652.354	2	1089.57	1	y10	41.5	light
ITQYLDAGGIPR	sp|P11275|KCC2A_RAT	652.354	2	961.51	1	y9	41.5	light
ITQYLDAGGIPR	sp|P11275|KCC2A_RAT	652.354	2	798.447	1	y8	41.5	light
ITQYLDAGGIPR	sp|P11275|KCC2A_RAT	652.354	2	685.363	1	y7	41.5	light
ITQYLDAGGIPR	sp|P11275|KCC2A_RAT	652.354	2	570.336	1	y6	41.5	light
ITQYLDAGGIPR	sp|P11275|KCC2A_RAT	652.354	2	499.299	1	y5	41.5	light
ITQYLDAGGIPR	sp|P11275|KCC2A_RAT	657.358	2	1099.58	1	y10	41.5	heavy
ITQYLDAGGIPR	sp|P11275|KCC2A_RAT	657.358	2	971.518	1	y9	41.5	heavy
ITQYLDAGGIPR	sp|P11275|KCC2A_RAT	657.358	2	808.455	1	y8	41.5	heavy
ITQYLDAGGIPR	sp|P11275|KCC2A_RAT	657.358	2	695.371	1	y7	41.5	heavy
ITQYLDAGGIPR	sp|P11275|KCC2A_RAT	657.358	2	580.344	1	y6	41.5	heavy
ITQYLDAGGIPR	sp|P11275|KCC2A_RAT	657.358	2	509.307	1	y5	41.5	heavy
TTEQLIEAVNNGDFEAYAK	sp|P08413|KCC2B_RAT	705.008	3	1128.5	1	y10	57.71	light
TTEQLIEAVNNGDFEAYAK	sp|P08413|KCC2B_RAT	705.008	3	1014.45	1	y9	57.71	light
TTEQLIEAVNNGDFEAYAK	sp|P08413|KCC2B_RAT	705.008	3	900.41	1	y8	57.71	light
TTEQLIEAVNNGDFEAYAK	sp|P08413|KCC2B_RAT	705.008	3	843.388	1	y7	57.71	light
TTEQLIEAVNNGDFEAYAK	sp|P08413|KCC2B_RAT	705.008	3	728.361	1	y6	57.71	light
TTEQLIEAVNNGDFEAYAK	sp|P08413|KCC2B_RAT	705.008	3	452.25	1	y4	57.71	light
TTEQLIEAVNNGDFEAYAK	sp|P08413|KCC2B_RAT	707.679	3	1136.51	1	y10	57.71	heavy
TTEQLIEAVNNGDFEAYAK	sp|P08413|KCC2B_RAT	707.679	3	1022.47	1	y9	57.71	heavy
TTEQLIEAVNNGDFEAYAK	sp|P08413|KCC2B_RAT	707.679	3	908.424	1	y8	57.71	heavy
TTEQLIEAVNNGDFEAYAK	sp|P08413|KCC2B_RAT	707.679	3	851.403	1	y7	57.71	heavy
TTEQLIEAVNNGDFEAYAK	sp|P08413|KCC2B_RAT	707.679	3	736.376	1	y6	57.71	heavy
TTEQLIEAVNNGDFEAYAK	sp|P08413|KCC2B_RAT	707.679	3	460.265	1	y4	57.71	heavy
GSLPPAALEPQTTVIHNPVDGIK	sp|P08413|KCC2B_RAT	785.429	3	742.409	1	y7	51.65	light
GSLPPAALEPQTTVIHNPVDGIK	sp|P08413|KCC2B_RAT	785.429	3	1049.07	2	y20	51.65	light
GSLPPAALEPQTTVIHNPVDGIK	sp|P08413|KCC2B_RAT	785.429	3	1000.54	2	y19	51.65	light
GSLPPAALEPQTTVIHNPVDGIK	sp|P08413|KCC2B_RAT	785.429	3	759.917	2	y14	51.65	light
GSLPPAALEPQTTVIHNPVDGIK	sp|P08413|KCC2B_RAT	785.429	3	699.716	3	y20	51.65	light
GSLPPAALEPQTTVIHNPVDGIK	sp|P08413|KCC2B_RAT	785.429	3	667.365	3	y19	51.65	light
GSLPPAALEPQTTVIHNPVDGIK	sp|P08413|KCC2B_RAT	788.1	3	750.424	1	y7	51.65	heavy
GSLPPAALEPQTTVIHNPVDGIK	sp|P08413|KCC2B_RAT	788.1	3	1053.08	2	y20	51.65	heavy
GSLPPAALEPQTTVIHNPVDGIK	sp|P08413|KCC2B_RAT	788.1	3	1004.55	2	y19	51.65	heavy
GSLPPAALEPQTTVIHNPVDGIK	sp|P08413|KCC2B_RAT	788.1	3	763.924	2	y14	51.65	heavy
GSLPPAALEPQTTVIHNPVDGIK	sp|P08413|KCC2B_RAT	788.1	3	702.388	3	y20	51.65	heavy
GSLPPAALEPQTTVIHNPVDGIK	sp|P08413|KCC2B_RAT	788.1	3	670.037	3	y19	51.65	heavy
ESSDSTNTTIEDEDAK	sp|P08413|KCC2B_RAT	871.366	2	1135.51	1	y10	17.98	light
ESSDSTNTTIEDEDAK	sp|P08413|KCC2B_RAT	871.366	2	1021.47	1	y9	17.98	light
ESSDSTNTTIEDEDAK	sp|P08413|KCC2B_RAT	871.366	2	920.421	1	y8	17.98	light
ESSDSTNTTIEDEDAK	sp|P08413|KCC2B_RAT	871.366	2	819.373	1	y7	17.98	light
ESSDSTNTTIEDEDAK	sp|P08413|KCC2B_RAT	871.366	2	706.289	1	y6	17.98	light
ESSDSTNTTIEDEDAK	sp|P08413|KCC2B_RAT	871.366	2	577.246	1	y5	17.98	light
ESSDSTNTTIEDEDAK	sp|P08413|KCC2B_RAT	875.373	2	1143.53	1	y10	17.98	heavy
ESSDSTNTTIEDEDAK	sp|P08413|KCC2B_RAT	875.373	2	1029.48	1	y9	17.98	heavy
ESSDSTNTTIEDEDAK	sp|P08413|KCC2B_RAT	875.373	2	928.435	1	y8	17.98	heavy
ESSDSTNTTIEDEDAK	sp|P08413|KCC2B_RAT	875.373	2	827.387	1	y7	17.98	heavy
ESSDSTNTTIEDEDAK	sp|P08413|KCC2B_RAT	875.373	2	714.303	1	y6	17.98	heavy
ESSDSTNTTIEDEDAK	sp|P08413|KCC2B_RAT	875.373	2	585.261	1	y5	17.98	heavy
FTDEYQLFEELGK	sp|P15791|KCC2D_RAT	809.885	2	1370.65	1	y11	63.55	light
FTDEYQLFEELGK	sp|P15791|KCC2D_RAT	809.885	2	1126.58	1	y9	63.55	light
FTDEYQLFEELGK	sp|P15791|KCC2D_RAT	809.885	2	963.515	1	y8	63.55	light
FTDEYQLFEELGK	sp|P15791|KCC2D_RAT	809.885	2	835.456	1	y7	63.55	light
FTDEYQLFEELGK	sp|P15791|KCC2D_RAT	809.885	2	722.372	1	y6	63.55	light
FTDEYQLFEELGK	sp|P15791|KCC2D_RAT	809.885	2	575.304	1	y5	63.55	light
FTDEYQLFEELGK	sp|P15791|KCC2D_RAT	813.893	2	1378.66	1	y11	63.55	heavy
FTDEYQLFEELGK	sp|P15791|KCC2D_RAT	813.893	2	1134.59	1	y9	63.55	heavy
FTDEYQLFEELGK	sp|P15791|KCC2D_RAT	813.893	2	971.529	1	y8	63.55	heavy
FTDEYQLFEELGK	sp|P15791|KCC2D_RAT	813.893	2	843.47	1	y7	63.55	heavy
FTDEYQLFEELGK	sp|P15791|KCC2D_RAT	813.893	2	730.386	1	y6	63.55	heavy
FTDEYQLFEELGK	sp|P15791|KCC2D_RAT	813.893	2	583.318	1	y5	63.55	heavy
IPTGQEYAAK	sp|P15791|KCC2D_RAT	539.282	2	964.473	1	y9	19.72	light
IPTGQEYAAK	sp|P15791|KCC2D_RAT	539.282	2	867.421	1	y8	19.72	light
IPTGQEYAAK	sp|P15791|KCC2D_RAT	539.282	2	766.373	1	y7	19.72	light
IPTGQEYAAK	sp|P15791|KCC2D_RAT	539.282	2	452.25	1	y4	19.72	light
IPTGQEYAAK	sp|P15791|KCC2D_RAT	539.282	2	482.74	2	y9	19.72	light
IPTGQEYAAK	sp|P15791|KCC2D_RAT	539.282	2	434.214	2	y8	19.72	light
IPTGQEYAAK	sp|P15791|KCC2D_RAT	543.289	2	972.488	1	y9	19.72	heavy
IPTGQEYAAK	sp|P15791|KCC2D_RAT	543.289	2	875.435	1	y8	19.72	heavy
IPTGQEYAAK	sp|P15791|KCC2D_RAT	543.289	2	774.387	1	y7	19.72	heavy
IPTGQEYAAK	sp|P15791|KCC2D_RAT	543.289	2	460.265	1	y4	19.72	heavy
IPTGQEYAAK	sp|P15791|KCC2D_RAT	543.289	2	486.747	2	y9	19.72	heavy
IPTGQEYAAK	sp|P15791|KCC2D_RAT	543.289	2	438.221	2	y8	19.72	heavy
FYFENLLSK	sp|P11730|KCC2G_RAT	580.803	2	580.803	2	precursor	63.12	light
FYFENLLSK	sp|P11730|KCC2G_RAT	580.803	2	581.304	2	precursor [M+1]	63.12	light
FYFENLLSK	sp|P11730|KCC2G_RAT	580.803	2	581.806	2	precursor [M+2]	63.12	light
FYFENLLSK	sp|P11730|KCC2G_RAT	580.803	2	1013.53	1	y8	63.12	light
FYFENLLSK	sp|P11730|KCC2G_RAT	580.803	2	850.467	1	y7	63.12	light
FYFENLLSK	sp|P11730|KCC2G_RAT	580.803	2	703.398	1	y6	63.12	light
FYFENLLSK	sp|P11730|KCC2G_RAT	580.803	2	574.356	1	y5	63.12	light
FYFENLLSK	sp|P11730|KCC2G_RAT	580.803	2	507.269	2	y8	63.12	light
FYFENLLSK	sp|P11730|KCC2G_RAT	580.803	2	425.737	2	y7	63.12	light
FYFENLLSK	sp|P11730|KCC2G_RAT	584.81	2	584.81	2	precursor	63.12	heavy
FYFENLLSK	sp|P11730|KCC2G_RAT	584.81	2	585.312	2	precursor [M+1]	63.12	heavy
FYFENLLSK	sp|P11730|KCC2G_RAT	584.81	2	585.813	2	precursor [M+2]	63.12	heavy
FYFENLLSK	sp|P11730|KCC2G_RAT	584.81	2	1021.54	1	y8	63.12	heavy
FYFENLLSK	sp|P11730|KCC2G_RAT	584.81	2	858.481	1	y7	63.12	heavy
FYFENLLSK	sp|P11730|KCC2G_RAT	584.81	2	711.413	1	y6	63.12	heavy
FYFENLLSK	sp|P11730|KCC2G_RAT	584.81	2	582.37	1	y5	63.12	heavy
FYFENLLSK	sp|P11730|KCC2G_RAT	584.81	2	511.276	2	y8	63.12	heavy
FYFENLLSK	sp|P11730|KCC2G_RAT	584.81	2	429.744	2	y7	63.12	heavy
ITEQLIEAINNGDFEAYTK	sp|P11730|KCC2G_RAT	1085.04	2	1085.04	2	precursor	62.1	light
ITEQLIEAINNGDFEAYTK	sp|P11730|KCC2G_RAT	1085.04	2	1085.54	2	precursor [M+1]	62.1	light
ITEQLIEAINNGDFEAYTK	sp|P11730|KCC2G_RAT	1085.04	2	1086.04	2	precursor [M+2]	62.1	light
ITEQLIEAINNGDFEAYTK	sp|P11730|KCC2G_RAT	1085.04	2	1471.67	1	y13	62.1	light
ITEQLIEAINNGDFEAYTK	sp|P11730|KCC2G_RAT	1085.04	2	1342.63	1	y12	62.1	light
ITEQLIEAINNGDFEAYTK	sp|P11730|KCC2G_RAT	1085.04	2	1271.59	1	y11	62.1	light
ITEQLIEAINNGDFEAYTK	sp|P11730|KCC2G_RAT	1085.04	2	1158.51	1	y10	62.1	light
ITEQLIEAINNGDFEAYTK	sp|P11730|KCC2G_RAT	1085.04	2	930.42	1	y8	62.1	light
ITEQLIEAINNGDFEAYTK	sp|P11730|KCC2G_RAT	1085.04	2	482.261	1	y4	62.1	light
ITEQLIEAINNGDFEAYTK	sp|P11730|KCC2G_RAT	1089.05	2	1089.05	2	precursor	62.1	heavy
ITEQLIEAINNGDFEAYTK	sp|P11730|KCC2G_RAT	1089.05	2	1089.55	2	precursor [M+1]	62.1	heavy
ITEQLIEAINNGDFEAYTK	sp|P11730|KCC2G_RAT	1089.05	2	1090.05	2	precursor [M+2]	62.1	heavy
ITEQLIEAINNGDFEAYTK	sp|P11730|KCC2G_RAT	1089.05	2	1479.68	1	y13	62.1	heavy
ITEQLIEAINNGDFEAYTK	sp|P11730|KCC2G_RAT	1089.05	2	1350.64	1	y12	62.1	heavy
ITEQLIEAINNGDFEAYTK	sp|P11730|KCC2G_RAT	1089.05	2	1279.6	1	y11	62.1	heavy
ITEQLIEAINNGDFEAYTK	sp|P11730|KCC2G_RAT	1089.05	2	1166.52	1	y10	62.1	heavy
ITEQLIEAINNGDFEAYTK	sp|P11730|KCC2G_RAT	1089.05	2	938.435	1	y8	62.1	heavy
ITEQLIEAINNGDFEAYTK	sp|P11730|KCC2G_RAT	1089.05	2	490.275	1	y4	62.1	heavy
FTDDYQLFEELGK	sp|P11730|KCC2G_RAT	802.878	2	802.878	2	precursor	62.13	light
FTDDYQLFEELGK	sp|P11730|KCC2G_RAT	802.878	2	803.379	2	precursor [M+1]	62.13	light
FTDDYQLFEELGK	sp|P11730|KCC2G_RAT	802.878	2	803.88	2	precursor [M+2]	62.13	light
FTDDYQLFEELGK	sp|P11730|KCC2G_RAT	802.878	2	1356.63	1	y11	62.13	light
FTDDYQLFEELGK	sp|P11730|KCC2G_RAT	802.878	2	1126.58	1	y9	62.13	light
FTDDYQLFEELGK	sp|P11730|KCC2G_RAT	802.878	2	963.515	1	y8	62.13	light
FTDDYQLFEELGK	sp|P11730|KCC2G_RAT	802.878	2	835.456	1	y7	62.13	light
FTDDYQLFEELGK	sp|P11730|KCC2G_RAT	802.878	2	722.372	1	y6	62.13	light
FTDDYQLFEELGK	sp|P11730|KCC2G_RAT	802.878	2	575.304	1	y5	62.13	light
FTDDYQLFEELGK	sp|P11730|KCC2G_RAT	806.885	2	806.885	2	precursor	62.13	heavy
FTDDYQLFEELGK	sp|P11730|KCC2G_RAT	806.885	2	807.386	2	precursor [M+1]	62.13	heavy
FTDDYQLFEELGK	sp|P11730|KCC2G_RAT	806.885	2	807.888	2	precursor [M+2]	62.13	heavy
FTDDYQLFEELGK	sp|P11730|KCC2G_RAT	806.885	2	1364.65	1	y11	62.13	heavy
FTDDYQLFEELGK	sp|P11730|KCC2G_RAT	806.885	2	1134.59	1	y9	62.13	heavy
FTDDYQLFEELGK	sp|P11730|KCC2G_RAT	806.885	2	971.529	1	y8	62.13	heavy
FTDDYQLFEELGK	sp|P11730|KCC2G_RAT	806.885	2	843.47	1	y7	62.13	heavy
FTDDYQLFEELGK	sp|P11730|KCC2G_RAT	806.885	2	730.386	1	y6	62.13	heavy
FTDDYQLFEELGK	sp|P11730|KCC2G_RAT	806.885	2	583.318	1	y5	62.13	heavy
FYYSSGSSSPTHAK	sp|Q99P82|CLD11_RAT	759.847	2	759.847	2	precursor	20.82	light
FYYSSGSSSPTHAK	sp|Q99P82|CLD11_RAT	759.847	2	760.348	2	precursor [M+1]	20.82	light
FYYSSGSSSPTHAK	sp|Q99P82|CLD11_RAT	759.847	2	760.849	2	precursor [M+2]	20.82	light
FYYSSGSSSPTHAK	sp|Q99P82|CLD11_RAT	759.847	2	1208.55	1	y12	20.82	light
FYYSSGSSSPTHAK	sp|Q99P82|CLD11_RAT	759.847	2	1045.49	1	y11	20.82	light
FYYSSGSSSPTHAK	sp|Q99P82|CLD11_RAT	759.847	2	958.459	1	y10	20.82	light
FYYSSGSSSPTHAK	sp|Q99P82|CLD11_RAT	759.847	2	871.427	1	y9	20.82	light
FYYSSGSSSPTHAK	sp|Q99P82|CLD11_RAT	759.847	2	553.309	1	y5	20.82	light
FYYSSGSSSPTHAK	sp|Q99P82|CLD11_RAT	759.847	2	604.781	2	y12	20.82	light
FYYSSGSSSPTHAK	sp|Q99P82|CLD11_RAT	763.854	2	763.854	2	precursor	20.82	heavy
FYYSSGSSSPTHAK	sp|Q99P82|CLD11_RAT	763.854	2	764.355	2	precursor [M+1]	20.82	heavy
FYYSSGSSSPTHAK	sp|Q99P82|CLD11_RAT	763.854	2	764.857	2	precursor [M+2]	20.82	heavy
FYYSSGSSSPTHAK	sp|Q99P82|CLD11_RAT	763.854	2	1216.57	1	y12	20.82	heavy
FYYSSGSSSPTHAK	sp|Q99P82|CLD11_RAT	763.854	2	1053.51	1	y11	20.82	heavy
FYYSSGSSSPTHAK	sp|Q99P82|CLD11_RAT	763.854	2	966.473	1	y10	20.82	heavy
FYYSSGSSSPTHAK	sp|Q99P82|CLD11_RAT	763.854	2	879.441	1	y9	20.82	heavy
FYYSSGSSSPTHAK	sp|Q99P82|CLD11_RAT	763.854	2	561.323	1	y5	20.82	heavy
FYYSSGSSSPTHAK	sp|Q99P82|CLD11_RAT	763.854	2	608.788	2	y12	20.82	heavy
GGPNIITLADIVKDPVSR	sp|P19139|CSK21_RAT	622.355	3	622.355	3	precursor	66.13	light
GGPNIITLADIVKDPVSR	sp|P19139|CSK21_RAT	622.355	3	622.689	3	precursor [M+1]	66.13	light
GGPNIITLADIVKDPVSR	sp|P19139|CSK21_RAT	622.355	3	623.023	3	precursor [M+2]	66.13	light
GGPNIITLADIVKDPVSR	sp|P19139|CSK21_RAT	622.355	3	458.272	1	y4	66.13	light
GGPNIITLADIVKDPVSR	sp|P19139|CSK21_RAT	622.355	3	770.459	2	y14	66.13	light
GGPNIITLADIVKDPVSR	sp|P19139|CSK21_RAT	622.355	3	713.917	2	y13	66.13	light
GGPNIITLADIVKDPVSR	sp|P19139|CSK21_RAT	622.355	3	657.375	2	y12	66.13	light
GGPNIITLADIVKDPVSR	sp|P19139|CSK21_RAT	622.355	3	606.851	2	y11	66.13	light
GGPNIITLADIVKDPVSR	sp|P19139|CSK21_RAT	622.355	3	584.34	3	y16	66.13	light
GGPNIITLADIVKDPVSR	sp|P19139|CSK21_RAT	625.691	3	625.691	3	precursor	66.13	heavy
GGPNIITLADIVKDPVSR	sp|P19139|CSK21_RAT	625.691	3	626.025	3	precursor [M+1]	66.13	heavy
GGPNIITLADIVKDPVSR	sp|P19139|CSK21_RAT	625.691	3	626.359	3	precursor [M+2]	66.13	heavy
GGPNIITLADIVKDPVSR	sp|P19139|CSK21_RAT	625.691	3	468.28	1	y4	66.13	heavy
GGPNIITLADIVKDPVSR	sp|P19139|CSK21_RAT	625.691	3	775.463	2	y14	66.13	heavy
GGPNIITLADIVKDPVSR	sp|P19139|CSK21_RAT	625.691	3	718.921	2	y13	66.13	heavy
GGPNIITLADIVKDPVSR	sp|P19139|CSK21_RAT	625.691	3	662.379	2	y12	66.13	heavy
GGPNIITLADIVKDPVSR	sp|P19139|CSK21_RAT	625.691	3	611.855	2	y11	66.13	heavy
GGPNIITLADIVKDPVSR	sp|P19139|CSK21_RAT	625.691	3	587.676	3	y16	66.13	heavy
TPALVFEHVNNTDFK	sp|P19139|CSK21_RAT	577.962	3	577.962	3	precursor	47.23	light
TPALVFEHVNNTDFK	sp|P19139|CSK21_RAT	577.962	3	578.296	3	precursor [M+1]	47.23	light
TPALVFEHVNNTDFK	sp|P19139|CSK21_RAT	577.962	3	578.63	3	precursor [M+2]	47.23	light
TPALVFEHVNNTDFK	sp|P19139|CSK21_RAT	577.962	3	738.342	1	y6	47.23	light
TPALVFEHVNNTDFK	sp|P19139|CSK21_RAT	577.962	3	767.388	2	y13	47.23	light
TPALVFEHVNNTDFK	sp|P19139|CSK21_RAT	577.962	3	731.87	2	y12	47.23	light
TPALVFEHVNNTDFK	sp|P19139|CSK21_RAT	577.962	3	675.328	2	y11	47.23	light
TPALVFEHVNNTDFK	sp|P19139|CSK21_RAT	577.962	3	625.794	2	y10	47.23	light
TPALVFEHVNNTDFK	sp|P19139|CSK21_RAT	577.962	3	544.279	3	y14	47.23	light
TPALVFEHVNNTDFK	sp|P19139|CSK21_RAT	580.633	3	580.633	3	precursor	47.23	heavy
TPALVFEHVNNTDFK	sp|P19139|CSK21_RAT	580.633	3	580.967	3	precursor [M+1]	47.23	heavy
TPALVFEHVNNTDFK	sp|P19139|CSK21_RAT	580.633	3	581.302	3	precursor [M+2]	47.23	heavy
TPALVFEHVNNTDFK	sp|P19139|CSK21_RAT	580.633	3	746.356	1	y6	47.23	heavy
TPALVFEHVNNTDFK	sp|P19139|CSK21_RAT	580.633	3	771.396	2	y13	47.23	heavy
TPALVFEHVNNTDFK	sp|P19139|CSK21_RAT	580.633	3	735.877	2	y12	47.23	heavy
TPALVFEHVNNTDFK	sp|P19139|CSK21_RAT	580.633	3	679.335	2	y11	47.23	heavy
TPALVFEHVNNTDFK	sp|P19139|CSK21_RAT	580.633	3	629.801	2	y10	47.23	heavy
TPALVFEHVNNTDFK	sp|P19139|CSK21_RAT	580.633	3	546.95	3	y14	47.23	heavy
LIDWGLAEFYHPGQEYNVR	sp|P19139|CSK21_RAT	769.711	3	769.711	3	precursor	66.48	light
LIDWGLAEFYHPGQEYNVR	sp|P19139|CSK21_RAT	769.711	3	770.046	3	precursor [M+1]	66.48	light
LIDWGLAEFYHPGQEYNVR	sp|P19139|CSK21_RAT	769.711	3	770.38	3	precursor [M+2]	66.48	light
LIDWGLAEFYHPGQEYNVR	sp|P19139|CSK21_RAT	769.711	3	962.469	1	y8	66.48	light
LIDWGLAEFYHPGQEYNVR	sp|P19139|CSK21_RAT	769.711	3	1040.98	2	y17	66.48	light
LIDWGLAEFYHPGQEYNVR	sp|P19139|CSK21_RAT	769.711	3	983.466	2	y16	66.48	light
LIDWGLAEFYHPGQEYNVR	sp|P19139|CSK21_RAT	769.711	3	890.426	2	y15	66.48	light
LIDWGLAEFYHPGQEYNVR	sp|P19139|CSK21_RAT	769.711	3	861.915	2	y14	66.48	light
LIDWGLAEFYHPGQEYNVR	sp|P19139|CSK21_RAT	769.711	3	805.373	2	y13	66.48	light
LIDWGLAEFYHPGQEYNVR	sp|P19139|CSK21_RAT	773.047	3	773.047	3	precursor	66.48	heavy
LIDWGLAEFYHPGQEYNVR	sp|P19139|CSK21_RAT	773.047	3	773.382	3	precursor [M+1]	66.48	heavy
LIDWGLAEFYHPGQEYNVR	sp|P19139|CSK21_RAT	773.047	3	773.716	3	precursor [M+2]	66.48	heavy
LIDWGLAEFYHPGQEYNVR	sp|P19139|CSK21_RAT	773.047	3	972.477	1	y8	66.48	heavy
LIDWGLAEFYHPGQEYNVR	sp|P19139|CSK21_RAT	773.047	3	1045.98	2	y17	66.48	heavy
LIDWGLAEFYHPGQEYNVR	sp|P19139|CSK21_RAT	773.047	3	988.47	2	y16	66.48	heavy
LIDWGLAEFYHPGQEYNVR	sp|P19139|CSK21_RAT	773.047	3	895.43	2	y15	66.48	heavy
LIDWGLAEFYHPGQEYNVR	sp|P19139|CSK21_RAT	773.047	3	866.919	2	y14	66.48	heavy
LIDWGLAEFYHPGQEYNVR	sp|P19139|CSK21_RAT	773.047	3	810.377	2	y13	66.48	heavy
GGPNIITLADIVK	sp|P19139|CSK21_RAT	655.888	2	655.888	2	precursor	67.48	light
GGPNIITLADIVK	sp|P19139|CSK21_RAT	655.888	2	656.389	2	precursor [M+1]	67.48	light
GGPNIITLADIVK	sp|P19139|CSK21_RAT	655.888	2	656.89	2	precursor [M+2]	67.48	light
GGPNIITLADIVK	sp|P19139|CSK21_RAT	655.888	2	1099.67	1	y10	67.48	light
GGPNIITLADIVK	sp|P19139|CSK21_RAT	655.888	2	985.629	1	y9	67.48	light
GGPNIITLADIVK	sp|P19139|CSK21_RAT	655.888	2	872.545	1	y8	67.48	light
GGPNIITLADIVK	sp|P19139|CSK21_RAT	655.888	2	759.461	1	y7	67.48	light
GGPNIITLADIVK	sp|P19139|CSK21_RAT	655.888	2	658.413	1	y6	67.48	light
GGPNIITLADIVK	sp|P19139|CSK21_RAT	655.888	2	545.329	1	y5	67.48	light
GGPNIITLADIVK	sp|P19139|CSK21_RAT	655.888	2	474.292	1	y4	67.48	light
GGPNIITLADIVK	sp|P19139|CSK21_RAT	655.888	2	627.377	2	y12	67.48	light
GGPNIITLADIVK	sp|P19139|CSK21_RAT	655.888	2	598.866	2	y11	67.48	light
DSGLPSQGLSFK	sp|Q63622|DLG2_RAT	618.317	2	618.317	2	precursor	43.21	light
DSGLPSQGLSFK	sp|Q63622|DLG2_RAT	618.317	2	618.818	2	precursor [M+1]	43.21	light
DSGLPSQGLSFK	sp|Q63622|DLG2_RAT	618.317	2	619.32	2	precursor [M+2]	43.21	light
DSGLPSQGLSFK	sp|Q63622|DLG2_RAT	618.317	2	1033.57	1	y10	43.21	light
DSGLPSQGLSFK	sp|Q63622|DLG2_RAT	618.317	2	863.462	1	y8	43.21	light
DSGLPSQGLSFK	sp|Q63622|DLG2_RAT	618.317	2	766.409	1	y7	43.21	light
DSGLPSQGLSFK	sp|Q63622|DLG2_RAT	618.317	2	679.377	1	y6	43.21	light
DSGLPSQGLSFK	sp|Q63622|DLG2_RAT	618.317	2	551.319	1	y5	43.21	light
DSGLPSQGLSFK	sp|Q63622|DLG2_RAT	618.317	2	432.235	2	y8	43.21	light
DSGLPSQGLSFK	sp|Q63622|DLG2_RAT	622.324	2	622.324	2	precursor	43.21	heavy
DSGLPSQGLSFK	sp|Q63622|DLG2_RAT	622.324	2	622.826	2	precursor [M+1]	43.21	heavy
DSGLPSQGLSFK	sp|Q63622|DLG2_RAT	622.324	2	623.327	2	precursor [M+2]	43.21	heavy
DSGLPSQGLSFK	sp|Q63622|DLG2_RAT	622.324	2	1041.58	1	y10	43.21	heavy
DSGLPSQGLSFK	sp|Q63622|DLG2_RAT	622.324	2	871.476	1	y8	43.21	heavy
DSGLPSQGLSFK	sp|Q63622|DLG2_RAT	622.324	2	774.424	1	y7	43.21	heavy
DSGLPSQGLSFK	sp|Q63622|DLG2_RAT	622.324	2	687.392	1	y6	43.21	heavy
DSGLPSQGLSFK	sp|Q63622|DLG2_RAT	622.324	2	559.333	1	y5	43.21	heavy
DSGLPSQGLSFK	sp|Q63622|DLG2_RAT	622.324	2	436.242	2	y8	43.21	heavy
GQEDLILSYEPVTR	sp|Q63622|DLG2_RAT	810.417	2	810.417	2	precursor	52.3	light
GQEDLILSYEPVTR	sp|Q63622|DLG2_RAT	810.417	2	810.919	2	precursor [M+1]	52.3	light
GQEDLILSYEPVTR	sp|Q63622|DLG2_RAT	810.417	2	811.42	2	precursor [M+2]	52.3	light
GQEDLILSYEPVTR	sp|Q63622|DLG2_RAT	810.417	2	1077.59	1	y9	52.3	light
GQEDLILSYEPVTR	sp|Q63622|DLG2_RAT	810.417	2	964.51	1	y8	52.3	light
GQEDLILSYEPVTR	sp|Q63622|DLG2_RAT	810.417	2	851.426	1	y7	52.3	light
GQEDLILSYEPVTR	sp|Q63622|DLG2_RAT	810.417	2	764.394	1	y6	52.3	light
GQEDLILSYEPVTR	sp|Q63622|DLG2_RAT	810.417	2	601.33	1	y5	52.3	light
GQEDLILSYEPVTR	sp|Q63622|DLG2_RAT	810.417	2	472.288	1	y4	52.3	light
GQEDLILSYEPVTR	sp|Q63622|DLG2_RAT	815.422	2	815.422	2	precursor	52.3	heavy
GQEDLILSYEPVTR	sp|Q63622|DLG2_RAT	815.422	2	815.923	2	precursor [M+1]	52.3	heavy
GQEDLILSYEPVTR	sp|Q63622|DLG2_RAT	815.422	2	816.424	2	precursor [M+2]	52.3	heavy
GQEDLILSYEPVTR	sp|Q63622|DLG2_RAT	815.422	2	1087.6	1	y9	52.3	heavy
GQEDLILSYEPVTR	sp|Q63622|DLG2_RAT	815.422	2	974.518	1	y8	52.3	heavy
GQEDLILSYEPVTR	sp|Q63622|DLG2_RAT	815.422	2	861.434	1	y7	52.3	heavy
GQEDLILSYEPVTR	sp|Q63622|DLG2_RAT	815.422	2	774.402	1	y6	52.3	heavy
GQEDLILSYEPVTR	sp|Q63622|DLG2_RAT	815.422	2	611.339	1	y5	52.3	heavy
GQEDLILSYEPVTR	sp|Q63622|DLG2_RAT	815.422	2	482.296	1	y4	52.3	heavy
FIEAGQYNDNLYGTSVQSVR	sp|Q63622|DLG2_RAT	754.366	3	754.366	3	precursor	46.47	light
FIEAGQYNDNLYGTSVQSVR	sp|Q63622|DLG2_RAT	754.366	3	754.7	3	precursor [M+1]	46.47	light
FIEAGQYNDNLYGTSVQSVR	sp|Q63622|DLG2_RAT	754.366	3	755.035	3	precursor [M+2]	46.47	light
FIEAGQYNDNLYGTSVQSVR	sp|Q63622|DLG2_RAT	754.366	3	996.511	1	y9	46.47	light
FIEAGQYNDNLYGTSVQSVR	sp|Q63622|DLG2_RAT	754.366	3	833.448	1	y8	46.47	light
FIEAGQYNDNLYGTSVQSVR	sp|Q63622|DLG2_RAT	754.366	3	776.426	1	y7	46.47	light
FIEAGQYNDNLYGTSVQSVR	sp|Q63622|DLG2_RAT	754.366	3	675.378	1	y6	46.47	light
FIEAGQYNDNLYGTSVQSVR	sp|Q63622|DLG2_RAT	754.366	3	588.346	1	y5	46.47	light
FIEAGQYNDNLYGTSVQSVR	sp|Q63622|DLG2_RAT	754.366	3	489.278	1	y4	46.47	light
FIEAGQYNDNLYGTSVQSVR	sp|Q63622|DLG2_RAT	757.702	3	757.702	3	precursor	46.47	heavy
FIEAGQYNDNLYGTSVQSVR	sp|Q63622|DLG2_RAT	757.702	3	758.036	3	precursor [M+1]	46.47	heavy
FIEAGQYNDNLYGTSVQSVR	sp|Q63622|DLG2_RAT	757.702	3	758.371	3	precursor [M+2]	46.47	heavy
FIEAGQYNDNLYGTSVQSVR	sp|Q63622|DLG2_RAT	757.702	3	1006.52	1	y9	46.47	heavy
FIEAGQYNDNLYGTSVQSVR	sp|Q63622|DLG2_RAT	757.702	3	843.456	1	y8	46.47	heavy
FIEAGQYNDNLYGTSVQSVR	sp|Q63622|DLG2_RAT	757.702	3	786.434	1	y7	46.47	heavy
FIEAGQYNDNLYGTSVQSVR	sp|Q63622|DLG2_RAT	757.702	3	685.387	1	y6	46.47	heavy
FIEAGQYNDNLYGTSVQSVR	sp|Q63622|DLG2_RAT	757.702	3	598.355	1	y5	46.47	heavy
FIEAGQYNDNLYGTSVQSVR	sp|Q63622|DLG2_RAT	757.702	3	499.286	1	y4	46.47	heavy
VNEVDVSEVVHSR	sp|Q62936|DLG3_RAT	490.251	3	490.251	3	precursor	34.47	light
VNEVDVSEVVHSR	sp|Q62936|DLG3_RAT	490.251	3	490.585	3	precursor [M+1]	34.47	light
VNEVDVSEVVHSR	sp|Q62936|DLG3_RAT	490.251	3	490.92	3	precursor [M+2]	34.47	light
VNEVDVSEVVHSR	sp|Q62936|DLG3_RAT	490.251	3	1027.52	1	y9	34.47	light
VNEVDVSEVVHSR	sp|Q62936|DLG3_RAT	490.251	3	813.421	1	y7	34.47	light
VNEVDVSEVVHSR	sp|Q62936|DLG3_RAT	490.251	3	498.278	1	y4	34.47	light
VNEVDVSEVVHSR	sp|Q62936|DLG3_RAT	490.251	3	563.796	2	y10	34.47	light
VNEVDVSEVVHSR	sp|Q62936|DLG3_RAT	490.251	3	514.262	2	y9	34.47	light
VNEVDVSEVVHSR	sp|Q62936|DLG3_RAT	490.251	3	407.214	2	y7	34.47	light
VNEVDVSEVVHSR	sp|Q62936|DLG3_RAT	493.587	3	493.587	3	precursor	34.47	heavy
VNEVDVSEVVHSR	sp|Q62936|DLG3_RAT	493.587	3	493.922	3	precursor [M+1]	34.47	heavy
VNEVDVSEVVHSR	sp|Q62936|DLG3_RAT	493.587	3	494.256	3	precursor [M+2]	34.47	heavy
VNEVDVSEVVHSR	sp|Q62936|DLG3_RAT	493.587	3	1037.52	1	y9	34.47	heavy
VNEVDVSEVVHSR	sp|Q62936|DLG3_RAT	493.587	3	823.43	1	y7	34.47	heavy
VNEVDVSEVVHSR	sp|Q62936|DLG3_RAT	493.587	3	508.287	1	y4	34.47	heavy
VNEVDVSEVVHSR	sp|Q62936|DLG3_RAT	493.587	3	568.8	2	y10	34.47	heavy
VNEVDVSEVVHSR	sp|Q62936|DLG3_RAT	493.587	3	519.266	2	y9	34.47	heavy
VNEVDVSEVVHSR	sp|Q62936|DLG3_RAT	493.587	3	412.218	2	y7	34.47	heavy
ILSVNGVNLR	sp|Q62936|DLG3_RAT	542.827	2	542.827	2	precursor	43.88	light
ILSVNGVNLR	sp|Q62936|DLG3_RAT	542.827	2	543.329	2	precursor [M+1]	43.88	light
ILSVNGVNLR	sp|Q62936|DLG3_RAT	542.827	2	543.83	2	precursor [M+2]	43.88	light
ILSVNGVNLR	sp|Q62936|DLG3_RAT	542.827	2	971.563	1	y9	43.88	light
ILSVNGVNLR	sp|Q62936|DLG3_RAT	542.827	2	858.479	1	y8	43.88	light
ILSVNGVNLR	sp|Q62936|DLG3_RAT	542.827	2	771.447	1	y7	43.88	light
ILSVNGVNLR	sp|Q62936|DLG3_RAT	542.827	2	672.379	1	y6	43.88	light
ILSVNGVNLR	sp|Q62936|DLG3_RAT	542.827	2	558.336	1	y5	43.88	light
ILSVNGVNLR	sp|Q62936|DLG3_RAT	542.827	2	486.285	2	y9	43.88	light
ILSVNGVNLR	sp|Q62936|DLG3_RAT	547.831	2	547.831	2	precursor	43.88	heavy
ILSVNGVNLR	sp|Q62936|DLG3_RAT	547.831	2	548.333	2	precursor [M+1]	43.88	heavy
ILSVNGVNLR	sp|Q62936|DLG3_RAT	547.831	2	548.834	2	precursor [M+2]	43.88	heavy
ILSVNGVNLR	sp|Q62936|DLG3_RAT	547.831	2	981.572	1	y9	43.88	heavy
ILSVNGVNLR	sp|Q62936|DLG3_RAT	547.831	2	868.487	1	y8	43.88	heavy
ILSVNGVNLR	sp|Q62936|DLG3_RAT	547.831	2	781.455	1	y7	43.88	heavy
ILSVNGVNLR	sp|Q62936|DLG3_RAT	547.831	2	682.387	1	y6	43.88	heavy
ILSVNGVNLR	sp|Q62936|DLG3_RAT	547.831	2	568.344	1	y5	43.88	heavy
ILSVNGVNLR	sp|Q62936|DLG3_RAT	547.831	2	491.289	2	y9	43.88	heavy
LLAVNNTNLQDVR	sp|Q62936|DLG3_RAT	735.407	2	735.407	2	precursor	41.25	light
LLAVNNTNLQDVR	sp|Q62936|DLG3_RAT	735.407	2	735.909	2	precursor [M+1]	41.25	light
LLAVNNTNLQDVR	sp|Q62936|DLG3_RAT	735.407	2	736.41	2	precursor [M+2]	41.25	light
LLAVNNTNLQDVR	sp|Q62936|DLG3_RAT	735.407	2	1243.64	1	y11	41.25	light
LLAVNNTNLQDVR	sp|Q62936|DLG3_RAT	735.407	2	1172.6	1	y10	41.25	light
LLAVNNTNLQDVR	sp|Q62936|DLG3_RAT	735.407	2	1073.53	1	y9	41.25	light
LLAVNNTNLQDVR	sp|Q62936|DLG3_RAT	735.407	2	959.49	1	y8	41.25	light
LLAVNNTNLQDVR	sp|Q62936|DLG3_RAT	735.407	2	845.448	1	y7	41.25	light
LLAVNNTNLQDVR	sp|Q62936|DLG3_RAT	735.407	2	744.4	1	y6	41.25	light
LLAVNNTNLQDVR	sp|Q62936|DLG3_RAT	740.411	2	740.411	2	precursor	41.25	heavy
LLAVNNTNLQDVR	sp|Q62936|DLG3_RAT	740.411	2	740.913	2	precursor [M+1]	41.25	heavy
LLAVNNTNLQDVR	sp|Q62936|DLG3_RAT	740.411	2	741.414	2	precursor [M+2]	41.25	heavy
LLAVNNTNLQDVR	sp|Q62936|DLG3_RAT	740.411	2	1253.65	1	y11	41.25	heavy
LLAVNNTNLQDVR	sp|Q62936|DLG3_RAT	740.411	2	1182.61	1	y10	41.25	heavy
LLAVNNTNLQDVR	sp|Q62936|DLG3_RAT	740.411	2	1083.54	1	y9	41.25	heavy
LLAVNNTNLQDVR	sp|Q62936|DLG3_RAT	740.411	2	969.499	1	y8	41.25	heavy
LLAVNNTNLQDVR	sp|Q62936|DLG3_RAT	740.411	2	855.456	1	y7	41.25	heavy
LLAVNNTNLQDVR	sp|Q62936|DLG3_RAT	740.411	2	754.408	1	y6	41.25	heavy
NAGQTVTIIAQYKPEEYSR	sp|P31016|DLG4_RAT	723.371	3	723.371	3	precursor	43.59	light
NAGQTVTIIAQYKPEEYSR	sp|P31016|DLG4_RAT	723.371	3	723.705	3	precursor [M+1]	43.59	light
NAGQTVTIIAQYKPEEYSR	sp|P31016|DLG4_RAT	723.371	3	724.039	3	precursor [M+2]	43.59	light
NAGQTVTIIAQYKPEEYSR	sp|P31016|DLG4_RAT	723.371	3	780.352	1	y6	43.59	light
NAGQTVTIIAQYKPEEYSR	sp|P31016|DLG4_RAT	723.371	3	992.013	2	y17	43.59	light
NAGQTVTIIAQYKPEEYSR	sp|P31016|DLG4_RAT	723.371	3	899.473	2	y15	43.59	light
NAGQTVTIIAQYKPEEYSR	sp|P31016|DLG4_RAT	723.371	3	848.949	2	y14	43.59	light
NAGQTVTIIAQYKPEEYSR	sp|P31016|DLG4_RAT	723.371	3	799.415	2	y13	43.59	light
NAGQTVTIIAQYKPEEYSR	sp|P31016|DLG4_RAT	723.371	3	692.349	2	y11	43.59	light
NAGQTVTIIAQYKPEEYSR	sp|P31016|DLG4_RAT	726.707	3	726.707	3	precursor	43.59	heavy
NAGQTVTIIAQYKPEEYSR	sp|P31016|DLG4_RAT	726.707	3	727.041	3	precursor [M+1]	43.59	heavy
NAGQTVTIIAQYKPEEYSR	sp|P31016|DLG4_RAT	726.707	3	727.376	3	precursor [M+2]	43.59	heavy
NAGQTVTIIAQYKPEEYSR	sp|P31016|DLG4_RAT	726.707	3	790.361	1	y6	43.59	heavy
NAGQTVTIIAQYKPEEYSR	sp|P31016|DLG4_RAT	726.707	3	997.017	2	y17	43.59	heavy
NAGQTVTIIAQYKPEEYSR	sp|P31016|DLG4_RAT	726.707	3	904.477	2	y15	43.59	heavy
NAGQTVTIIAQYKPEEYSR	sp|P31016|DLG4_RAT	726.707	3	853.953	2	y14	43.59	heavy
NAGQTVTIIAQYKPEEYSR	sp|P31016|DLG4_RAT	726.707	3	804.419	2	y13	43.59	heavy
NAGQTVTIIAQYKPEEYSR	sp|P31016|DLG4_RAT	726.707	3	697.353	2	y11	43.59	heavy
EVTHSAAVEALK	sp|P31016|DLG4_RAT	418.894	3	418.894	3	precursor	23.55	light
EVTHSAAVEALK	sp|P31016|DLG4_RAT	418.894	3	419.229	3	precursor [M+1]	23.55	light
EVTHSAAVEALK	sp|P31016|DLG4_RAT	418.894	3	419.563	3	precursor [M+2]	23.55	light
EVTHSAAVEALK	sp|P31016|DLG4_RAT	418.894	3	788.451	1	y8	23.55	light
EVTHSAAVEALK	sp|P31016|DLG4_RAT	418.894	3	630.382	1	y6	23.55	light
EVTHSAAVEALK	sp|P31016|DLG4_RAT	418.894	3	559.345	1	y5	23.55	light
EVTHSAAVEALK	sp|P31016|DLG4_RAT	418.894	3	460.277	1	y4	23.55	light
EVTHSAAVEALK	sp|P31016|DLG4_RAT	418.894	3	513.783	2	y10	23.55	light
EVTHSAAVEALK	sp|P31016|DLG4_RAT	418.894	3	463.259	2	y9	23.55	light
EVTHSAAVEALK	sp|P31016|DLG4_RAT	421.566	3	421.566	3	precursor	23.55	heavy
EVTHSAAVEALK	sp|P31016|DLG4_RAT	421.566	3	421.9	3	precursor [M+1]	23.55	heavy
EVTHSAAVEALK	sp|P31016|DLG4_RAT	421.566	3	422.234	3	precursor [M+2]	23.55	heavy
EVTHSAAVEALK	sp|P31016|DLG4_RAT	421.566	3	796.465	1	y8	23.55	heavy
EVTHSAAVEALK	sp|P31016|DLG4_RAT	421.566	3	638.396	1	y6	23.55	heavy
EVTHSAAVEALK	sp|P31016|DLG4_RAT	421.566	3	567.359	1	y5	23.55	heavy
EVTHSAAVEALK	sp|P31016|DLG4_RAT	421.566	3	468.291	1	y4	23.55	heavy
EVTHSAAVEALK	sp|P31016|DLG4_RAT	421.566	3	517.79	2	y10	23.55	heavy
EVTHSAAVEALK	sp|P31016|DLG4_RAT	421.566	3	467.266	2	y9	23.55	heavy
IIPGGAAAQDGR	sp|P31016|DLG4_RAT	563.304	2	563.304	2	precursor	20.21	light
IIPGGAAAQDGR	sp|P31016|DLG4_RAT	563.304	2	563.806	2	precursor [M+1]	20.21	light
IIPGGAAAQDGR	sp|P31016|DLG4_RAT	563.304	2	564.307	2	precursor [M+2]	20.21	light
IIPGGAAAQDGR	sp|P31016|DLG4_RAT	563.304	2	899.433	1	y10	20.21	light
IIPGGAAAQDGR	sp|P31016|DLG4_RAT	563.304	2	802.38	1	y9	20.21	light
IIPGGAAAQDGR	sp|P31016|DLG4_RAT	563.304	2	745.359	1	y8	20.21	light
IIPGGAAAQDGR	sp|P31016|DLG4_RAT	563.304	2	617.3	1	y6	20.21	light
IIPGGAAAQDGR	sp|P31016|DLG4_RAT	563.304	2	546.263	1	y5	20.21	light
IIPGGAAAQDGR	sp|P31016|DLG4_RAT	563.304	2	450.22	2	y10	20.21	light
IIPGGAAAQDGR	sp|P31016|DLG4_RAT	568.308	2	568.308	2	precursor	20.21	heavy
IIPGGAAAQDGR	sp|P31016|DLG4_RAT	568.308	2	568.81	2	precursor [M+1]	20.21	heavy
IIPGGAAAQDGR	sp|P31016|DLG4_RAT	568.308	2	569.311	2	precursor [M+2]	20.21	heavy
IIPGGAAAQDGR	sp|P31016|DLG4_RAT	568.308	2	909.441	1	y10	20.21	heavy
IIPGGAAAQDGR	sp|P31016|DLG4_RAT	568.308	2	812.388	1	y9	20.21	heavy
IIPGGAAAQDGR	sp|P31016|DLG4_RAT	568.308	2	755.367	1	y8	20.21	heavy
IIPGGAAAQDGR	sp|P31016|DLG4_RAT	568.308	2	627.308	1	y6	20.21	heavy
IIPGGAAAQDGR	sp|P31016|DLG4_RAT	568.308	2	556.271	1	y5	20.21	heavy
IIPGGAAAQDGR	sp|P31016|DLG4_RAT	568.308	2	455.224	2	y10	20.21	heavy
AVSEVSINR	sp|P97836|DLGP1_RAT	487.767	2	487.767	2	precursor	22.92	light
AVSEVSINR	sp|P97836|DLGP1_RAT	487.767	2	488.268	2	precursor [M+1]	22.92	light
AVSEVSINR	sp|P97836|DLGP1_RAT	487.767	2	488.77	2	precursor [M+2]	22.92	light
AVSEVSINR	sp|P97836|DLGP1_RAT	487.767	2	804.421	1	y7	22.92	light
AVSEVSINR	sp|P97836|DLGP1_RAT	487.767	2	717.389	1	y6	22.92	light
AVSEVSINR	sp|P97836|DLGP1_RAT	487.767	2	588.346	1	y5	22.92	light
AVSEVSINR	sp|P97836|DLGP1_RAT	487.767	2	489.278	1	y4	22.92	light
AVSEVSINR	sp|P97836|DLGP1_RAT	487.767	2	402.714	2	y7	22.92	light
AVSEVSINR	sp|P97836|DLGP1_RAT	487.767	2	294.677	2	y5	22.92	light
AVSEVSINR	sp|P97836|DLGP1_RAT	492.771	2	492.771	2	precursor	22.92	heavy
AVSEVSINR	sp|P97836|DLGP1_RAT	492.771	2	493.273	2	precursor [M+1]	22.92	heavy
AVSEVSINR	sp|P97836|DLGP1_RAT	492.771	2	493.774	2	precursor [M+2]	22.92	heavy
AVSEVSINR	sp|P97836|DLGP1_RAT	492.771	2	814.429	1	y7	22.92	heavy
AVSEVSINR	sp|P97836|DLGP1_RAT	492.771	2	727.397	1	y6	22.92	heavy
AVSEVSINR	sp|P97836|DLGP1_RAT	492.771	2	598.355	1	y5	22.92	heavy
AVSEVSINR	sp|P97836|DLGP1_RAT	492.771	2	499.286	1	y4	22.92	heavy
AVSEVSINR	sp|P97836|DLGP1_RAT	492.771	2	407.718	2	y7	22.92	heavy
AVSEVSINR	sp|P97836|DLGP1_RAT	492.771	2	299.681	2	y5	22.92	heavy
FQSVGVQVEEEK	sp|P97836|DLGP1_RAT	689.846	2	689.846	2	precursor	32.36	light
FQSVGVQVEEEK	sp|P97836|DLGP1_RAT	689.846	2	690.348	2	precursor [M+1]	32.36	light
FQSVGVQVEEEK	sp|P97836|DLGP1_RAT	689.846	2	690.849	2	precursor [M+2]	32.36	light
FQSVGVQVEEEK	sp|P97836|DLGP1_RAT	689.846	2	1103.56	1	y10	32.36	light
FQSVGVQVEEEK	sp|P97836|DLGP1_RAT	689.846	2	1016.53	1	y9	32.36	light
FQSVGVQVEEEK	sp|P97836|DLGP1_RAT	689.846	2	917.457	1	y8	32.36	light
FQSVGVQVEEEK	sp|P97836|DLGP1_RAT	689.846	2	761.368	1	y6	32.36	light
FQSVGVQVEEEK	sp|P97836|DLGP1_RAT	689.846	2	633.309	1	y5	32.36	light
FQSVGVQVEEEK	sp|P97836|DLGP1_RAT	689.846	2	534.241	1	y4	32.36	light
FQSVGVQVEEEK	sp|P97836|DLGP1_RAT	693.853	2	693.853	2	precursor	32.36	heavy
FQSVGVQVEEEK	sp|P97836|DLGP1_RAT	693.853	2	694.355	2	precursor [M+1]	32.36	heavy
FQSVGVQVEEEK	sp|P97836|DLGP1_RAT	693.853	2	694.856	2	precursor [M+2]	32.36	heavy
FQSVGVQVEEEK	sp|P97836|DLGP1_RAT	693.853	2	1111.57	1	y10	32.36	heavy
FQSVGVQVEEEK	sp|P97836|DLGP1_RAT	693.853	2	1024.54	1	y9	32.36	heavy
FQSVGVQVEEEK	sp|P97836|DLGP1_RAT	693.853	2	925.472	1	y8	32.36	heavy
FQSVGVQVEEEK	sp|P97836|DLGP1_RAT	693.853	2	769.382	1	y6	32.36	heavy
FQSVGVQVEEEK	sp|P97836|DLGP1_RAT	693.853	2	641.323	1	y5	32.36	heavy
FQSVGVQVEEEK	sp|P97836|DLGP1_RAT	693.853	2	542.255	1	y4	32.36	heavy
SLDSLDPAGLLTSPK	sp|P97836|DLGP1_RAT	757.409	2	757.409	2	precursor	60.83	light
SLDSLDPAGLLTSPK	sp|P97836|DLGP1_RAT	757.409	2	757.911	2	precursor [M+1]	60.83	light
SLDSLDPAGLLTSPK	sp|P97836|DLGP1_RAT	757.409	2	758.412	2	precursor [M+2]	60.83	light
SLDSLDPAGLLTSPK	sp|P97836|DLGP1_RAT	757.409	2	1313.69	1	y13	60.83	light
SLDSLDPAGLLTSPK	sp|P97836|DLGP1_RAT	757.409	2	1198.67	1	y12	60.83	light
SLDSLDPAGLLTSPK	sp|P97836|DLGP1_RAT	757.409	2	1111.64	1	y11	60.83	light
SLDSLDPAGLLTSPK	sp|P97836|DLGP1_RAT	757.409	2	998.552	1	y10	60.83	light
SLDSLDPAGLLTSPK	sp|P97836|DLGP1_RAT	757.409	2	883.525	1	y9	60.83	light
SLDSLDPAGLLTSPK	sp|P97836|DLGP1_RAT	757.409	2	545.329	1	y5	60.83	light
SLDSLDPAGLLTSPK	sp|P97836|DLGP1_RAT	761.416	2	761.416	2	precursor	60.83	heavy
SLDSLDPAGLLTSPK	sp|P97836|DLGP1_RAT	761.416	2	761.918	2	precursor [M+1]	60.83	heavy
SLDSLDPAGLLTSPK	sp|P97836|DLGP1_RAT	761.416	2	762.419	2	precursor [M+2]	60.83	heavy
SLDSLDPAGLLTSPK	sp|P97836|DLGP1_RAT	761.416	2	1321.71	1	y13	60.83	heavy
SLDSLDPAGLLTSPK	sp|P97836|DLGP1_RAT	761.416	2	1206.68	1	y12	60.83	heavy
SLDSLDPAGLLTSPK	sp|P97836|DLGP1_RAT	761.416	2	1119.65	1	y11	60.83	heavy
SLDSLDPAGLLTSPK	sp|P97836|DLGP1_RAT	761.416	2	1006.57	1	y10	60.83	heavy
SLDSLDPAGLLTSPK	sp|P97836|DLGP1_RAT	761.416	2	891.539	1	y9	60.83	heavy
SLDSLDPAGLLTSPK	sp|P97836|DLGP1_RAT	761.416	2	553.344	1	y5	60.83	heavy
TQGLFSYR	sp|P97837|DLGP2_RAT	486.251	2	486.251	2	precursor	39.85	light
TQGLFSYR	sp|P97837|DLGP2_RAT	486.251	2	486.752	2	precursor [M+1]	39.85	light
TQGLFSYR	sp|P97837|DLGP2_RAT	486.251	2	487.254	2	precursor [M+2]	39.85	light
TQGLFSYR	sp|P97837|DLGP2_RAT	486.251	2	870.447	1	y7	39.85	light
TQGLFSYR	sp|P97837|DLGP2_RAT	486.251	2	742.388	1	y6	39.85	light
TQGLFSYR	sp|P97837|DLGP2_RAT	486.251	2	685.367	1	y5	39.85	light
TQGLFSYR	sp|P97837|DLGP2_RAT	486.251	2	572.283	1	y4	39.85	light
TQGLFSYR	sp|P97837|DLGP2_RAT	486.251	2	435.727	2	y7	39.85	light
TQGLFSYR	sp|P97837|DLGP2_RAT	486.251	2	286.645	2	y4	39.85	light
TQGLFSYR	sp|P97837|DLGP2_RAT	491.255	2	491.255	2	precursor	39.85	heavy
TQGLFSYR	sp|P97837|DLGP2_RAT	491.255	2	491.757	2	precursor [M+1]	39.85	heavy
TQGLFSYR	sp|P97837|DLGP2_RAT	491.255	2	492.258	2	precursor [M+2]	39.85	heavy
TQGLFSYR	sp|P97837|DLGP2_RAT	491.255	2	880.455	1	y7	39.85	heavy
TQGLFSYR	sp|P97837|DLGP2_RAT	491.255	2	752.397	1	y6	39.85	heavy
TQGLFSYR	sp|P97837|DLGP2_RAT	491.255	2	695.375	1	y5	39.85	heavy
TQGLFSYR	sp|P97837|DLGP2_RAT	491.255	2	582.291	1	y4	39.85	heavy
TQGLFSYR	sp|P97837|DLGP2_RAT	491.255	2	440.731	2	y7	39.85	heavy
TQGLFSYR	sp|P97837|DLGP2_RAT	491.255	2	291.649	2	y4	39.85	heavy
CSSIGVQDSEFPDHQPYPR	sp|P97837|DLGP2_RAT	740.332	3	740.332	3	precursor	37.9	light
CSSIGVQDSEFPDHQPYPR	sp|P97837|DLGP2_RAT	740.332	3	740.667	3	precursor [M+1]	37.9	light
CSSIGVQDSEFPDHQPYPR	sp|P97837|DLGP2_RAT	740.332	3	741.001	3	precursor [M+2]	37.9	light
CSSIGVQDSEFPDHQPYPR	sp|P97837|DLGP2_RAT	740.332	3	1009.49	1	y8	37.9	light
CSSIGVQDSEFPDHQPYPR	sp|P97837|DLGP2_RAT	740.332	3	532.288	1	y4	37.9	light
CSSIGVQDSEFPDHQPYPR	sp|P97837|DLGP2_RAT	740.332	3	986.463	2	y17	37.9	light
CSSIGVQDSEFPDHQPYPR	sp|P97837|DLGP2_RAT	740.332	3	942.947	2	y16	37.9	light
CSSIGVQDSEFPDHQPYPR	sp|P97837|DLGP2_RAT	740.332	3	886.405	2	y15	37.9	light
CSSIGVQDSEFPDHQPYPR	sp|P97837|DLGP2_RAT	740.332	3	808.36	2	y13	37.9	light
CSSIGVQDSEFPDHQPYPR	sp|P97837|DLGP2_RAT	743.668	3	743.668	3	precursor	37.9	heavy
CSSIGVQDSEFPDHQPYPR	sp|P97837|DLGP2_RAT	743.668	3	744.003	3	precursor [M+1]	37.9	heavy
CSSIGVQDSEFPDHQPYPR	sp|P97837|DLGP2_RAT	743.668	3	744.337	3	precursor [M+2]	37.9	heavy
CSSIGVQDSEFPDHQPYPR	sp|P97837|DLGP2_RAT	743.668	3	1019.49	1	y8	37.9	heavy
CSSIGVQDSEFPDHQPYPR	sp|P97837|DLGP2_RAT	743.668	3	542.296	1	y4	37.9	heavy
CSSIGVQDSEFPDHQPYPR	sp|P97837|DLGP2_RAT	743.668	3	991.468	2	y17	37.9	heavy
CSSIGVQDSEFPDHQPYPR	sp|P97837|DLGP2_RAT	743.668	3	947.952	2	y16	37.9	heavy
CSSIGVQDSEFPDHQPYPR	sp|P97837|DLGP2_RAT	743.668	3	891.409	2	y15	37.9	heavy
CSSIGVQDSEFPDHQPYPR	sp|P97837|DLGP2_RAT	743.668	3	813.365	2	y13	37.9	heavy
TSPTVALRPEPLLK	sp|P97837|DLGP2_RAT	507.971	3	507.971	3	precursor	44.41	light
TSPTVALRPEPLLK	sp|P97837|DLGP2_RAT	507.971	3	508.306	3	precursor [M+1]	44.41	light
TSPTVALRPEPLLK	sp|P97837|DLGP2_RAT	507.971	3	508.64	3	precursor [M+2]	44.41	light
TSPTVALRPEPLLK	sp|P97837|DLGP2_RAT	507.971	3	470.334	1	y4	44.41	light
TSPTVALRPEPLLK	sp|P97837|DLGP2_RAT	507.971	3	667.414	2	y12	44.41	light
TSPTVALRPEPLLK	sp|P97837|DLGP2_RAT	507.971	3	618.887	2	y11	44.41	light
TSPTVALRPEPLLK	sp|P97837|DLGP2_RAT	507.971	3	568.364	2	y10	44.41	light
TSPTVALRPEPLLK	sp|P97837|DLGP2_RAT	507.971	3	518.829	2	y9	44.41	light
TSPTVALRPEPLLK	sp|P97837|DLGP2_RAT	507.971	3	445.278	3	y12	44.41	light
TSPTVALRPEPLLK	sp|P97837|DLGP2_RAT	510.643	3	510.643	3	precursor	44.41	heavy
TSPTVALRPEPLLK	sp|P97837|DLGP2_RAT	510.643	3	510.977	3	precursor [M+1]	44.41	heavy
TSPTVALRPEPLLK	sp|P97837|DLGP2_RAT	510.643	3	511.311	3	precursor [M+2]	44.41	heavy
TSPTVALRPEPLLK	sp|P97837|DLGP2_RAT	510.643	3	478.348	1	y4	44.41	heavy
TSPTVALRPEPLLK	sp|P97837|DLGP2_RAT	510.643	3	671.421	2	y12	44.41	heavy
TSPTVALRPEPLLK	sp|P97837|DLGP2_RAT	510.643	3	622.894	2	y11	44.41	heavy
TSPTVALRPEPLLK	sp|P97837|DLGP2_RAT	510.643	3	572.371	2	y10	44.41	heavy
TSPTVALRPEPLLK	sp|P97837|DLGP2_RAT	510.643	3	522.836	2	y9	44.41	heavy
TSPTVALRPEPLLK	sp|P97837|DLGP2_RAT	510.643	3	447.95	3	y12	44.41	heavy
EAEDYELPEEILEK	sp|P97838|DLGP3_RAT	853.904	2	853.904	2	precursor	56.83	light
EAEDYELPEEILEK	sp|P97838|DLGP3_RAT	853.904	2	854.406	2	precursor [M+1]	56.83	light
EAEDYELPEEILEK	sp|P97838|DLGP3_RAT	853.904	2	854.907	2	precursor [M+2]	56.83	light
EAEDYELPEEILEK	sp|P97838|DLGP3_RAT	853.904	2	1377.68	1	y11	56.83	light
EAEDYELPEEILEK	sp|P97838|DLGP3_RAT	853.904	2	1262.65	1	y10	56.83	light
EAEDYELPEEILEK	sp|P97838|DLGP3_RAT	853.904	2	1099.59	1	y9	56.83	light
EAEDYELPEEILEK	sp|P97838|DLGP3_RAT	853.904	2	970.546	1	y8	56.83	light
EAEDYELPEEILEK	sp|P97838|DLGP3_RAT	853.904	2	857.461	1	y7	56.83	light
EAEDYELPEEILEK	sp|P97838|DLGP3_RAT	853.904	2	502.324	1	y4	56.83	light
EAEDYELPEEILEK	sp|P97838|DLGP3_RAT	857.911	2	857.911	2	precursor	56.83	heavy
EAEDYELPEEILEK	sp|P97838|DLGP3_RAT	857.911	2	858.413	2	precursor [M+1]	56.83	heavy
EAEDYELPEEILEK	sp|P97838|DLGP3_RAT	857.911	2	858.914	2	precursor [M+2]	56.83	heavy
EAEDYELPEEILEK	sp|P97838|DLGP3_RAT	857.911	2	1385.69	1	y11	56.83	heavy
EAEDYELPEEILEK	sp|P97838|DLGP3_RAT	857.911	2	1270.67	1	y10	56.83	heavy
EAEDYELPEEILEK	sp|P97838|DLGP3_RAT	857.911	2	1107.6	1	y9	56.83	heavy
EAEDYELPEEILEK	sp|P97838|DLGP3_RAT	857.911	2	978.56	1	y8	56.83	heavy
EAEDYELPEEILEK	sp|P97838|DLGP3_RAT	857.911	2	865.476	1	y7	56.83	heavy
EAEDYELPEEILEK	sp|P97838|DLGP3_RAT	857.911	2	510.338	1	y4	56.83	heavy
FLELQQLK	sp|P97838|DLGP3_RAT	509.8	2	509.8	2	precursor	48.79	light
FLELQQLK	sp|P97838|DLGP3_RAT	509.8	2	510.302	2	precursor [M+1]	48.79	light
FLELQQLK	sp|P97838|DLGP3_RAT	509.8	2	510.803	2	precursor [M+2]	48.79	light
FLELQQLK	sp|P97838|DLGP3_RAT	509.8	2	871.525	1	y7	48.79	light
FLELQQLK	sp|P97838|DLGP3_RAT	509.8	2	758.441	1	y6	48.79	light
FLELQQLK	sp|P97838|DLGP3_RAT	509.8	2	629.398	1	y5	48.79	light
FLELQQLK	sp|P97838|DLGP3_RAT	509.8	2	516.314	1	y4	48.79	light
FLELQQLK	sp|P97838|DLGP3_RAT	509.8	2	436.266	2	y7	48.79	light
FLELQQLK	sp|P97838|DLGP3_RAT	509.8	2	315.203	2	y5	48.79	light
FLELQQLK	sp|P97838|DLGP3_RAT	513.807	2	513.807	2	precursor	48.79	heavy
FLELQQLK	sp|P97838|DLGP3_RAT	513.807	2	514.309	2	precursor [M+1]	48.79	heavy
FLELQQLK	sp|P97838|DLGP3_RAT	513.807	2	514.81	2	precursor [M+2]	48.79	heavy
FLELQQLK	sp|P97838|DLGP3_RAT	513.807	2	879.539	1	y7	48.79	heavy
FLELQQLK	sp|P97838|DLGP3_RAT	513.807	2	766.455	1	y6	48.79	heavy
FLELQQLK	sp|P97838|DLGP3_RAT	513.807	2	637.412	1	y5	48.79	heavy
FLELQQLK	sp|P97838|DLGP3_RAT	513.807	2	524.328	1	y4	48.79	heavy
FLELQQLK	sp|P97838|DLGP3_RAT	513.807	2	440.273	2	y7	48.79	heavy
FLELQQLK	sp|P97838|DLGP3_RAT	513.807	2	319.21	2	y5	48.79	heavy
GPAGPGPGPGSGAAPEAR	sp|P97838|DLGP3_RAT	751.871	2	751.871	2	precursor	19.43	light
GPAGPGPGPGSGAAPEAR	sp|P97838|DLGP3_RAT	751.871	2	752.372	2	precursor [M+1]	19.43	light
GPAGPGPGPGSGAAPEAR	sp|P97838|DLGP3_RAT	751.871	2	752.874	2	precursor [M+2]	19.43	light
GPAGPGPGPGSGAAPEAR	sp|P97838|DLGP3_RAT	751.871	2	1066.53	1	y12	19.43	light
GPAGPGPGPGSGAAPEAR	sp|P97838|DLGP3_RAT	751.871	2	912.453	1	y10	19.43	light
GPAGPGPGPGSGAAPEAR	sp|P97838|DLGP3_RAT	751.871	2	472.251	1	y4	19.43	light
GPAGPGPGPGSGAAPEAR	sp|P97838|DLGP3_RAT	751.871	2	639.315	2	y15	19.43	light
GPAGPGPGPGSGAAPEAR	sp|P97838|DLGP3_RAT	751.871	2	610.805	2	y14	19.43	light
GPAGPGPGPGSGAAPEAR	sp|P97838|DLGP3_RAT	751.871	2	533.767	2	y12	19.43	light
GPAGPGPGPGSGAAPEAR	sp|P97838|DLGP3_RAT	756.875	2	756.875	2	precursor	19.43	heavy
GPAGPGPGPGSGAAPEAR	sp|P97838|DLGP3_RAT	756.875	2	757.377	2	precursor [M+1]	19.43	heavy
GPAGPGPGPGSGAAPEAR	sp|P97838|DLGP3_RAT	756.875	2	757.878	2	precursor [M+2]	19.43	heavy
GPAGPGPGPGSGAAPEAR	sp|P97838|DLGP3_RAT	756.875	2	1076.54	1	y12	19.43	heavy
GPAGPGPGPGSGAAPEAR	sp|P97838|DLGP3_RAT	756.875	2	922.462	1	y10	19.43	heavy
GPAGPGPGPGSGAAPEAR	sp|P97838|DLGP3_RAT	756.875	2	482.26	1	y4	19.43	heavy
GPAGPGPGPGSGAAPEAR	sp|P97838|DLGP3_RAT	756.875	2	644.319	2	y15	19.43	heavy
GPAGPGPGPGSGAAPEAR	sp|P97838|DLGP3_RAT	756.875	2	615.809	2	y14	19.43	heavy
GPAGPGPGPGSGAAPEAR	sp|P97838|DLGP3_RAT	756.875	2	538.772	2	y12	19.43	heavy
DLNHLLQQESGNR	sp|Q8K3M6|ERC2_RAT	508.59	3	508.59	3	precursor	40.16	light
DLNHLLQQESGNR	sp|Q8K3M6|ERC2_RAT	508.59	3	508.924	3	precursor [M+1]	40.16	light
DLNHLLQQESGNR	sp|Q8K3M6|ERC2_RAT	508.59	3	509.259	3	precursor [M+2]	40.16	light
DLNHLLQQESGNR	sp|Q8K3M6|ERC2_RAT	508.59	3	818.375	1	y7	40.16	light
DLNHLLQQESGNR	sp|Q8K3M6|ERC2_RAT	508.59	3	690.317	1	y6	40.16	light
DLNHLLQQESGNR	sp|Q8K3M6|ERC2_RAT	508.59	3	562.258	1	y5	40.16	light
DLNHLLQQESGNR	sp|Q8K3M6|ERC2_RAT	508.59	3	433.215	1	y4	40.16	light
DLNHLLQQESGNR	sp|Q8K3M6|ERC2_RAT	508.59	3	648.326	2	y11	40.16	light
DLNHLLQQESGNR	sp|Q8K3M6|ERC2_RAT	508.59	3	217.111	2	y4	40.16	light
DLNHLLQQESGNR	sp|Q8K3M6|ERC2_RAT	511.926	3	511.926	3	precursor	40.16	heavy
DLNHLLQQESGNR	sp|Q8K3M6|ERC2_RAT	511.926	3	512.261	3	precursor [M+1]	40.16	heavy
DLNHLLQQESGNR	sp|Q8K3M6|ERC2_RAT	511.926	3	512.595	3	precursor [M+2]	40.16	heavy
DLNHLLQQESGNR	sp|Q8K3M6|ERC2_RAT	511.926	3	828.383	1	y7	40.16	heavy
DLNHLLQQESGNR	sp|Q8K3M6|ERC2_RAT	511.926	3	700.325	1	y6	40.16	heavy
DLNHLLQQESGNR	sp|Q8K3M6|ERC2_RAT	511.926	3	572.266	1	y5	40.16	heavy
DLNHLLQQESGNR	sp|Q8K3M6|ERC2_RAT	511.926	3	443.224	1	y4	40.16	heavy
DLNHLLQQESGNR	sp|Q8K3M6|ERC2_RAT	511.926	3	653.33	2	y11	40.16	heavy
DLNHLLQQESGNR	sp|Q8K3M6|ERC2_RAT	511.926	3	222.115	2	y4	40.16	heavy
VNALQAELTEK	sp|Q8K3M6|ERC2_RAT	608.333	2	608.333	2	precursor	38.35	light
VNALQAELTEK	sp|Q8K3M6|ERC2_RAT	608.333	2	608.834	2	precursor [M+1]	38.35	light
VNALQAELTEK	sp|Q8K3M6|ERC2_RAT	608.333	2	609.335	2	precursor [M+2]	38.35	light
VNALQAELTEK	sp|Q8K3M6|ERC2_RAT	608.333	2	1116.59	1	y10	38.35	light
VNALQAELTEK	sp|Q8K3M6|ERC2_RAT	608.333	2	1002.55	1	y9	38.35	light
VNALQAELTEK	sp|Q8K3M6|ERC2_RAT	608.333	2	931.509	1	y8	38.35	light
VNALQAELTEK	sp|Q8K3M6|ERC2_RAT	608.333	2	818.425	1	y7	38.35	light
VNALQAELTEK	sp|Q8K3M6|ERC2_RAT	608.333	2	690.367	1	y6	38.35	light
VNALQAELTEK	sp|Q8K3M6|ERC2_RAT	608.333	2	619.33	1	y5	38.35	light
VNALQAELTEK	sp|Q8K3M6|ERC2_RAT	612.34	2	612.34	2	precursor	38.35	heavy
VNALQAELTEK	sp|Q8K3M6|ERC2_RAT	612.34	2	612.841	2	precursor [M+1]	38.35	heavy
VNALQAELTEK	sp|Q8K3M6|ERC2_RAT	612.34	2	613.342	2	precursor [M+2]	38.35	heavy
VNALQAELTEK	sp|Q8K3M6|ERC2_RAT	612.34	2	1124.6	1	y10	38.35	heavy
VNALQAELTEK	sp|Q8K3M6|ERC2_RAT	612.34	2	1010.56	1	y9	38.35	heavy
VNALQAELTEK	sp|Q8K3M6|ERC2_RAT	612.34	2	939.524	1	y8	38.35	heavy
VNALQAELTEK	sp|Q8K3M6|ERC2_RAT	612.34	2	826.44	1	y7	38.35	heavy
VNALQAELTEK	sp|Q8K3M6|ERC2_RAT	612.34	2	698.381	1	y6	38.35	heavy
VNALQAELTEK	sp|Q8K3M6|ERC2_RAT	612.34	2	627.344	1	y5	38.35	heavy
IAELESLTLR	sp|Q8K3M6|ERC2_RAT	572.832	2	572.832	2	precursor	50.38	light
IAELESLTLR	sp|Q8K3M6|ERC2_RAT	572.832	2	573.334	2	precursor [M+1]	50.38	light
IAELESLTLR	sp|Q8K3M6|ERC2_RAT	572.832	2	573.835	2	precursor [M+2]	50.38	light
IAELESLTLR	sp|Q8K3M6|ERC2_RAT	572.832	2	1031.57	1	y9	50.38	light
IAELESLTLR	sp|Q8K3M6|ERC2_RAT	572.832	2	960.536	1	y8	50.38	light
IAELESLTLR	sp|Q8K3M6|ERC2_RAT	572.832	2	831.493	1	y7	50.38	light
IAELESLTLR	sp|Q8K3M6|ERC2_RAT	572.832	2	718.409	1	y6	50.38	light
IAELESLTLR	sp|Q8K3M6|ERC2_RAT	572.832	2	589.367	1	y5	50.38	light
IAELESLTLR	sp|Q8K3M6|ERC2_RAT	572.832	2	502.335	1	y4	50.38	light
IAELESLTLR	sp|Q8K3M6|ERC2_RAT	577.836	2	577.836	2	precursor	50.38	heavy
IAELESLTLR	sp|Q8K3M6|ERC2_RAT	577.836	2	578.338	2	precursor [M+1]	50.38	heavy
IAELESLTLR	sp|Q8K3M6|ERC2_RAT	577.836	2	578.839	2	precursor [M+2]	50.38	heavy
IAELESLTLR	sp|Q8K3M6|ERC2_RAT	577.836	2	1041.58	1	y9	50.38	heavy
IAELESLTLR	sp|Q8K3M6|ERC2_RAT	577.836	2	970.544	1	y8	50.38	heavy
IAELESLTLR	sp|Q8K3M6|ERC2_RAT	577.836	2	841.502	1	y7	50.38	heavy
IAELESLTLR	sp|Q8K3M6|ERC2_RAT	577.836	2	728.418	1	y6	50.38	heavy
IAELESLTLR	sp|Q8K3M6|ERC2_RAT	577.836	2	599.375	1	y5	50.38	heavy
IAELESLTLR	sp|Q8K3M6|ERC2_RAT	577.836	2	512.343	1	y4	50.38	heavy
ALAAELNQLR	sp|P47819|GFAP_RAT	549.817	2	549.817	2	precursor	43.01	light
ALAAELNQLR	sp|P47819|GFAP_RAT	549.817	2	550.318	2	precursor [M+1]	43.01	light
ALAAELNQLR	sp|P47819|GFAP_RAT	549.817	2	550.82	2	precursor [M+2]	43.01	light
ALAAELNQLR	sp|P47819|GFAP_RAT	549.817	2	914.505	1	y8	43.01	light
ALAAELNQLR	sp|P47819|GFAP_RAT	549.817	2	843.468	1	y7	43.01	light
ALAAELNQLR	sp|P47819|GFAP_RAT	549.817	2	772.431	1	y6	43.01	light
ALAAELNQLR	sp|P47819|GFAP_RAT	549.817	2	643.389	1	y5	43.01	light
ALAAELNQLR	sp|P47819|GFAP_RAT	549.817	2	530.305	1	y4	43.01	light
ALAAELNQLR	sp|P47819|GFAP_RAT	549.817	2	457.756	2	y8	43.01	light
ALAAELNQLR	sp|P47819|GFAP_RAT	554.821	2	554.821	2	precursor	43.01	heavy
ALAAELNQLR	sp|P47819|GFAP_RAT	554.821	2	555.323	2	precursor [M+1]	43.01	heavy
ALAAELNQLR	sp|P47819|GFAP_RAT	554.821	2	555.824	2	precursor [M+2]	43.01	heavy
ALAAELNQLR	sp|P47819|GFAP_RAT	554.821	2	924.514	1	y8	43.01	heavy
ALAAELNQLR	sp|P47819|GFAP_RAT	554.821	2	853.477	1	y7	43.01	heavy
ALAAELNQLR	sp|P47819|GFAP_RAT	554.821	2	782.439	1	y6	43.01	heavy
ALAAELNQLR	sp|P47819|GFAP_RAT	554.821	2	653.397	1	y5	43.01	heavy
ALAAELNQLR	sp|P47819|GFAP_RAT	554.821	2	540.313	1	y4	43.01	heavy
ALAAELNQLR	sp|P47819|GFAP_RAT	554.821	2	462.76	2	y8	43.01	heavy
ITIPVQTFSNLQIR	sp|P47819|GFAP_RAT	815.47	2	815.47	2	precursor	62.9	light
ITIPVQTFSNLQIR	sp|P47819|GFAP_RAT	815.47	2	815.971	2	precursor [M+1]	62.9	light
ITIPVQTFSNLQIR	sp|P47819|GFAP_RAT	815.47	2	816.473	2	precursor [M+2]	62.9	light
ITIPVQTFSNLQIR	sp|P47819|GFAP_RAT	815.47	2	1302.72	1	y11	62.9	light
ITIPVQTFSNLQIR	sp|P47819|GFAP_RAT	815.47	2	1106.6	1	y9	62.9	light
ITIPVQTFSNLQIR	sp|P47819|GFAP_RAT	815.47	2	978.537	1	y8	62.9	light
ITIPVQTFSNLQIR	sp|P47819|GFAP_RAT	815.47	2	730.421	1	y6	62.9	light
ITIPVQTFSNLQIR	sp|P47819|GFAP_RAT	815.47	2	708.404	2	y12	62.9	light
ITIPVQTFSNLQIR	sp|P47819|GFAP_RAT	815.47	2	651.862	2	y11	62.9	light
ITIPVQTFSNLQIR	sp|P47819|GFAP_RAT	820.474	2	820.474	2	precursor	62.9	heavy
ITIPVQTFSNLQIR	sp|P47819|GFAP_RAT	820.474	2	820.975	2	precursor [M+1]	62.9	heavy
ITIPVQTFSNLQIR	sp|P47819|GFAP_RAT	820.474	2	821.477	2	precursor [M+2]	62.9	heavy
ITIPVQTFSNLQIR	sp|P47819|GFAP_RAT	820.474	2	1312.72	1	y11	62.9	heavy
ITIPVQTFSNLQIR	sp|P47819|GFAP_RAT	820.474	2	1116.6	1	y9	62.9	heavy
ITIPVQTFSNLQIR	sp|P47819|GFAP_RAT	820.474	2	988.545	1	y8	62.9	heavy
ITIPVQTFSNLQIR	sp|P47819|GFAP_RAT	820.474	2	740.429	1	y6	62.9	heavy
ITIPVQTFSNLQIR	sp|P47819|GFAP_RAT	820.474	2	713.408	2	y12	62.9	heavy
ITIPVQTFSNLQIR	sp|P47819|GFAP_RAT	820.474	2	656.866	2	y11	62.9	heavy
LADVYQAELR	sp|P47819|GFAP_RAT	589.314	2	589.314	2	precursor	37.39	light
LADVYQAELR	sp|P47819|GFAP_RAT	589.314	2	589.816	2	precursor [M+1]	37.39	light
LADVYQAELR	sp|P47819|GFAP_RAT	589.314	2	590.317	2	precursor [M+2]	37.39	light
LADVYQAELR	sp|P47819|GFAP_RAT	589.314	2	1064.54	1	y9	37.39	light
LADVYQAELR	sp|P47819|GFAP_RAT	589.314	2	993.5	1	y8	37.39	light
LADVYQAELR	sp|P47819|GFAP_RAT	589.314	2	878.473	1	y7	37.39	light
LADVYQAELR	sp|P47819|GFAP_RAT	589.314	2	779.405	1	y6	37.39	light
LADVYQAELR	sp|P47819|GFAP_RAT	589.314	2	616.341	1	y5	37.39	light
LADVYQAELR	sp|P47819|GFAP_RAT	589.314	2	488.283	1	y4	37.39	light
LADVYQAELR	sp|P47819|GFAP_RAT	594.318	2	594.318	2	precursor	37.39	heavy
LADVYQAELR	sp|P47819|GFAP_RAT	594.318	2	594.82	2	precursor [M+1]	37.39	heavy
LADVYQAELR	sp|P47819|GFAP_RAT	594.318	2	595.321	2	precursor [M+2]	37.39	heavy
LADVYQAELR	sp|P47819|GFAP_RAT	594.318	2	1074.55	1	y9	37.39	heavy
LADVYQAELR	sp|P47819|GFAP_RAT	594.318	2	1003.51	1	y8	37.39	heavy
LADVYQAELR	sp|P47819|GFAP_RAT	594.318	2	888.481	1	y7	37.39	heavy
LADVYQAELR	sp|P47819|GFAP_RAT	594.318	2	789.413	1	y6	37.39	heavy
LADVYQAELR	sp|P47819|GFAP_RAT	594.318	2	626.35	1	y5	37.39	heavy
LADVYQAELR	sp|P47819|GFAP_RAT	594.318	2	498.291	1	y4	37.39	heavy
SDPYHATTGPLSPSK	sp|P08050|CXA1_RAT	519.923	3	519.923	3	precursor	26.51	light
SDPYHATTGPLSPSK	sp|P08050|CXA1_RAT	519.923	3	520.257	3	precursor [M+1]	26.51	light
SDPYHATTGPLSPSK	sp|P08050|CXA1_RAT	519.923	3	520.592	3	precursor [M+2]	26.51	light
SDPYHATTGPLSPSK	sp|P08050|CXA1_RAT	519.923	3	628.366	1	y6	26.51	light
SDPYHATTGPLSPSK	sp|P08050|CXA1_RAT	519.923	3	418.23	1	y4	26.51	light
SDPYHATTGPLSPSK	sp|P08050|CXA1_RAT	519.923	3	678.351	2	y13	26.51	light
SDPYHATTGPLSPSK	sp|P08050|CXA1_RAT	519.923	3	548.293	2	y11	26.51	light
SDPYHATTGPLSPSK	sp|P08050|CXA1_RAT	519.923	3	314.687	2	y6	26.51	light
SDPYHATTGPLSPSK	sp|P08050|CXA1_RAT	519.923	3	452.57	3	y13	26.51	light
SDPYHATTGPLSPSK	sp|P08050|CXA1_RAT	522.594	3	522.594	3	precursor	26.51	heavy
SDPYHATTGPLSPSK	sp|P08050|CXA1_RAT	522.594	3	522.929	3	precursor [M+1]	26.51	heavy
SDPYHATTGPLSPSK	sp|P08050|CXA1_RAT	522.594	3	523.263	3	precursor [M+2]	26.51	heavy
SDPYHATTGPLSPSK	sp|P08050|CXA1_RAT	522.594	3	636.381	1	y6	26.51	heavy
SDPYHATTGPLSPSK	sp|P08050|CXA1_RAT	522.594	3	426.244	1	y4	26.51	heavy
SDPYHATTGPLSPSK	sp|P08050|CXA1_RAT	522.594	3	682.358	2	y13	26.51	heavy
SDPYHATTGPLSPSK	sp|P08050|CXA1_RAT	522.594	3	552.3	2	y11	26.51	heavy
SDPYHATTGPLSPSK	sp|P08050|CXA1_RAT	522.594	3	318.694	2	y6	26.51	heavy
SDPYHATTGPLSPSK	sp|P08050|CXA1_RAT	522.594	3	455.241	3	y13	26.51	heavy
LTIVGDGK	sp|P19491|GRIA2_RAT	401.737	2	401.737	2	precursor	26.5	light
LTIVGDGK	sp|P19491|GRIA2_RAT	401.737	2	402.239	2	precursor [M+1]	26.5	light
LTIVGDGK	sp|P19491|GRIA2_RAT	401.737	2	402.74	2	precursor [M+2]	26.5	light
LTIVGDGK	sp|P19491|GRIA2_RAT	401.737	2	689.383	1	y7	26.5	light
LTIVGDGK	sp|P19491|GRIA2_RAT	401.737	2	588.335	1	y6	26.5	light
LTIVGDGK	sp|P19491|GRIA2_RAT	401.737	2	475.251	1	y5	26.5	light
LTIVGDGK	sp|P19491|GRIA2_RAT	401.737	2	376.183	1	y4	26.5	light
LTIVGDGK	sp|P19491|GRIA2_RAT	401.737	2	345.195	2	y7	26.5	light
LTIVGDGK	sp|P19491|GRIA2_RAT	401.737	2	294.671	2	y6	26.5	light
LTIVGDGK	sp|P19491|GRIA2_RAT	405.744	2	405.744	2	precursor	26.5	heavy
LTIVGDGK	sp|P19491|GRIA2_RAT	405.744	2	406.246	2	precursor [M+1]	26.5	heavy
LTIVGDGK	sp|P19491|GRIA2_RAT	405.744	2	406.747	2	precursor [M+2]	26.5	heavy
LTIVGDGK	sp|P19491|GRIA2_RAT	405.744	2	697.397	1	y7	26.5	heavy
LTIVGDGK	sp|P19491|GRIA2_RAT	405.744	2	596.349	1	y6	26.5	heavy
LTIVGDGK	sp|P19491|GRIA2_RAT	405.744	2	483.265	1	y5	26.5	heavy
LTIVGDGK	sp|P19491|GRIA2_RAT	405.744	2	384.197	1	y4	26.5	heavy
LTIVGDGK	sp|P19491|GRIA2_RAT	405.744	2	349.202	2	y7	26.5	heavy
LTIVGDGK	sp|P19491|GRIA2_RAT	405.744	2	298.678	2	y6	26.5	heavy
ADIAIAPLTITLVR	sp|P19491|GRIA2_RAT	733.951	2	733.951	2	precursor	70.59	light
ADIAIAPLTITLVR	sp|P19491|GRIA2_RAT	733.951	2	734.452	2	precursor [M+1]	70.59	light
ADIAIAPLTITLVR	sp|P19491|GRIA2_RAT	733.951	2	734.954	2	precursor [M+2]	70.59	light
ADIAIAPLTITLVR	sp|P19491|GRIA2_RAT	733.951	2	1167.75	1	y11	70.59	light
ADIAIAPLTITLVR	sp|P19491|GRIA2_RAT	733.951	2	1096.71	1	y10	70.59	light
ADIAIAPLTITLVR	sp|P19491|GRIA2_RAT	733.951	2	983.625	1	y9	70.59	light
ADIAIAPLTITLVR	sp|P19491|GRIA2_RAT	733.951	2	912.588	1	y8	70.59	light
ADIAIAPLTITLVR	sp|P19491|GRIA2_RAT	733.951	2	702.451	1	y6	70.59	light
ADIAIAPLTITLVR	sp|P19491|GRIA2_RAT	733.951	2	456.797	2	y8	70.59	light
ADIAIAPLTITLVR	sp|P19491|GRIA2_RAT	738.955	2	738.955	2	precursor	70.59	heavy
ADIAIAPLTITLVR	sp|P19491|GRIA2_RAT	738.955	2	739.456	2	precursor [M+1]	70.59	heavy
ADIAIAPLTITLVR	sp|P19491|GRIA2_RAT	738.955	2	739.958	2	precursor [M+2]	70.59	heavy
ADIAIAPLTITLVR	sp|P19491|GRIA2_RAT	738.955	2	1177.75	1	y11	70.59	heavy
ADIAIAPLTITLVR	sp|P19491|GRIA2_RAT	738.955	2	1106.72	1	y10	70.59	heavy
ADIAIAPLTITLVR	sp|P19491|GRIA2_RAT	738.955	2	993.633	1	y9	70.59	heavy
ADIAIAPLTITLVR	sp|P19491|GRIA2_RAT	738.955	2	922.596	1	y8	70.59	heavy
ADIAIAPLTITLVR	sp|P19491|GRIA2_RAT	738.955	2	712.459	1	y6	70.59	heavy
ADIAIAPLTITLVR	sp|P19491|GRIA2_RAT	738.955	2	461.802	2	y8	70.59	heavy
GADQEYSAFR	sp|P19491|GRIA2_RAT	572.257	2	572.257	2	precursor	28.07	light
GADQEYSAFR	sp|P19491|GRIA2_RAT	572.257	2	572.758	2	precursor [M+1]	28.07	light
GADQEYSAFR	sp|P19491|GRIA2_RAT	572.257	2	573.26	2	precursor [M+2]	28.07	light
GADQEYSAFR	sp|P19491|GRIA2_RAT	572.257	2	1015.45	1	y8	28.07	light
GADQEYSAFR	sp|P19491|GRIA2_RAT	572.257	2	900.421	1	y7	28.07	light
GADQEYSAFR	sp|P19491|GRIA2_RAT	572.257	2	772.362	1	y6	28.07	light
GADQEYSAFR	sp|P19491|GRIA2_RAT	572.257	2	643.32	1	y5	28.07	light
GADQEYSAFR	sp|P19491|GRIA2_RAT	572.257	2	480.257	1	y4	28.07	light
GADQEYSAFR	sp|P19491|GRIA2_RAT	572.257	2	450.714	2	y7	28.07	light
GADQEYSAFR	sp|P19491|GRIA2_RAT	577.261	2	577.261	2	precursor	28.07	heavy
GADQEYSAFR	sp|P19491|GRIA2_RAT	577.261	2	577.763	2	precursor [M+1]	28.07	heavy
GADQEYSAFR	sp|P19491|GRIA2_RAT	577.261	2	578.264	2	precursor [M+2]	28.07	heavy
GADQEYSAFR	sp|P19491|GRIA2_RAT	577.261	2	1025.46	1	y8	28.07	heavy
GADQEYSAFR	sp|P19491|GRIA2_RAT	577.261	2	910.429	1	y7	28.07	heavy
GADQEYSAFR	sp|P19491|GRIA2_RAT	577.261	2	782.371	1	y6	28.07	heavy
GADQEYSAFR	sp|P19491|GRIA2_RAT	577.261	2	653.328	1	y5	28.07	heavy
GADQEYSAFR	sp|P19491|GRIA2_RAT	577.261	2	490.265	1	y4	28.07	heavy
GADQEYSAFR	sp|P19491|GRIA2_RAT	577.261	2	455.718	2	y7	28.07	heavy
GSALGNAVNLAVLK	sp|P19492|GRIA3_RAT	663.891	2	663.891	2	precursor	55.42	light
GSALGNAVNLAVLK	sp|P19492|GRIA3_RAT	663.891	2	664.392	2	precursor [M+1]	55.42	light
GSALGNAVNLAVLK	sp|P19492|GRIA3_RAT	663.891	2	664.893	2	precursor [M+2]	55.42	light
GSALGNAVNLAVLK	sp|P19492|GRIA3_RAT	663.891	2	1111.68	1	y11	55.42	light
GSALGNAVNLAVLK	sp|P19492|GRIA3_RAT	663.891	2	998.599	1	y10	55.42	light
GSALGNAVNLAVLK	sp|P19492|GRIA3_RAT	663.891	2	941.578	1	y9	55.42	light
GSALGNAVNLAVLK	sp|P19492|GRIA3_RAT	663.891	2	827.535	1	y8	55.42	light
GSALGNAVNLAVLK	sp|P19492|GRIA3_RAT	663.891	2	756.498	1	y7	55.42	light
GSALGNAVNLAVLK	sp|P19492|GRIA3_RAT	663.891	2	657.429	1	y6	55.42	light
GSALGNAVNLAVLK	sp|P19492|GRIA3_RAT	667.898	2	667.898	2	precursor	55.42	heavy
GSALGNAVNLAVLK	sp|P19492|GRIA3_RAT	667.898	2	668.399	2	precursor [M+1]	55.42	heavy
GSALGNAVNLAVLK	sp|P19492|GRIA3_RAT	667.898	2	668.901	2	precursor [M+2]	55.42	heavy
GSALGNAVNLAVLK	sp|P19492|GRIA3_RAT	667.898	2	1119.7	1	y11	55.42	heavy
GSALGNAVNLAVLK	sp|P19492|GRIA3_RAT	667.898	2	1006.61	1	y10	55.42	heavy
GSALGNAVNLAVLK	sp|P19492|GRIA3_RAT	667.898	2	949.592	1	y9	55.42	heavy
GSALGNAVNLAVLK	sp|P19492|GRIA3_RAT	667.898	2	835.549	1	y8	55.42	heavy
GSALGNAVNLAVLK	sp|P19492|GRIA3_RAT	667.898	2	764.512	1	y7	55.42	heavy
GSALGNAVNLAVLK	sp|P19492|GRIA3_RAT	667.898	2	665.444	1	y6	55.42	heavy
NTQNFKPAPATNTQNYATYR	sp|P19492|GRIA3_RAT	767.373	3	767.373	3	precursor	29.16	light
NTQNFKPAPATNTQNYATYR	sp|P19492|GRIA3_RAT	767.373	3	767.708	3	precursor [M+1]	29.16	light
NTQNFKPAPATNTQNYATYR	sp|P19492|GRIA3_RAT	767.373	3	768.042	3	precursor [M+2]	29.16	light
NTQNFKPAPATNTQNYATYR	sp|P19492|GRIA3_RAT	767.373	3	1016.48	1	y8	29.16	light
NTQNFKPAPATNTQNYATYR	sp|P19492|GRIA3_RAT	767.373	3	915.432	1	y7	29.16	light
NTQNFKPAPATNTQNYATYR	sp|P19492|GRIA3_RAT	767.373	3	787.373	1	y6	29.16	light
NTQNFKPAPATNTQNYATYR	sp|P19492|GRIA3_RAT	767.373	3	673.33	1	y5	29.16	light
NTQNFKPAPATNTQNYATYR	sp|P19492|GRIA3_RAT	767.373	3	510.267	1	y4	29.16	light
NTQNFKPAPATNTQNYATYR	sp|P19492|GRIA3_RAT	767.373	3	700.334	2	y12	29.16	light
NTQNFKPAPATNTQNYATYR	sp|P19492|GRIA3_RAT	770.709	3	770.709	3	precursor	29.16	heavy
NTQNFKPAPATNTQNYATYR	sp|P19492|GRIA3_RAT	770.709	3	771.044	3	precursor [M+1]	29.16	heavy
NTQNFKPAPATNTQNYATYR	sp|P19492|GRIA3_RAT	770.709	3	771.378	3	precursor [M+2]	29.16	heavy
NTQNFKPAPATNTQNYATYR	sp|P19492|GRIA3_RAT	770.709	3	1026.49	1	y8	29.16	heavy
NTQNFKPAPATNTQNYATYR	sp|P19492|GRIA3_RAT	770.709	3	925.44	1	y7	29.16	heavy
NTQNFKPAPATNTQNYATYR	sp|P19492|GRIA3_RAT	770.709	3	797.382	1	y6	29.16	heavy
NTQNFKPAPATNTQNYATYR	sp|P19492|GRIA3_RAT	770.709	3	683.339	1	y5	29.16	heavy
NTQNFKPAPATNTQNYATYR	sp|P19492|GRIA3_RAT	770.709	3	520.275	1	y4	29.16	heavy
NTQNFKPAPATNTQNYATYR	sp|P19492|GRIA3_RAT	770.709	3	705.338	2	y12	29.16	heavy
ADIAVAPLTITLVR	sp|P19492|GRIA3_RAT	726.943	2	726.943	2	precursor	66.19	light
ADIAVAPLTITLVR	sp|P19492|GRIA3_RAT	726.943	2	727.444	2	precursor [M+1]	66.19	light
ADIAVAPLTITLVR	sp|P19492|GRIA3_RAT	726.943	2	727.946	2	precursor [M+2]	66.19	light
ADIAVAPLTITLVR	sp|P19492|GRIA3_RAT	726.943	2	1153.73	1	y11	66.19	light
ADIAVAPLTITLVR	sp|P19492|GRIA3_RAT	726.943	2	1082.69	1	y10	66.19	light
ADIAVAPLTITLVR	sp|P19492|GRIA3_RAT	726.943	2	983.625	1	y9	66.19	light
ADIAVAPLTITLVR	sp|P19492|GRIA3_RAT	726.943	2	912.588	1	y8	66.19	light
ADIAVAPLTITLVR	sp|P19492|GRIA3_RAT	726.943	2	492.316	2	y9	66.19	light
ADIAVAPLTITLVR	sp|P19492|GRIA3_RAT	726.943	2	456.797	2	y8	66.19	light
ADIAVAPLTITLVR	sp|P19492|GRIA3_RAT	731.947	2	731.947	2	precursor	66.19	heavy
ADIAVAPLTITLVR	sp|P19492|GRIA3_RAT	731.947	2	732.449	2	precursor [M+1]	66.19	heavy
ADIAVAPLTITLVR	sp|P19492|GRIA3_RAT	731.947	2	732.95	2	precursor [M+2]	66.19	heavy
ADIAVAPLTITLVR	sp|P19492|GRIA3_RAT	731.947	2	1163.74	1	y11	66.19	heavy
ADIAVAPLTITLVR	sp|P19492|GRIA3_RAT	731.947	2	1092.7	1	y10	66.19	heavy
ADIAVAPLTITLVR	sp|P19492|GRIA3_RAT	731.947	2	993.633	1	y9	66.19	heavy
ADIAVAPLTITLVR	sp|P19492|GRIA3_RAT	731.947	2	922.596	1	y8	66.19	heavy
ADIAVAPLTITLVR	sp|P19492|GRIA3_RAT	731.947	2	497.32	2	y9	66.19	heavy
ADIAVAPLTITLVR	sp|P19492|GRIA3_RAT	731.947	2	461.802	2	y8	66.19	heavy
PAPATNTQNYATYR	sp|P19492|GRIA3_RAT	784.379	2	784.379	2	precursor	24.79	light
PAPATNTQNYATYR	sp|P19492|GRIA3_RAT	784.379	2	784.88	2	precursor [M+1]	24.79	light
PAPATNTQNYATYR	sp|P19492|GRIA3_RAT	784.379	2	785.381	2	precursor [M+2]	24.79	light
PAPATNTQNYATYR	sp|P19492|GRIA3_RAT	784.379	2	1399.66	1	y12	24.79	light
PAPATNTQNYATYR	sp|P19492|GRIA3_RAT	784.379	2	1231.57	1	y10	24.79	light
PAPATNTQNYATYR	sp|P19492|GRIA3_RAT	784.379	2	1130.52	1	y9	24.79	light
PAPATNTQNYATYR	sp|P19492|GRIA3_RAT	784.379	2	1016.48	1	y8	24.79	light
PAPATNTQNYATYR	sp|P19492|GRIA3_RAT	784.379	2	915.432	1	y7	24.79	light
PAPATNTQNYATYR	sp|P19492|GRIA3_RAT	784.379	2	787.373	1	y6	24.79	light
PAPATNTQNYATYR	sp|P19492|GRIA3_RAT	784.379	2	510.267	1	y4	24.79	light
PAPATNTQNYATYR	sp|P19492|GRIA3_RAT	784.379	2	700.334	2	y12	24.79	light
PAPATNTQNYATYR	sp|P19492|GRIA3_RAT	789.383	2	789.383	2	precursor	24.79	heavy
PAPATNTQNYATYR	sp|P19492|GRIA3_RAT	789.383	2	789.884	2	precursor [M+1]	24.79	heavy
PAPATNTQNYATYR	sp|P19492|GRIA3_RAT	789.383	2	790.386	2	precursor [M+2]	24.79	heavy
PAPATNTQNYATYR	sp|P19492|GRIA3_RAT	789.383	2	1409.67	1	y12	24.79	heavy
PAPATNTQNYATYR	sp|P19492|GRIA3_RAT	789.383	2	1241.58	1	y10	24.79	heavy
PAPATNTQNYATYR	sp|P19492|GRIA3_RAT	789.383	2	1140.53	1	y9	24.79	heavy
PAPATNTQNYATYR	sp|P19492|GRIA3_RAT	789.383	2	1026.49	1	y8	24.79	heavy
PAPATNTQNYATYR	sp|P19492|GRIA3_RAT	789.383	2	925.44	1	y7	24.79	heavy
PAPATNTQNYATYR	sp|P19492|GRIA3_RAT	789.383	2	797.382	1	y6	24.79	heavy
PAPATNTQNYATYR	sp|P19492|GRIA3_RAT	789.383	2	520.275	1	y4	24.79	heavy
PAPATNTQNYATYR	sp|P19492|GRIA3_RAT	789.383	2	705.338	2	y12	24.79	heavy
VIILSASEDDAATVYR	sp|P35439|NMDZ1_RAT	861.949	2	861.949	2	precursor	48.13	light
VIILSASEDDAATVYR	sp|P35439|NMDZ1_RAT	861.949	2	862.451	2	precursor [M+1]	48.13	light
VIILSASEDDAATVYR	sp|P35439|NMDZ1_RAT	861.949	2	862.952	2	precursor [M+2]	48.13	light
VIILSASEDDAATVYR	sp|P35439|NMDZ1_RAT	861.949	2	1397.65	1	y13	48.13	light
VIILSASEDDAATVYR	sp|P35439|NMDZ1_RAT	861.949	2	1284.57	1	y12	48.13	light
VIILSASEDDAATVYR	sp|P35439|NMDZ1_RAT	861.949	2	1197.54	1	y11	48.13	light
VIILSASEDDAATVYR	sp|P35439|NMDZ1_RAT	861.949	2	1126.5	1	y10	48.13	light
VIILSASEDDAATVYR	sp|P35439|NMDZ1_RAT	861.949	2	1039.47	1	y9	48.13	light
VIILSASEDDAATVYR	sp|P35439|NMDZ1_RAT	861.949	2	910.426	1	y8	48.13	light
VIILSASEDDAATVYR	sp|P35439|NMDZ1_RAT	866.953	2	866.953	2	precursor	48.13	heavy
VIILSASEDDAATVYR	sp|P35439|NMDZ1_RAT	866.953	2	867.455	2	precursor [M+1]	48.13	heavy
VIILSASEDDAATVYR	sp|P35439|NMDZ1_RAT	866.953	2	867.956	2	precursor [M+2]	48.13	heavy
VIILSASEDDAATVYR	sp|P35439|NMDZ1_RAT	866.953	2	1407.66	1	y13	48.13	heavy
VIILSASEDDAATVYR	sp|P35439|NMDZ1_RAT	866.953	2	1294.58	1	y12	48.13	heavy
VIILSASEDDAATVYR	sp|P35439|NMDZ1_RAT	866.953	2	1207.55	1	y11	48.13	heavy
VIILSASEDDAATVYR	sp|P35439|NMDZ1_RAT	866.953	2	1136.51	1	y10	48.13	heavy
VIILSASEDDAATVYR	sp|P35439|NMDZ1_RAT	866.953	2	1049.48	1	y9	48.13	heavy
VIILSASEDDAATVYR	sp|P35439|NMDZ1_RAT	866.953	2	920.435	1	y8	48.13	heavy
HNYESAAEAIQAVR	sp|P35439|NMDZ1_RAT	520.258	3	520.258	3	precursor	35.76	light
HNYESAAEAIQAVR	sp|P35439|NMDZ1_RAT	520.258	3	520.593	3	precursor [M+1]	35.76	light
HNYESAAEAIQAVR	sp|P35439|NMDZ1_RAT	520.258	3	520.927	3	precursor [M+2]	35.76	light
HNYESAAEAIQAVR	sp|P35439|NMDZ1_RAT	520.258	3	857.484	1	y8	35.76	light
HNYESAAEAIQAVR	sp|P35439|NMDZ1_RAT	520.258	3	786.447	1	y7	35.76	light
HNYESAAEAIQAVR	sp|P35439|NMDZ1_RAT	520.258	3	657.404	1	y6	35.76	light
HNYESAAEAIQAVR	sp|P35439|NMDZ1_RAT	520.258	3	586.367	1	y5	35.76	light
HNYESAAEAIQAVR	sp|P35439|NMDZ1_RAT	520.258	3	473.283	1	y4	35.76	light
HNYESAAEAIQAVR	sp|P35439|NMDZ1_RAT	520.258	3	293.687	2	y5	35.76	light
HNYESAAEAIQAVR	sp|P35439|NMDZ1_RAT	523.595	3	523.595	3	precursor	35.76	heavy
HNYESAAEAIQAVR	sp|P35439|NMDZ1_RAT	523.595	3	523.929	3	precursor [M+1]	35.76	heavy
HNYESAAEAIQAVR	sp|P35439|NMDZ1_RAT	523.595	3	524.263	3	precursor [M+2]	35.76	heavy
HNYESAAEAIQAVR	sp|P35439|NMDZ1_RAT	523.595	3	867.492	1	y8	35.76	heavy
HNYESAAEAIQAVR	sp|P35439|NMDZ1_RAT	523.595	3	796.455	1	y7	35.76	heavy
HNYESAAEAIQAVR	sp|P35439|NMDZ1_RAT	523.595	3	667.413	1	y6	35.76	heavy
HNYESAAEAIQAVR	sp|P35439|NMDZ1_RAT	523.595	3	596.375	1	y5	35.76	heavy
HNYESAAEAIQAVR	sp|P35439|NMDZ1_RAT	523.595	3	483.291	1	y4	35.76	heavy
HNYESAAEAIQAVR	sp|P35439|NMDZ1_RAT	523.595	3	298.691	2	y5	35.76	heavy
IPVLGLTTR	sp|P35439|NMDZ1_RAT	485.308	2	485.308	2	precursor	47.83	light
IPVLGLTTR	sp|P35439|NMDZ1_RAT	485.308	2	485.81	2	precursor [M+1]	47.83	light
IPVLGLTTR	sp|P35439|NMDZ1_RAT	485.308	2	486.311	2	precursor [M+2]	47.83	light
IPVLGLTTR	sp|P35439|NMDZ1_RAT	485.308	2	856.525	1	y8	47.83	light
IPVLGLTTR	sp|P35439|NMDZ1_RAT	485.308	2	759.472	1	y7	47.83	light
IPVLGLTTR	sp|P35439|NMDZ1_RAT	485.308	2	660.404	1	y6	47.83	light
IPVLGLTTR	sp|P35439|NMDZ1_RAT	485.308	2	547.32	1	y5	47.83	light
IPVLGLTTR	sp|P35439|NMDZ1_RAT	485.308	2	490.298	1	y4	47.83	light
IPVLGLTTR	sp|P35439|NMDZ1_RAT	485.308	2	428.766	2	y8	47.83	light
IPVLGLTTR	sp|P35439|NMDZ1_RAT	490.312	2	490.312	2	precursor	47.83	heavy
IPVLGLTTR	sp|P35439|NMDZ1_RAT	490.312	2	490.814	2	precursor [M+1]	47.83	heavy
IPVLGLTTR	sp|P35439|NMDZ1_RAT	490.312	2	491.315	2	precursor [M+2]	47.83	heavy
IPVLGLTTR	sp|P35439|NMDZ1_RAT	490.312	2	866.533	1	y8	47.83	heavy
IPVLGLTTR	sp|P35439|NMDZ1_RAT	490.312	2	769.481	1	y7	47.83	heavy
IPVLGLTTR	sp|P35439|NMDZ1_RAT	490.312	2	670.412	1	y6	47.83	heavy
IPVLGLTTR	sp|P35439|NMDZ1_RAT	490.312	2	557.328	1	y5	47.83	heavy
IPVLGLTTR	sp|P35439|NMDZ1_RAT	490.312	2	500.307	1	y4	47.83	heavy
IPVLGLTTR	sp|P35439|NMDZ1_RAT	490.312	2	433.77	2	y8	47.83	heavy
FSYIPEAK	sp|Q00959|NMDE1_RAT	477.75	2	477.75	2	precursor	36.62	light
FSYIPEAK	sp|Q00959|NMDE1_RAT	477.75	2	478.252	2	precursor [M+1]	36.62	light
FSYIPEAK	sp|Q00959|NMDE1_RAT	477.75	2	478.753	2	precursor [M+2]	36.62	light
FSYIPEAK	sp|Q00959|NMDE1_RAT	477.75	2	807.425	1	y7	36.62	light
FSYIPEAK	sp|Q00959|NMDE1_RAT	477.75	2	720.393	1	y6	36.62	light
FSYIPEAK	sp|Q00959|NMDE1_RAT	477.75	2	557.329	1	y5	36.62	light
FSYIPEAK	sp|Q00959|NMDE1_RAT	477.75	2	444.245	1	y4	36.62	light
FSYIPEAK	sp|Q00959|NMDE1_RAT	477.75	2	360.7	2	y6	36.62	light
FSYIPEAK	sp|Q00959|NMDE1_RAT	477.75	2	222.626	2	y4	36.62	light
FSYIPEAK	sp|Q00959|NMDE1_RAT	481.757	2	481.757	2	precursor	36.62	heavy
FSYIPEAK	sp|Q00959|NMDE1_RAT	481.757	2	482.259	2	precursor [M+1]	36.62	heavy
FSYIPEAK	sp|Q00959|NMDE1_RAT	481.757	2	482.76	2	precursor [M+2]	36.62	heavy
FSYIPEAK	sp|Q00959|NMDE1_RAT	481.757	2	815.439	1	y7	36.62	heavy
FSYIPEAK	sp|Q00959|NMDE1_RAT	481.757	2	728.407	1	y6	36.62	heavy
FSYIPEAK	sp|Q00959|NMDE1_RAT	481.757	2	565.344	1	y5	36.62	heavy
FSYIPEAK	sp|Q00959|NMDE1_RAT	481.757	2	452.259	1	y4	36.62	heavy
FSYIPEAK	sp|Q00959|NMDE1_RAT	481.757	2	364.707	2	y6	36.62	heavy
FSYIPEAK	sp|Q00959|NMDE1_RAT	481.757	2	226.633	2	y4	36.62	heavy
GVEDALVSLK	sp|Q00959|NMDE1_RAT	515.793	2	515.793	2	precursor	46.81	light
GVEDALVSLK	sp|Q00959|NMDE1_RAT	515.793	2	516.294	2	precursor [M+1]	46.81	light
GVEDALVSLK	sp|Q00959|NMDE1_RAT	515.793	2	516.795	2	precursor [M+2]	46.81	light
GVEDALVSLK	sp|Q00959|NMDE1_RAT	515.793	2	874.488	1	y8	46.81	light
GVEDALVSLK	sp|Q00959|NMDE1_RAT	515.793	2	745.445	1	y7	46.81	light
GVEDALVSLK	sp|Q00959|NMDE1_RAT	515.793	2	630.418	1	y6	46.81	light
GVEDALVSLK	sp|Q00959|NMDE1_RAT	515.793	2	559.381	1	y5	46.81	light
GVEDALVSLK	sp|Q00959|NMDE1_RAT	515.793	2	446.297	1	y4	46.81	light
GVEDALVSLK	sp|Q00959|NMDE1_RAT	515.793	2	437.748	2	y8	46.81	light
GVEDALVSLK	sp|Q00959|NMDE1_RAT	519.8	2	519.8	2	precursor	46.81	heavy
GVEDALVSLK	sp|Q00959|NMDE1_RAT	519.8	2	520.301	2	precursor [M+1]	46.81	heavy
GVEDALVSLK	sp|Q00959|NMDE1_RAT	519.8	2	520.802	2	precursor [M+2]	46.81	heavy
GVEDALVSLK	sp|Q00959|NMDE1_RAT	519.8	2	882.502	1	y8	46.81	heavy
GVEDALVSLK	sp|Q00959|NMDE1_RAT	519.8	2	753.46	1	y7	46.81	heavy
GVEDALVSLK	sp|Q00959|NMDE1_RAT	519.8	2	638.433	1	y6	46.81	heavy
GVEDALVSLK	sp|Q00959|NMDE1_RAT	519.8	2	567.396	1	y5	46.81	heavy
GVEDALVSLK	sp|Q00959|NMDE1_RAT	519.8	2	454.312	1	y4	46.81	heavy
GVEDALVSLK	sp|Q00959|NMDE1_RAT	519.8	2	441.755	2	y8	46.81	heavy
YLPEEVAHSDISETSSR	sp|Q00959|NMDE1_RAT	640.638	3	640.638	3	precursor	34.48	light
YLPEEVAHSDISETSSR	sp|Q00959|NMDE1_RAT	640.638	3	640.972	3	precursor [M+1]	34.48	light
YLPEEVAHSDISETSSR	sp|Q00959|NMDE1_RAT	640.638	3	641.306	3	precursor [M+2]	34.48	light
YLPEEVAHSDISETSSR	sp|Q00959|NMDE1_RAT	640.638	3	981.448	1	y9	34.48	light
YLPEEVAHSDISETSSR	sp|Q00959|NMDE1_RAT	640.638	3	666.305	1	y6	34.48	light
YLPEEVAHSDISETSSR	sp|Q00959|NMDE1_RAT	640.638	3	822.379	2	y15	34.48	light
YLPEEVAHSDISETSSR	sp|Q00959|NMDE1_RAT	640.638	3	773.853	2	y14	34.48	light
YLPEEVAHSDISETSSR	sp|Q00959|NMDE1_RAT	640.638	3	709.331	2	y13	34.48	light
YLPEEVAHSDISETSSR	sp|Q00959|NMDE1_RAT	640.638	3	548.588	3	y15	34.48	light
YLPEEVAHSDISETSSR	sp|Q00959|NMDE1_RAT	643.974	3	643.974	3	precursor	34.48	heavy
YLPEEVAHSDISETSSR	sp|Q00959|NMDE1_RAT	643.974	3	644.308	3	precursor [M+1]	34.48	heavy
YLPEEVAHSDISETSSR	sp|Q00959|NMDE1_RAT	643.974	3	644.642	3	precursor [M+2]	34.48	heavy
YLPEEVAHSDISETSSR	sp|Q00959|NMDE1_RAT	643.974	3	991.457	1	y9	34.48	heavy
YLPEEVAHSDISETSSR	sp|Q00959|NMDE1_RAT	643.974	3	676.314	1	y6	34.48	heavy
YLPEEVAHSDISETSSR	sp|Q00959|NMDE1_RAT	643.974	3	827.383	2	y15	34.48	heavy
YLPEEVAHSDISETSSR	sp|Q00959|NMDE1_RAT	643.974	3	778.857	2	y14	34.48	heavy
YLPEEVAHSDISETSSR	sp|Q00959|NMDE1_RAT	643.974	3	714.335	2	y13	34.48	heavy
YLPEEVAHSDISETSSR	sp|Q00959|NMDE1_RAT	643.974	3	551.925	3	y15	34.48	heavy
FQRPNDFSPPFR	sp|Q00960|NMDE2_RAT	503.253	3	503.253	3	precursor	42.81	light
FQRPNDFSPPFR	sp|Q00960|NMDE2_RAT	503.253	3	503.587	3	precursor [M+1]	42.81	light
FQRPNDFSPPFR	sp|Q00960|NMDE2_RAT	503.253	3	503.921	3	precursor [M+2]	42.81	light
FQRPNDFSPPFR	sp|Q00960|NMDE2_RAT	503.253	3	750.393	1	y6	42.81	light
FQRPNDFSPPFR	sp|Q00960|NMDE2_RAT	503.253	3	603.325	1	y5	42.81	light
FQRPNDFSPPFR	sp|Q00960|NMDE2_RAT	503.253	3	516.293	1	y4	42.81	light
FQRPNDFSPPFR	sp|Q00960|NMDE2_RAT	503.253	3	680.841	2	y11	42.81	light
FQRPNDFSPPFR	sp|Q00960|NMDE2_RAT	503.253	3	616.812	2	y10	42.81	light
FQRPNDFSPPFR	sp|Q00960|NMDE2_RAT	503.253	3	258.65	2	y4	42.81	light
FQRPNDFSPPFR	sp|Q00960|NMDE2_RAT	506.589	3	506.589	3	precursor	42.81	heavy
FQRPNDFSPPFR	sp|Q00960|NMDE2_RAT	506.589	3	506.923	3	precursor [M+1]	42.81	heavy
FQRPNDFSPPFR	sp|Q00960|NMDE2_RAT	506.589	3	507.258	3	precursor [M+2]	42.81	heavy
FQRPNDFSPPFR	sp|Q00960|NMDE2_RAT	506.589	3	760.402	1	y6	42.81	heavy
FQRPNDFSPPFR	sp|Q00960|NMDE2_RAT	506.589	3	613.333	1	y5	42.81	heavy
FQRPNDFSPPFR	sp|Q00960|NMDE2_RAT	506.589	3	526.301	1	y4	42.81	heavy
FQRPNDFSPPFR	sp|Q00960|NMDE2_RAT	506.589	3	685.846	2	y11	42.81	heavy
FQRPNDFSPPFR	sp|Q00960|NMDE2_RAT	506.589	3	621.816	2	y10	42.81	heavy
FQRPNDFSPPFR	sp|Q00960|NMDE2_RAT	506.589	3	263.654	2	y4	42.81	heavy
SDVSDISTHTVTYGNIEGNAAK	sp|Q00960|NMDE2_RAT	760.364	3	760.364	3	precursor	37.52	light
SDVSDISTHTVTYGNIEGNAAK	sp|Q00960|NMDE2_RAT	760.364	3	760.699	3	precursor [M+1]	37.52	light
SDVSDISTHTVTYGNIEGNAAK	sp|Q00960|NMDE2_RAT	760.364	3	761.033	3	precursor [M+2]	37.52	light
SDVSDISTHTVTYGNIEGNAAK	sp|Q00960|NMDE2_RAT	760.364	3	1137.55	1	y11	37.52	light
SDVSDISTHTVTYGNIEGNAAK	sp|Q00960|NMDE2_RAT	760.364	3	873.442	1	y9	37.52	light
SDVSDISTHTVTYGNIEGNAAK	sp|Q00960|NMDE2_RAT	760.364	3	589.294	1	y6	37.52	light
SDVSDISTHTVTYGNIEGNAAK	sp|Q00960|NMDE2_RAT	760.364	3	460.251	1	y5	37.52	light
SDVSDISTHTVTYGNIEGNAAK	sp|Q00960|NMDE2_RAT	760.364	3	989.479	2	y19	37.52	light
SDVSDISTHTVTYGNIEGNAAK	sp|Q00960|NMDE2_RAT	760.364	3	945.963	2	y18	37.52	light
SDVSDISTHTVTYGNIEGNAAK	sp|Q00960|NMDE2_RAT	763.036	3	763.036	3	precursor	37.52	heavy
SDVSDISTHTVTYGNIEGNAAK	sp|Q00960|NMDE2_RAT	763.036	3	763.37	3	precursor [M+1]	37.52	heavy
SDVSDISTHTVTYGNIEGNAAK	sp|Q00960|NMDE2_RAT	763.036	3	763.704	3	precursor [M+2]	37.52	heavy
SDVSDISTHTVTYGNIEGNAAK	sp|Q00960|NMDE2_RAT	763.036	3	1145.57	1	y11	37.52	heavy
SDVSDISTHTVTYGNIEGNAAK	sp|Q00960|NMDE2_RAT	763.036	3	881.457	1	y9	37.52	heavy
SDVSDISTHTVTYGNIEGNAAK	sp|Q00960|NMDE2_RAT	763.036	3	597.308	1	y6	37.52	heavy
SDVSDISTHTVTYGNIEGNAAK	sp|Q00960|NMDE2_RAT	763.036	3	468.266	1	y5	37.52	heavy
SDVSDISTHTVTYGNIEGNAAK	sp|Q00960|NMDE2_RAT	763.036	3	993.486	2	y19	37.52	heavy
SDVSDISTHTVTYGNIEGNAAK	sp|Q00960|NMDE2_RAT	763.036	3	949.97	2	y18	37.52	heavy
PNDFSPPFR	sp|Q00960|NMDE2_RAT	538.762	2	538.762	2	precursor	41.65	light
PNDFSPPFR	sp|Q00960|NMDE2_RAT	538.762	2	539.263	2	precursor [M+1]	41.65	light
PNDFSPPFR	sp|Q00960|NMDE2_RAT	538.762	2	539.764	2	precursor [M+2]	41.65	light
PNDFSPPFR	sp|Q00960|NMDE2_RAT	538.762	2	979.463	1	y8	41.65	light
PNDFSPPFR	sp|Q00960|NMDE2_RAT	538.762	2	865.42	1	y7	41.65	light
PNDFSPPFR	sp|Q00960|NMDE2_RAT	538.762	2	750.393	1	y6	41.65	light
PNDFSPPFR	sp|Q00960|NMDE2_RAT	538.762	2	603.325	1	y5	41.65	light
PNDFSPPFR	sp|Q00960|NMDE2_RAT	538.762	2	516.293	1	y4	41.65	light
PNDFSPPFR	sp|Q00960|NMDE2_RAT	543.766	2	543.766	2	precursor	41.65	heavy
PNDFSPPFR	sp|Q00960|NMDE2_RAT	543.766	2	544.267	2	precursor [M+1]	41.65	heavy
PNDFSPPFR	sp|Q00960|NMDE2_RAT	543.766	2	544.769	2	precursor [M+2]	41.65	heavy
PNDFSPPFR	sp|Q00960|NMDE2_RAT	543.766	2	989.471	1	y8	41.65	heavy
PNDFSPPFR	sp|Q00960|NMDE2_RAT	543.766	2	875.429	1	y7	41.65	heavy
PNDFSPPFR	sp|Q00960|NMDE2_RAT	543.766	2	760.402	1	y6	41.65	heavy
PNDFSPPFR	sp|Q00960|NMDE2_RAT	543.766	2	613.333	1	y5	41.65	heavy
PNDFSPPFR	sp|Q00960|NMDE2_RAT	543.766	2	526.301	1	y4	41.65	heavy
LTAALLESTANVK	sp|Q9Z214|HOME1_RAT	665.882	2	665.882	2	precursor	45.57	light
LTAALLESTANVK	sp|Q9Z214|HOME1_RAT	665.882	2	666.384	2	precursor [M+1]	45.57	light
LTAALLESTANVK	sp|Q9Z214|HOME1_RAT	665.882	2	666.885	2	precursor [M+2]	45.57	light
LTAALLESTANVK	sp|Q9Z214|HOME1_RAT	665.882	2	1116.63	1	y11	45.57	light
LTAALLESTANVK	sp|Q9Z214|HOME1_RAT	665.882	2	1045.59	1	y10	45.57	light
LTAALLESTANVK	sp|Q9Z214|HOME1_RAT	665.882	2	974.552	1	y9	45.57	light
LTAALLESTANVK	sp|Q9Z214|HOME1_RAT	665.882	2	861.468	1	y8	45.57	light
LTAALLESTANVK	sp|Q9Z214|HOME1_RAT	665.882	2	748.384	1	y7	45.57	light
LTAALLESTANVK	sp|Q9Z214|HOME1_RAT	665.882	2	619.341	1	y6	45.57	light
LTAALLESTANVK	sp|Q9Z214|HOME1_RAT	669.89	2	669.89	2	precursor	45.57	heavy
LTAALLESTANVK	sp|Q9Z214|HOME1_RAT	669.89	2	670.391	2	precursor [M+1]	45.57	heavy
LTAALLESTANVK	sp|Q9Z214|HOME1_RAT	669.89	2	670.892	2	precursor [M+2]	45.57	heavy
LTAALLESTANVK	sp|Q9Z214|HOME1_RAT	669.89	2	1124.64	1	y11	45.57	heavy
LTAALLESTANVK	sp|Q9Z214|HOME1_RAT	669.89	2	1053.6	1	y10	45.57	heavy
LTAALLESTANVK	sp|Q9Z214|HOME1_RAT	669.89	2	982.566	1	y9	45.57	heavy
LTAALLESTANVK	sp|Q9Z214|HOME1_RAT	669.89	2	869.482	1	y8	45.57	heavy
LTAALLESTANVK	sp|Q9Z214|HOME1_RAT	669.89	2	756.398	1	y7	45.57	heavy
LTAALLESTANVK	sp|Q9Z214|HOME1_RAT	669.89	2	627.355	1	y6	45.57	heavy
HAVTVSYFYDSTR	sp|Q9Z214|HOME1_RAT	515.916	3	515.916	3	precursor	40.43	light
HAVTVSYFYDSTR	sp|Q9Z214|HOME1_RAT	515.916	3	516.25	3	precursor [M+1]	40.43	light
HAVTVSYFYDSTR	sp|Q9Z214|HOME1_RAT	515.916	3	516.584	3	precursor [M+2]	40.43	light
HAVTVSYFYDSTR	sp|Q9Z214|HOME1_RAT	515.916	3	951.421	1	y7	40.43	light
HAVTVSYFYDSTR	sp|Q9Z214|HOME1_RAT	515.916	3	788.357	1	y6	40.43	light
HAVTVSYFYDSTR	sp|Q9Z214|HOME1_RAT	515.916	3	641.289	1	y5	40.43	light
HAVTVSYFYDSTR	sp|Q9Z214|HOME1_RAT	515.916	3	478.226	1	y4	40.43	light
HAVTVSYFYDSTR	sp|Q9Z214|HOME1_RAT	515.916	3	394.682	2	y6	40.43	light
HAVTVSYFYDSTR	sp|Q9Z214|HOME1_RAT	515.916	3	321.148	2	y5	40.43	light
HAVTVSYFYDSTR	sp|Q9Z214|HOME1_RAT	519.252	3	519.252	3	precursor	40.43	heavy
HAVTVSYFYDSTR	sp|Q9Z214|HOME1_RAT	519.252	3	519.586	3	precursor [M+1]	40.43	heavy
HAVTVSYFYDSTR	sp|Q9Z214|HOME1_RAT	519.252	3	519.921	3	precursor [M+2]	40.43	heavy
HAVTVSYFYDSTR	sp|Q9Z214|HOME1_RAT	519.252	3	961.429	1	y7	40.43	heavy
HAVTVSYFYDSTR	sp|Q9Z214|HOME1_RAT	519.252	3	798.366	1	y6	40.43	heavy
HAVTVSYFYDSTR	sp|Q9Z214|HOME1_RAT	519.252	3	651.297	1	y5	40.43	heavy
HAVTVSYFYDSTR	sp|Q9Z214|HOME1_RAT	519.252	3	488.234	1	y4	40.43	heavy
HAVTVSYFYDSTR	sp|Q9Z214|HOME1_RAT	519.252	3	399.686	2	y6	40.43	heavy
HAVTVSYFYDSTR	sp|Q9Z214|HOME1_RAT	519.252	3	326.152	2	y5	40.43	heavy
ANTVYGLGFSSEHHLSK	sp|Q9Z214|HOME1_RAT	616.308	3	616.308	3	precursor	36.18	light
ANTVYGLGFSSEHHLSK	sp|Q9Z214|HOME1_RAT	616.308	3	616.642	3	precursor [M+1]	36.18	light
ANTVYGLGFSSEHHLSK	sp|Q9Z214|HOME1_RAT	616.308	3	616.976	3	precursor [M+2]	36.18	light
ANTVYGLGFSSEHHLSK	sp|Q9Z214|HOME1_RAT	616.308	3	924.453	1	y8	36.18	light
ANTVYGLGFSSEHHLSK	sp|Q9Z214|HOME1_RAT	616.308	3	831.418	2	y15	36.18	light
ANTVYGLGFSSEHHLSK	sp|Q9Z214|HOME1_RAT	616.308	3	780.894	2	y14	36.18	light
ANTVYGLGFSSEHHLSK	sp|Q9Z214|HOME1_RAT	616.308	3	731.36	2	y13	36.18	light
ANTVYGLGFSSEHHLSK	sp|Q9Z214|HOME1_RAT	616.308	3	649.828	2	y12	36.18	light
ANTVYGLGFSSEHHLSK	sp|Q9Z214|HOME1_RAT	616.308	3	564.775	2	y10	36.18	light
ANTVYGLGFSSEHHLSK	sp|Q9Z214|HOME1_RAT	618.979	3	618.979	3	precursor	36.18	heavy
ANTVYGLGFSSEHHLSK	sp|Q9Z214|HOME1_RAT	618.979	3	619.313	3	precursor [M+1]	36.18	heavy
ANTVYGLGFSSEHHLSK	sp|Q9Z214|HOME1_RAT	618.979	3	619.648	3	precursor [M+2]	36.18	heavy
ANTVYGLGFSSEHHLSK	sp|Q9Z214|HOME1_RAT	618.979	3	932.468	1	y8	36.18	heavy
ANTVYGLGFSSEHHLSK	sp|Q9Z214|HOME1_RAT	618.979	3	835.425	2	y15	36.18	heavy
ANTVYGLGFSSEHHLSK	sp|Q9Z214|HOME1_RAT	618.979	3	784.901	2	y14	36.18	heavy
ANTVYGLGFSSEHHLSK	sp|Q9Z214|HOME1_RAT	618.979	3	735.367	2	y13	36.18	heavy
ANTVYGLGFSSEHHLSK	sp|Q9Z214|HOME1_RAT	618.979	3	653.835	2	y12	36.18	heavy
ANTVYGLGFSSEHHLSK	sp|Q9Z214|HOME1_RAT	618.979	3	568.782	2	y10	36.18	heavy
ALEAELAALR	sp|P23565|AINX_RAT	528.806	2	528.806	2	precursor	49.55	light
ALEAELAALR	sp|P23565|AINX_RAT	528.806	2	529.307	2	precursor [M+1]	49.55	light
ALEAELAALR	sp|P23565|AINX_RAT	528.806	2	529.809	2	precursor [M+2]	49.55	light
ALEAELAALR	sp|P23565|AINX_RAT	528.806	2	872.484	1	y8	49.55	light
ALEAELAALR	sp|P23565|AINX_RAT	528.806	2	743.441	1	y7	49.55	light
ALEAELAALR	sp|P23565|AINX_RAT	528.806	2	672.404	1	y6	49.55	light
ALEAELAALR	sp|P23565|AINX_RAT	528.806	2	543.361	1	y5	49.55	light
ALEAELAALR	sp|P23565|AINX_RAT	528.806	2	430.277	1	y4	49.55	light
ALEAELAALR	sp|P23565|AINX_RAT	528.806	2	493.287	2	y9	49.55	light
ALEAELAALR	sp|P23565|AINX_RAT	533.81	2	533.81	2	precursor	49.55	heavy
ALEAELAALR	sp|P23565|AINX_RAT	533.81	2	534.312	2	precursor [M+1]	49.55	heavy
ALEAELAALR	sp|P23565|AINX_RAT	533.81	2	534.813	2	precursor [M+2]	49.55	heavy
ALEAELAALR	sp|P23565|AINX_RAT	533.81	2	882.492	1	y8	49.55	heavy
ALEAELAALR	sp|P23565|AINX_RAT	533.81	2	753.449	1	y7	49.55	heavy
ALEAELAALR	sp|P23565|AINX_RAT	533.81	2	682.412	1	y6	49.55	heavy
ALEAELAALR	sp|P23565|AINX_RAT	533.81	2	553.37	1	y5	49.55	heavy
ALEAELAALR	sp|P23565|AINX_RAT	533.81	2	440.286	1	y4	49.55	heavy
ALEAELAALR	sp|P23565|AINX_RAT	533.81	2	498.292	2	y9	49.55	heavy
FANLNEQAAR	sp|P23565|AINX_RAT	567.289	2	567.289	2	precursor	25.72	light
FANLNEQAAR	sp|P23565|AINX_RAT	567.289	2	567.79	2	precursor [M+1]	25.72	light
FANLNEQAAR	sp|P23565|AINX_RAT	567.289	2	568.291	2	precursor [M+2]	25.72	light
FANLNEQAAR	sp|P23565|AINX_RAT	567.289	2	986.501	1	y9	25.72	light
FANLNEQAAR	sp|P23565|AINX_RAT	567.289	2	915.464	1	y8	25.72	light
FANLNEQAAR	sp|P23565|AINX_RAT	567.289	2	801.421	1	y7	25.72	light
FANLNEQAAR	sp|P23565|AINX_RAT	567.289	2	688.337	1	y6	25.72	light
FANLNEQAAR	sp|P23565|AINX_RAT	567.289	2	574.294	1	y5	25.72	light
FANLNEQAAR	sp|P23565|AINX_RAT	567.289	2	445.252	1	y4	25.72	light
FANLNEQAAR	sp|P23565|AINX_RAT	572.293	2	572.293	2	precursor	25.72	heavy
FANLNEQAAR	sp|P23565|AINX_RAT	572.293	2	572.794	2	precursor [M+1]	25.72	heavy
FANLNEQAAR	sp|P23565|AINX_RAT	572.293	2	573.295	2	precursor [M+2]	25.72	heavy
FANLNEQAAR	sp|P23565|AINX_RAT	572.293	2	996.51	1	y9	25.72	heavy
FANLNEQAAR	sp|P23565|AINX_RAT	572.293	2	925.473	1	y8	25.72	heavy
FANLNEQAAR	sp|P23565|AINX_RAT	572.293	2	811.43	1	y7	25.72	heavy
FANLNEQAAR	sp|P23565|AINX_RAT	572.293	2	698.346	1	y6	25.72	heavy
FANLNEQAAR	sp|P23565|AINX_RAT	572.293	2	584.303	1	y5	25.72	heavy
FANLNEQAAR	sp|P23565|AINX_RAT	572.293	2	455.26	1	y4	25.72	heavy
HSAEVAGYQDSIGQLESDLR	sp|P23565|AINX_RAT	725.682	3	725.682	3	precursor	54.29	light
HSAEVAGYQDSIGQLESDLR	sp|P23565|AINX_RAT	725.682	3	726.016	3	precursor [M+1]	54.29	light
HSAEVAGYQDSIGQLESDLR	sp|P23565|AINX_RAT	725.682	3	726.35	3	precursor [M+2]	54.29	light
HSAEVAGYQDSIGQLESDLR	sp|P23565|AINX_RAT	725.682	3	1030.55	1	y9	54.29	light
HSAEVAGYQDSIGQLESDLR	sp|P23565|AINX_RAT	725.682	3	917.469	1	y8	54.29	light
HSAEVAGYQDSIGQLESDLR	sp|P23565|AINX_RAT	725.682	3	860.447	1	y7	54.29	light
HSAEVAGYQDSIGQLESDLR	sp|P23565|AINX_RAT	725.682	3	732.389	1	y6	54.29	light
HSAEVAGYQDSIGQLESDLR	sp|P23565|AINX_RAT	725.682	3	619.305	1	y5	54.29	light
HSAEVAGYQDSIGQLESDLR	sp|P23565|AINX_RAT	725.682	3	490.262	1	y4	54.29	light
HSAEVAGYQDSIGQLESDLR	sp|P23565|AINX_RAT	729.018	3	729.018	3	precursor	54.29	heavy
HSAEVAGYQDSIGQLESDLR	sp|P23565|AINX_RAT	729.018	3	729.352	3	precursor [M+1]	54.29	heavy
HSAEVAGYQDSIGQLESDLR	sp|P23565|AINX_RAT	729.018	3	729.687	3	precursor [M+2]	54.29	heavy
HSAEVAGYQDSIGQLESDLR	sp|P23565|AINX_RAT	729.018	3	1040.56	1	y9	54.29	heavy
HSAEVAGYQDSIGQLESDLR	sp|P23565|AINX_RAT	729.018	3	927.477	1	y8	54.29	heavy
HSAEVAGYQDSIGQLESDLR	sp|P23565|AINX_RAT	729.018	3	870.455	1	y7	54.29	heavy
HSAEVAGYQDSIGQLESDLR	sp|P23565|AINX_RAT	729.018	3	742.397	1	y6	54.29	heavy
HSAEVAGYQDSIGQLESDLR	sp|P23565|AINX_RAT	729.018	3	629.313	1	y5	54.29	heavy
HSAEVAGYQDSIGQLESDLR	sp|P23565|AINX_RAT	729.018	3	500.27	1	y4	54.29	heavy
FEPVVFEEK	sp|P52190|KCNJ4_RAT	562.287	2	562.287	2	precursor	46.21	light
FEPVVFEEK	sp|P52190|KCNJ4_RAT	562.287	2	562.789	2	precursor [M+1]	46.21	light
FEPVVFEEK	sp|P52190|KCNJ4_RAT	562.287	2	563.29	2	precursor [M+2]	46.21	light
FEPVVFEEK	sp|P52190|KCNJ4_RAT	562.287	2	847.456	1	y7	46.21	light
FEPVVFEEK	sp|P52190|KCNJ4_RAT	562.287	2	750.403	1	y6	46.21	light
FEPVVFEEK	sp|P52190|KCNJ4_RAT	562.287	2	651.335	1	y5	46.21	light
FEPVVFEEK	sp|P52190|KCNJ4_RAT	562.287	2	552.266	1	y4	46.21	light
FEPVVFEEK	sp|P52190|KCNJ4_RAT	562.287	2	424.232	2	y7	46.21	light
FEPVVFEEK	sp|P52190|KCNJ4_RAT	562.287	2	326.171	2	y5	46.21	light
FEPVVFEEK	sp|P52190|KCNJ4_RAT	566.294	2	566.294	2	precursor	46.21	heavy
FEPVVFEEK	sp|P52190|KCNJ4_RAT	566.294	2	566.796	2	precursor [M+1]	46.21	heavy
FEPVVFEEK	sp|P52190|KCNJ4_RAT	566.294	2	567.297	2	precursor [M+2]	46.21	heavy
FEPVVFEEK	sp|P52190|KCNJ4_RAT	566.294	2	855.47	1	y7	46.21	heavy
FEPVVFEEK	sp|P52190|KCNJ4_RAT	566.294	2	758.417	1	y6	46.21	heavy
FEPVVFEEK	sp|P52190|KCNJ4_RAT	566.294	2	659.349	1	y5	46.21	heavy
FEPVVFEEK	sp|P52190|KCNJ4_RAT	566.294	2	560.281	1	y4	46.21	heavy
FEPVVFEEK	sp|P52190|KCNJ4_RAT	566.294	2	428.239	2	y7	46.21	heavy
FEPVVFEEK	sp|P52190|KCNJ4_RAT	566.294	2	330.178	2	y5	46.21	heavy
SSYLASEILWGHR	sp|P52190|KCNJ4_RAT	506.928	3	506.928	3	precursor	55.01	light
SSYLASEILWGHR	sp|P52190|KCNJ4_RAT	506.928	3	507.262	3	precursor [M+1]	55.01	light
SSYLASEILWGHR	sp|P52190|KCNJ4_RAT	506.928	3	507.597	3	precursor [M+2]	55.01	light
SSYLASEILWGHR	sp|P52190|KCNJ4_RAT	506.928	3	668.363	1	y5	55.01	light
SSYLASEILWGHR	sp|P52190|KCNJ4_RAT	506.928	3	555.279	1	y4	55.01	light
SSYLASEILWGHR	sp|P52190|KCNJ4_RAT	506.928	3	672.857	2	y11	55.01	light
SSYLASEILWGHR	sp|P52190|KCNJ4_RAT	506.928	3	591.325	2	y10	55.01	light
SSYLASEILWGHR	sp|P52190|KCNJ4_RAT	506.928	3	534.783	2	y9	55.01	light
SSYLASEILWGHR	sp|P52190|KCNJ4_RAT	510.264	3	510.264	3	precursor	55.01	heavy
SSYLASEILWGHR	sp|P52190|KCNJ4_RAT	510.264	3	510.599	3	precursor [M+1]	55.01	heavy
SSYLASEILWGHR	sp|P52190|KCNJ4_RAT	510.264	3	510.933	3	precursor [M+2]	55.01	heavy
SSYLASEILWGHR	sp|P52190|KCNJ4_RAT	510.264	3	678.371	1	y5	55.01	heavy
SSYLASEILWGHR	sp|P52190|KCNJ4_RAT	510.264	3	565.287	1	y4	55.01	heavy
SSYLASEILWGHR	sp|P52190|KCNJ4_RAT	510.264	3	677.861	2	y11	55.01	heavy
SSYLASEILWGHR	sp|P52190|KCNJ4_RAT	510.264	3	596.329	2	y10	55.01	heavy
SSYLASEILWGHR	sp|P52190|KCNJ4_RAT	510.264	3	539.787	2	y9	55.01	heavy
TYEVAGTPCCSAR	sp|P52190|KCNJ4_RAT	736.319	2	736.319	2	precursor	23.54	light
TYEVAGTPCCSAR	sp|P52190|KCNJ4_RAT	736.319	2	736.82	2	precursor [M+1]	23.54	light
TYEVAGTPCCSAR	sp|P52190|KCNJ4_RAT	736.319	2	737.321	2	precursor [M+2]	23.54	light
TYEVAGTPCCSAR	sp|P52190|KCNJ4_RAT	736.319	2	1207.52	1	y11	23.54	light
TYEVAGTPCCSAR	sp|P52190|KCNJ4_RAT	736.319	2	1078.48	1	y10	23.54	light
TYEVAGTPCCSAR	sp|P52190|KCNJ4_RAT	736.319	2	979.408	1	y9	23.54	light
TYEVAGTPCCSAR	sp|P52190|KCNJ4_RAT	736.319	2	908.371	1	y8	23.54	light
TYEVAGTPCCSAR	sp|P52190|KCNJ4_RAT	736.319	2	851.35	1	y7	23.54	light
TYEVAGTPCCSAR	sp|P52190|KCNJ4_RAT	736.319	2	750.302	1	y6	23.54	light
TYEVAGTPCCSAR	sp|P52190|KCNJ4_RAT	741.323	2	741.323	2	precursor	23.54	heavy
TYEVAGTPCCSAR	sp|P52190|KCNJ4_RAT	741.323	2	741.824	2	precursor [M+1]	23.54	heavy
TYEVAGTPCCSAR	sp|P52190|KCNJ4_RAT	741.323	2	742.324	2	precursor [M+2]	23.54	heavy
TYEVAGTPCCSAR	sp|P52190|KCNJ4_RAT	741.323	2	1217.53	1	y11	23.54	heavy
TYEVAGTPCCSAR	sp|P52190|KCNJ4_RAT	741.323	2	1088.49	1	y10	23.54	heavy
TYEVAGTPCCSAR	sp|P52190|KCNJ4_RAT	741.323	2	989.417	1	y9	23.54	heavy
TYEVAGTPCCSAR	sp|P52190|KCNJ4_RAT	741.323	2	918.38	1	y8	23.54	heavy
TYEVAGTPCCSAR	sp|P52190|KCNJ4_RAT	741.323	2	861.358	1	y7	23.54	heavy
TYEVAGTPCCSAR	sp|P52190|KCNJ4_RAT	741.323	2	760.31	1	y6	23.54	heavy
VLNLSDNR	sp|P70587|LRRC7_RAT	465.754	2	465.754	2	precursor	26.35	light
VLNLSDNR	sp|P70587|LRRC7_RAT	465.754	2	466.255	2	precursor [M+1]	26.35	light
VLNLSDNR	sp|P70587|LRRC7_RAT	465.754	2	466.756	2	precursor [M+2]	26.35	light
VLNLSDNR	sp|P70587|LRRC7_RAT	465.754	2	831.432	1	y7	26.35	light
VLNLSDNR	sp|P70587|LRRC7_RAT	465.754	2	718.348	1	y6	26.35	light
VLNLSDNR	sp|P70587|LRRC7_RAT	465.754	2	604.305	1	y5	26.35	light
VLNLSDNR	sp|P70587|LRRC7_RAT	465.754	2	491.221	1	y4	26.35	light
VLNLSDNR	sp|P70587|LRRC7_RAT	465.754	2	416.22	2	y7	26.35	light
VLNLSDNR	sp|P70587|LRRC7_RAT	465.754	2	359.678	2	y6	26.35	light
VLNLSDNR	sp|P70587|LRRC7_RAT	470.758	2	470.758	2	precursor	26.35	heavy
VLNLSDNR	sp|P70587|LRRC7_RAT	470.758	2	471.259	2	precursor [M+1]	26.35	heavy
VLNLSDNR	sp|P70587|LRRC7_RAT	470.758	2	471.761	2	precursor [M+2]	26.35	heavy
VLNLSDNR	sp|P70587|LRRC7_RAT	470.758	2	841.44	1	y7	26.35	heavy
VLNLSDNR	sp|P70587|LRRC7_RAT	470.758	2	728.356	1	y6	26.35	heavy
VLNLSDNR	sp|P70587|LRRC7_RAT	470.758	2	614.313	1	y5	26.35	heavy
VLNLSDNR	sp|P70587|LRRC7_RAT	470.758	2	501.229	1	y4	26.35	heavy
VLNLSDNR	sp|P70587|LRRC7_RAT	470.758	2	421.224	2	y7	26.35	heavy
VLNLSDNR	sp|P70587|LRRC7_RAT	470.758	2	364.682	2	y6	26.35	heavy
ALIPLQTEAHPETK	sp|P70587|LRRC7_RAT	516.619	3	516.619	3	precursor	38.11	light
ALIPLQTEAHPETK	sp|P70587|LRRC7_RAT	516.619	3	516.953	3	precursor [M+1]	38.11	light
ALIPLQTEAHPETK	sp|P70587|LRRC7_RAT	516.619	3	517.288	3	precursor [M+2]	38.11	light
ALIPLQTEAHPETK	sp|P70587|LRRC7_RAT	516.619	3	1040.5	1	y9	38.11	light
ALIPLQTEAHPETK	sp|P70587|LRRC7_RAT	516.619	3	912.442	1	y8	38.11	light
ALIPLQTEAHPETK	sp|P70587|LRRC7_RAT	516.619	3	682.352	1	y6	38.11	light
ALIPLQTEAHPETK	sp|P70587|LRRC7_RAT	516.619	3	474.256	1	y4	38.11	light
ALIPLQTEAHPETK	sp|P70587|LRRC7_RAT	516.619	3	625.822	2	y11	38.11	light
ALIPLQTEAHPETK	sp|P70587|LRRC7_RAT	516.619	3	417.551	3	y11	38.11	light
ALIPLQTEAHPETK	sp|P70587|LRRC7_RAT	519.291	3	519.291	3	precursor	38.11	heavy
ALIPLQTEAHPETK	sp|P70587|LRRC7_RAT	519.291	3	519.625	3	precursor [M+1]	38.11	heavy
ALIPLQTEAHPETK	sp|P70587|LRRC7_RAT	519.291	3	519.959	3	precursor [M+2]	38.11	heavy
ALIPLQTEAHPETK	sp|P70587|LRRC7_RAT	519.291	3	1048.51	1	y9	38.11	heavy
ALIPLQTEAHPETK	sp|P70587|LRRC7_RAT	519.291	3	920.456	1	y8	38.11	heavy
ALIPLQTEAHPETK	sp|P70587|LRRC7_RAT	519.291	3	690.366	1	y6	38.11	heavy
ALIPLQTEAHPETK	sp|P70587|LRRC7_RAT	519.291	3	482.27	1	y4	38.11	heavy
ALIPLQTEAHPETK	sp|P70587|LRRC7_RAT	519.291	3	629.83	2	y11	38.11	heavy
ALIPLQTEAHPETK	sp|P70587|LRRC7_RAT	519.291	3	420.222	3	y11	38.11	heavy
IVGVPLELEQSTHR	sp|P70587|LRRC7_RAT	526.626	3	526.626	3	precursor	46.53	light
IVGVPLELEQSTHR	sp|P70587|LRRC7_RAT	526.626	3	526.961	3	precursor [M+1]	46.53	light
IVGVPLELEQSTHR	sp|P70587|LRRC7_RAT	526.626	3	527.295	3	precursor [M+2]	46.53	light
IVGVPLELEQSTHR	sp|P70587|LRRC7_RAT	526.626	3	999.485	1	y8	46.53	light
IVGVPLELEQSTHR	sp|P70587|LRRC7_RAT	526.626	3	870.443	1	y7	46.53	light
IVGVPLELEQSTHR	sp|P70587|LRRC7_RAT	526.626	3	757.359	1	y6	46.53	light
IVGVPLELEQSTHR	sp|P70587|LRRC7_RAT	526.626	3	732.894	2	y13	46.53	light
IVGVPLELEQSTHR	sp|P70587|LRRC7_RAT	526.626	3	683.36	2	y12	46.53	light
IVGVPLELEQSTHR	sp|P70587|LRRC7_RAT	526.626	3	605.315	2	y10	46.53	light
IVGVPLELEQSTHR	sp|P70587|LRRC7_RAT	529.962	3	529.962	3	precursor	46.53	heavy
IVGVPLELEQSTHR	sp|P70587|LRRC7_RAT	529.962	3	530.297	3	precursor [M+1]	46.53	heavy
IVGVPLELEQSTHR	sp|P70587|LRRC7_RAT	529.962	3	530.631	3	precursor [M+2]	46.53	heavy
IVGVPLELEQSTHR	sp|P70587|LRRC7_RAT	529.962	3	1009.49	1	y8	46.53	heavy
IVGVPLELEQSTHR	sp|P70587|LRRC7_RAT	529.962	3	880.451	1	y7	46.53	heavy
IVGVPLELEQSTHR	sp|P70587|LRRC7_RAT	529.962	3	767.367	1	y6	46.53	heavy
IVGVPLELEQSTHR	sp|P70587|LRRC7_RAT	529.962	3	737.898	2	y13	46.53	heavy
IVGVPLELEQSTHR	sp|P70587|LRRC7_RAT	529.962	3	688.364	2	y12	46.53	heavy
IVGVPLELEQSTHR	sp|P70587|LRRC7_RAT	529.962	3	610.319	2	y10	46.53	heavy
DTGILDSIGR	sp|P02688|MBP_RAT	523.777	2	523.777	2	precursor	45.62	light
DTGILDSIGR	sp|P02688|MBP_RAT	523.777	2	524.279	2	precursor [M+1]	45.62	light
DTGILDSIGR	sp|P02688|MBP_RAT	523.777	2	524.78	2	precursor [M+2]	45.62	light
DTGILDSIGR	sp|P02688|MBP_RAT	523.777	2	830.473	1	y8	45.62	light
DTGILDSIGR	sp|P02688|MBP_RAT	523.777	2	660.368	1	y6	45.62	light
DTGILDSIGR	sp|P02688|MBP_RAT	523.777	2	547.283	1	y5	45.62	light
DTGILDSIGR	sp|P02688|MBP_RAT	523.777	2	432.257	1	y4	45.62	light
DTGILDSIGR	sp|P02688|MBP_RAT	528.782	2	528.782	2	precursor	45.62	heavy
DTGILDSIGR	sp|P02688|MBP_RAT	528.782	2	529.283	2	precursor [M+1]	45.62	heavy
DTGILDSIGR	sp|P02688|MBP_RAT	528.782	2	529.784	2	precursor [M+2]	45.62	heavy
DTGILDSIGR	sp|P02688|MBP_RAT	528.782	2	840.481	1	y8	45.62	heavy
DTGILDSIGR	sp|P02688|MBP_RAT	528.782	2	670.376	1	y6	45.62	heavy
DTGILDSIGR	sp|P02688|MBP_RAT	528.782	2	557.292	1	y5	45.62	heavy
DTGILDSIGR	sp|P02688|MBP_RAT	528.782	2	442.265	1	y4	45.62	heavy
TPPPSQGK	sp|P02688|MBP_RAT	406.219	2	406.219	2	precursor	4.01	light
TPPPSQGK	sp|P02688|MBP_RAT	406.219	2	406.721	2	precursor [M+1]	4.01	light
TPPPSQGK	sp|P02688|MBP_RAT	406.219	2	407.222	2	precursor [M+2]	4.01	light
TPPPSQGK	sp|P02688|MBP_RAT	406.219	2	710.383	1	y7	4.01	light
TPPPSQGK	sp|P02688|MBP_RAT	406.219	2	613.33	1	y6	4.01	light
TPPPSQGK	sp|P02688|MBP_RAT	406.219	2	516.278	1	y5	4.01	light
TPPPSQGK	sp|P02688|MBP_RAT	406.219	2	355.695	2	y7	4.01	light
TPPPSQGK	sp|P02688|MBP_RAT	406.219	2	307.169	2	y6	4.01	light
TPPPSQGK	sp|P02688|MBP_RAT	410.226	2	410.226	2	precursor	4.01	heavy
TPPPSQGK	sp|P02688|MBP_RAT	410.226	2	410.728	2	precursor [M+1]	4.01	heavy
TPPPSQGK	sp|P02688|MBP_RAT	410.226	2	411.229	2	precursor [M+2]	4.01	heavy
TPPPSQGK	sp|P02688|MBP_RAT	410.226	2	718.397	1	y7	4.01	heavy
TPPPSQGK	sp|P02688|MBP_RAT	410.226	2	621.345	1	y6	4.01	heavy
TPPPSQGK	sp|P02688|MBP_RAT	410.226	2	524.292	1	y5	4.01	heavy
TPPPSQGK	sp|P02688|MBP_RAT	410.226	2	359.702	2	y7	4.01	heavy
TPPPSQGK	sp|P02688|MBP_RAT	410.226	2	311.176	2	y6	4.01	heavy
TQDENPVVHFFK	sp|P02688|MBP_RAT	487.577	3	487.577	3	precursor	48.73	light
TQDENPVVHFFK	sp|P02688|MBP_RAT	487.577	3	487.911	3	precursor [M+1]	48.73	light
TQDENPVVHFFK	sp|P02688|MBP_RAT	487.577	3	488.246	3	precursor [M+2]	48.73	light
TQDENPVVHFFK	sp|P02688|MBP_RAT	487.577	3	873.498	1	y7	48.73	light
TQDENPVVHFFK	sp|P02688|MBP_RAT	487.577	3	677.377	1	y5	48.73	light
TQDENPVVHFFK	sp|P02688|MBP_RAT	487.577	3	578.309	1	y4	48.73	light
TQDENPVVHFFK	sp|P02688|MBP_RAT	487.577	3	616.309	2	y10	48.73	light
TQDENPVVHFFK	sp|P02688|MBP_RAT	487.577	3	494.274	2	y8	48.73	light
TQDENPVVHFFK	sp|P02688|MBP_RAT	487.577	3	437.253	2	y7	48.73	light
TQDENPVVHFFK	sp|P02688|MBP_RAT	490.249	3	490.249	3	precursor	48.73	heavy
TQDENPVVHFFK	sp|P02688|MBP_RAT	490.249	3	490.583	3	precursor [M+1]	48.73	heavy
TQDENPVVHFFK	sp|P02688|MBP_RAT	490.249	3	490.917	3	precursor [M+2]	48.73	heavy
TQDENPVVHFFK	sp|P02688|MBP_RAT	490.249	3	881.512	1	y7	48.73	heavy
TQDENPVVHFFK	sp|P02688|MBP_RAT	490.249	3	685.391	1	y5	48.73	heavy
TQDENPVVHFFK	sp|P02688|MBP_RAT	490.249	3	586.323	1	y4	48.73	heavy
TQDENPVVHFFK	sp|P02688|MBP_RAT	490.249	3	620.316	2	y10	48.73	heavy
TQDENPVVHFFK	sp|P02688|MBP_RAT	490.249	3	498.281	2	y8	48.73	heavy
TQDENPVVHFFK	sp|P02688|MBP_RAT	490.249	3	441.26	2	y7	48.73	heavy
ALVGDEAELPCR	sp|Q63345|MOG_RAT	665.327	2	665.327	2	precursor	36.35	light
ALVGDEAELPCR	sp|Q63345|MOG_RAT	665.327	2	665.828	2	precursor [M+1]	36.35	light
ALVGDEAELPCR	sp|Q63345|MOG_RAT	665.327	2	666.329	2	precursor [M+2]	36.35	light
ALVGDEAELPCR	sp|Q63345|MOG_RAT	665.327	2	1145.53	1	y10	36.35	light
ALVGDEAELPCR	sp|Q63345|MOG_RAT	665.327	2	1046.46	1	y9	36.35	light
ALVGDEAELPCR	sp|Q63345|MOG_RAT	665.327	2	874.409	1	y7	36.35	light
ALVGDEAELPCR	sp|Q63345|MOG_RAT	665.327	2	745.366	1	y6	36.35	light
ALVGDEAELPCR	sp|Q63345|MOG_RAT	665.327	2	674.329	1	y5	36.35	light
ALVGDEAELPCR	sp|Q63345|MOG_RAT	665.327	2	545.286	1	y4	36.35	light
ALVGDEAELPCR	sp|Q63345|MOG_RAT	670.331	2	670.331	2	precursor	36.35	heavy
ALVGDEAELPCR	sp|Q63345|MOG_RAT	670.331	2	670.833	2	precursor [M+1]	36.35	heavy
ALVGDEAELPCR	sp|Q63345|MOG_RAT	670.331	2	671.333	2	precursor [M+2]	36.35	heavy
ALVGDEAELPCR	sp|Q63345|MOG_RAT	670.331	2	1155.53	1	y10	36.35	heavy
ALVGDEAELPCR	sp|Q63345|MOG_RAT	670.331	2	1056.47	1	y9	36.35	heavy
ALVGDEAELPCR	sp|Q63345|MOG_RAT	670.331	2	884.417	1	y7	36.35	heavy
ALVGDEAELPCR	sp|Q63345|MOG_RAT	670.331	2	755.374	1	y6	36.35	heavy
ALVGDEAELPCR	sp|Q63345|MOG_RAT	670.331	2	684.337	1	y5	36.35	heavy
ALVGDEAELPCR	sp|Q63345|MOG_RAT	670.331	2	555.295	1	y4	36.35	heavy
DQDAEQAPEYR	sp|Q63345|MOG_RAT	661.286	2	661.286	2	precursor	18.13	light
DQDAEQAPEYR	sp|Q63345|MOG_RAT	661.286	2	661.788	2	precursor [M+1]	18.13	light
DQDAEQAPEYR	sp|Q63345|MOG_RAT	661.286	2	662.289	2	precursor [M+2]	18.13	light
DQDAEQAPEYR	sp|Q63345|MOG_RAT	661.286	2	1078.48	1	y9	18.13	light
DQDAEQAPEYR	sp|Q63345|MOG_RAT	661.286	2	963.453	1	y8	18.13	light
DQDAEQAPEYR	sp|Q63345|MOG_RAT	661.286	2	892.416	1	y7	18.13	light
DQDAEQAPEYR	sp|Q63345|MOG_RAT	661.286	2	763.373	1	y6	18.13	light
DQDAEQAPEYR	sp|Q63345|MOG_RAT	661.286	2	635.315	1	y5	18.13	light
DQDAEQAPEYR	sp|Q63345|MOG_RAT	661.286	2	564.278	1	y4	18.13	light
DQDAEQAPEYR	sp|Q63345|MOG_RAT	666.291	2	666.291	2	precursor	18.13	heavy
DQDAEQAPEYR	sp|Q63345|MOG_RAT	666.291	2	666.792	2	precursor [M+1]	18.13	heavy
DQDAEQAPEYR	sp|Q63345|MOG_RAT	666.291	2	667.293	2	precursor [M+2]	18.13	heavy
DQDAEQAPEYR	sp|Q63345|MOG_RAT	666.291	2	1088.49	1	y9	18.13	heavy
DQDAEQAPEYR	sp|Q63345|MOG_RAT	666.291	2	973.461	1	y8	18.13	heavy
DQDAEQAPEYR	sp|Q63345|MOG_RAT	666.291	2	902.424	1	y7	18.13	heavy
DQDAEQAPEYR	sp|Q63345|MOG_RAT	666.291	2	773.382	1	y6	18.13	heavy
DQDAEQAPEYR	sp|Q63345|MOG_RAT	666.291	2	645.323	1	y5	18.13	heavy
DQDAEQAPEYR	sp|Q63345|MOG_RAT	666.291	2	574.286	1	y4	18.13	heavy
FSDEGGYTCFFR	sp|Q63345|MOG_RAT	743.309	2	743.309	2	precursor	53.25	light
FSDEGGYTCFFR	sp|Q63345|MOG_RAT	743.309	2	743.81	2	precursor [M+1]	53.25	light
FSDEGGYTCFFR	sp|Q63345|MOG_RAT	743.309	2	744.311	2	precursor [M+2]	53.25	light
FSDEGGYTCFFR	sp|Q63345|MOG_RAT	743.309	2	1251.51	1	y10	53.25	light
FSDEGGYTCFFR	sp|Q63345|MOG_RAT	743.309	2	1136.48	1	y9	53.25	light
FSDEGGYTCFFR	sp|Q63345|MOG_RAT	743.309	2	1007.44	1	y8	53.25	light
FSDEGGYTCFFR	sp|Q63345|MOG_RAT	743.309	2	950.419	1	y7	53.25	light
FSDEGGYTCFFR	sp|Q63345|MOG_RAT	743.309	2	893.397	1	y6	53.25	light
FSDEGGYTCFFR	sp|Q63345|MOG_RAT	743.309	2	730.334	1	y5	53.25	light
FSDEGGYTCFFR	sp|Q63345|MOG_RAT	748.313	2	748.313	2	precursor	53.25	heavy
FSDEGGYTCFFR	sp|Q63345|MOG_RAT	748.313	2	748.814	2	precursor [M+1]	53.25	heavy
FSDEGGYTCFFR	sp|Q63345|MOG_RAT	748.313	2	749.315	2	precursor [M+2]	53.25	heavy
FSDEGGYTCFFR	sp|Q63345|MOG_RAT	748.313	2	1261.52	1	y10	53.25	heavy
FSDEGGYTCFFR	sp|Q63345|MOG_RAT	748.313	2	1146.49	1	y9	53.25	heavy
FSDEGGYTCFFR	sp|Q63345|MOG_RAT	748.313	2	1017.45	1	y8	53.25	heavy
FSDEGGYTCFFR	sp|Q63345|MOG_RAT	748.313	2	960.427	1	y7	53.25	heavy
FSDEGGYTCFFR	sp|Q63345|MOG_RAT	748.313	2	903.406	1	y6	53.25	heavy
FSDEGGYTCFFR	sp|Q63345|MOG_RAT	748.313	2	740.342	1	y5	53.25	heavy
VVSVIAELLSTK	sp|Q63357|MYO1D_RAT	629.884	2	629.884	2	precursor	74.28	light
VVSVIAELLSTK	sp|Q63357|MYO1D_RAT	629.884	2	630.386	2	precursor [M+1]	74.28	light
VVSVIAELLSTK	sp|Q63357|MYO1D_RAT	629.884	2	630.887	2	precursor [M+2]	74.28	light
VVSVIAELLSTK	sp|Q63357|MYO1D_RAT	629.884	2	1060.62	1	y10	74.28	light
VVSVIAELLSTK	sp|Q63357|MYO1D_RAT	629.884	2	973.593	1	y9	74.28	light
VVSVIAELLSTK	sp|Q63357|MYO1D_RAT	629.884	2	874.524	1	y8	74.28	light
VVSVIAELLSTK	sp|Q63357|MYO1D_RAT	629.884	2	761.44	1	y7	74.28	light
VVSVIAELLSTK	sp|Q63357|MYO1D_RAT	629.884	2	690.403	1	y6	74.28	light
VVSVIAELLSTK	sp|Q63357|MYO1D_RAT	629.884	2	448.277	1	y4	74.28	light
VVSVIAELLSTK	sp|Q63357|MYO1D_RAT	633.892	2	633.892	2	precursor	74.28	heavy
VVSVIAELLSTK	sp|Q63357|MYO1D_RAT	633.892	2	634.393	2	precursor [M+1]	74.28	heavy
VVSVIAELLSTK	sp|Q63357|MYO1D_RAT	633.892	2	634.894	2	precursor [M+2]	74.28	heavy
VVSVIAELLSTK	sp|Q63357|MYO1D_RAT	633.892	2	1068.64	1	y10	74.28	heavy
VVSVIAELLSTK	sp|Q63357|MYO1D_RAT	633.892	2	981.607	1	y9	74.28	heavy
VVSVIAELLSTK	sp|Q63357|MYO1D_RAT	633.892	2	882.539	1	y8	74.28	heavy
VVSVIAELLSTK	sp|Q63357|MYO1D_RAT	633.892	2	769.455	1	y7	74.28	heavy
VVSVIAELLSTK	sp|Q63357|MYO1D_RAT	633.892	2	698.417	1	y6	74.28	heavy
VVSVIAELLSTK	sp|Q63357|MYO1D_RAT	633.892	2	456.291	1	y4	74.28	heavy
HQVEYLGLLENVR	sp|Q63357|MYO1D_RAT	523.951	3	523.951	3	precursor	54.97	light
HQVEYLGLLENVR	sp|Q63357|MYO1D_RAT	523.951	3	524.285	3	precursor [M+1]	54.97	light
HQVEYLGLLENVR	sp|Q63357|MYO1D_RAT	523.951	3	524.62	3	precursor [M+2]	54.97	light
HQVEYLGLLENVR	sp|Q63357|MYO1D_RAT	523.951	3	800.462	1	y7	54.97	light
HQVEYLGLLENVR	sp|Q63357|MYO1D_RAT	523.951	3	743.441	1	y6	54.97	light
HQVEYLGLLENVR	sp|Q63357|MYO1D_RAT	523.951	3	630.357	1	y5	54.97	light
HQVEYLGLLENVR	sp|Q63357|MYO1D_RAT	523.951	3	517.273	1	y4	54.97	light
HQVEYLGLLENVR	sp|Q63357|MYO1D_RAT	523.951	3	372.224	2	y6	54.97	light
HQVEYLGLLENVR	sp|Q63357|MYO1D_RAT	523.951	3	315.682	2	y5	54.97	light
HQVEYLGLLENVR	sp|Q63357|MYO1D_RAT	527.287	3	527.287	3	precursor	54.97	heavy
HQVEYLGLLENVR	sp|Q63357|MYO1D_RAT	527.287	3	527.621	3	precursor [M+1]	54.97	heavy
HQVEYLGLLENVR	sp|Q63357|MYO1D_RAT	527.287	3	527.956	3	precursor [M+2]	54.97	heavy
HQVEYLGLLENVR	sp|Q63357|MYO1D_RAT	527.287	3	810.471	1	y7	54.97	heavy
HQVEYLGLLENVR	sp|Q63357|MYO1D_RAT	527.287	3	753.449	1	y6	54.97	heavy
HQVEYLGLLENVR	sp|Q63357|MYO1D_RAT	527.287	3	640.365	1	y5	54.97	heavy
HQVEYLGLLENVR	sp|Q63357|MYO1D_RAT	527.287	3	527.281	1	y4	54.97	heavy
HQVEYLGLLENVR	sp|Q63357|MYO1D_RAT	527.287	3	377.228	2	y6	54.97	heavy
HQVEYLGLLENVR	sp|Q63357|MYO1D_RAT	527.287	3	320.686	2	y5	54.97	heavy
IGELVGVLVNHFK	sp|Q63357|MYO1D_RAT	475.614	3	475.614	3	precursor	63.51	light
IGELVGVLVNHFK	sp|Q63357|MYO1D_RAT	475.614	3	475.948	3	precursor [M+1]	63.51	light
IGELVGVLVNHFK	sp|Q63357|MYO1D_RAT	475.614	3	476.282	3	precursor [M+2]	63.51	light
IGELVGVLVNHFK	sp|Q63357|MYO1D_RAT	475.614	3	913.525	1	y8	63.51	light
IGELVGVLVNHFK	sp|Q63357|MYO1D_RAT	475.614	3	757.436	1	y6	63.51	light
IGELVGVLVNHFK	sp|Q63357|MYO1D_RAT	475.614	3	644.351	1	y5	63.51	light
IGELVGVLVNHFK	sp|Q63357|MYO1D_RAT	475.614	3	545.283	1	y4	63.51	light
IGELVGVLVNHFK	sp|Q63357|MYO1D_RAT	475.614	3	656.375	2	y12	63.51	light
IGELVGVLVNHFK	sp|Q63357|MYO1D_RAT	475.614	3	506.801	2	y9	63.51	light
IGELVGVLVNHFK	sp|Q63357|MYO1D_RAT	478.285	3	478.285	3	precursor	63.51	heavy
IGELVGVLVNHFK	sp|Q63357|MYO1D_RAT	478.285	3	478.619	3	precursor [M+1]	63.51	heavy
IGELVGVLVNHFK	sp|Q63357|MYO1D_RAT	478.285	3	478.953	3	precursor [M+2]	63.51	heavy
IGELVGVLVNHFK	sp|Q63357|MYO1D_RAT	478.285	3	921.54	1	y8	63.51	heavy
IGELVGVLVNHFK	sp|Q63357|MYO1D_RAT	478.285	3	765.45	1	y6	63.51	heavy
IGELVGVLVNHFK	sp|Q63357|MYO1D_RAT	478.285	3	652.366	1	y5	63.51	heavy
IGELVGVLVNHFK	sp|Q63357|MYO1D_RAT	478.285	3	553.297	1	y4	63.51	heavy
IGELVGVLVNHFK	sp|Q63357|MYO1D_RAT	478.285	3	660.382	2	y12	63.51	heavy
IGELVGVLVNHFK	sp|Q63357|MYO1D_RAT	478.285	3	510.808	2	y9	63.51	heavy
EWFFLISK	sp|Q62940|NEDD4_RAT	535.289	2	535.289	2	precursor	72.18	light
EWFFLISK	sp|Q62940|NEDD4_RAT	535.289	2	535.791	2	precursor [M+1]	72.18	light
EWFFLISK	sp|Q62940|NEDD4_RAT	535.289	2	536.292	2	precursor [M+2]	72.18	light
EWFFLISK	sp|Q62940|NEDD4_RAT	535.289	2	754.45	1	y6	72.18	light
EWFFLISK	sp|Q62940|NEDD4_RAT	535.289	2	607.381	1	y5	72.18	light
EWFFLISK	sp|Q62940|NEDD4_RAT	535.289	2	460.313	1	y4	72.18	light
EWFFLISK	sp|Q62940|NEDD4_RAT	535.289	2	377.729	2	y6	72.18	light
EWFFLISK	sp|Q62940|NEDD4_RAT	539.297	2	539.297	2	precursor	72.18	heavy
EWFFLISK	sp|Q62940|NEDD4_RAT	539.297	2	539.798	2	precursor [M+1]	72.18	heavy
EWFFLISK	sp|Q62940|NEDD4_RAT	539.297	2	540.3	2	precursor [M+2]	72.18	heavy
EWFFLISK	sp|Q62940|NEDD4_RAT	539.297	2	762.464	1	y6	72.18	heavy
EWFFLISK	sp|Q62940|NEDD4_RAT	539.297	2	615.396	1	y5	72.18	heavy
EWFFLISK	sp|Q62940|NEDD4_RAT	539.297	2	468.327	1	y4	72.18	heavy
EWFFLISK	sp|Q62940|NEDD4_RAT	539.297	2	381.736	2	y6	72.18	heavy
LLDGFFIRPFYK	sp|Q62940|NEDD4_RAT	505.95	3	970.551	1	y7	69.42	light
LLDGFFIRPFYK	sp|Q62940|NEDD4_RAT	505.95	3	823.482	1	y6	69.42	light
LLDGFFIRPFYK	sp|Q62940|NEDD4_RAT	505.95	3	710.398	1	y5	69.42	light
LLDGFFIRPFYK	sp|Q62940|NEDD4_RAT	505.95	3	701.88	2	y11	69.42	light
LLDGFFIRPFYK	sp|Q62940|NEDD4_RAT	505.95	3	645.337	2	y10	69.42	light
LLDGFFIRPFYK	sp|Q62940|NEDD4_RAT	505.95	3	587.824	2	y9	69.42	light
LLDGFFIRPFYK	sp|Q62940|NEDD4_RAT	508.622	3	978.565	1	y7	69.42	heavy
LLDGFFIRPFYK	sp|Q62940|NEDD4_RAT	508.622	3	831.497	1	y6	69.42	heavy
LLDGFFIRPFYK	sp|Q62940|NEDD4_RAT	508.622	3	718.413	1	y5	69.42	heavy
LLDGFFIRPFYK	sp|Q62940|NEDD4_RAT	508.622	3	705.887	2	y11	69.42	heavy
LLDGFFIRPFYK	sp|Q62940|NEDD4_RAT	508.622	3	649.345	2	y10	69.42	heavy
LLDGFFIRPFYK	sp|Q62940|NEDD4_RAT	508.622	3	591.831	2	y9	69.42	heavy
LLQFVTGTSR	sp|Q62940|NEDD4_RAT	561.319	2	561.319	2	precursor	44.4	light
LLQFVTGTSR	sp|Q62940|NEDD4_RAT	561.319	2	561.821	2	precursor [M+1]	44.4	light
LLQFVTGTSR	sp|Q62940|NEDD4_RAT	561.319	2	562.322	2	precursor [M+2]	44.4	light
LLQFVTGTSR	sp|Q62940|NEDD4_RAT	561.319	2	895.463	1	y8	44.4	light
LLQFVTGTSR	sp|Q62940|NEDD4_RAT	561.319	2	767.405	1	y7	44.4	light
LLQFVTGTSR	sp|Q62940|NEDD4_RAT	561.319	2	620.336	1	y6	44.4	light
LLQFVTGTSR	sp|Q62940|NEDD4_RAT	561.319	2	521.268	1	y5	44.4	light
LLQFVTGTSR	sp|Q62940|NEDD4_RAT	561.319	2	420.22	1	y4	44.4	light
LLQFVTGTSR	sp|Q62940|NEDD4_RAT	561.319	2	448.235	2	y8	44.4	light
LLQFVTGTSR	sp|Q62940|NEDD4_RAT	566.323	2	566.323	2	precursor	44.4	heavy
LLQFVTGTSR	sp|Q62940|NEDD4_RAT	566.323	2	566.825	2	precursor [M+1]	44.4	heavy
LLQFVTGTSR	sp|Q62940|NEDD4_RAT	566.323	2	567.326	2	precursor [M+2]	44.4	heavy
LLQFVTGTSR	sp|Q62940|NEDD4_RAT	566.323	2	905.471	1	y8	44.4	heavy
LLQFVTGTSR	sp|Q62940|NEDD4_RAT	566.323	2	777.413	1	y7	44.4	heavy
LLQFVTGTSR	sp|Q62940|NEDD4_RAT	566.323	2	630.344	1	y6	44.4	heavy
LLQFVTGTSR	sp|Q62940|NEDD4_RAT	566.323	2	531.276	1	y5	44.4	heavy
LLQFVTGTSR	sp|Q62940|NEDD4_RAT	566.323	2	430.228	1	y4	44.4	heavy
LLQFVTGTSR	sp|Q62940|NEDD4_RAT	566.323	2	453.239	2	y8	44.4	heavy
LLDGFFIR	sp|Q62940|NEDD4_RAT	490.782	2	867.472	1	y7	62.59	light
LLDGFFIR	sp|Q62940|NEDD4_RAT	490.782	2	754.388	1	y6	62.59	light
LLDGFFIR	sp|Q62940|NEDD4_RAT	490.782	2	639.361	1	y5	62.59	light
LLDGFFIR	sp|Q62940|NEDD4_RAT	490.782	2	582.34	1	y4	62.59	light
FSTFSGSITGPLYTHR	sp|P12839|NFM_RAT	590.965	3	590.965	3	precursor	49.69	light
FSTFSGSITGPLYTHR	sp|P12839|NFM_RAT	590.965	3	591.299	3	precursor [M+1]	49.69	light
FSTFSGSITGPLYTHR	sp|P12839|NFM_RAT	590.965	3	591.634	3	precursor [M+2]	49.69	light
FSTFSGSITGPLYTHR	sp|P12839|NFM_RAT	590.965	3	944.495	1	y8	49.69	light
FSTFSGSITGPLYTHR	sp|P12839|NFM_RAT	590.965	3	843.447	1	y7	49.69	light
FSTFSGSITGPLYTHR	sp|P12839|NFM_RAT	590.965	3	786.426	1	y6	49.69	light
FSTFSGSITGPLYTHR	sp|P12839|NFM_RAT	590.965	3	576.289	1	y4	49.69	light
FSTFSGSITGPLYTHR	sp|P12839|NFM_RAT	590.965	3	644.836	2	y12	49.69	light
FSTFSGSITGPLYTHR	sp|P12839|NFM_RAT	590.965	3	393.716	2	y6	49.69	light
FSTFSGSITGPLYTHR	sp|P12839|NFM_RAT	594.301	3	594.301	3	precursor	49.69	heavy
FSTFSGSITGPLYTHR	sp|P12839|NFM_RAT	594.301	3	594.636	3	precursor [M+1]	49.69	heavy
FSTFSGSITGPLYTHR	sp|P12839|NFM_RAT	594.301	3	594.97	3	precursor [M+2]	49.69	heavy
FSTFSGSITGPLYTHR	sp|P12839|NFM_RAT	594.301	3	954.503	1	y8	49.69	heavy
FSTFSGSITGPLYTHR	sp|P12839|NFM_RAT	594.301	3	853.455	1	y7	49.69	heavy
FSTFSGSITGPLYTHR	sp|P12839|NFM_RAT	594.301	3	796.434	1	y6	49.69	heavy
FSTFSGSITGPLYTHR	sp|P12839|NFM_RAT	594.301	3	586.297	1	y4	49.69	heavy
FSTFSGSITGPLYTHR	sp|P12839|NFM_RAT	594.301	3	649.84	2	y12	49.69	heavy
FSTFSGSITGPLYTHR	sp|P12839|NFM_RAT	594.301	3	398.721	2	y6	49.69	heavy
GFSDCLLK	sp|O08957|NRN1_RAT	470.234	2	470.234	2	precursor	41.61	light
GFSDCLLK	sp|O08957|NRN1_RAT	470.234	2	470.735	2	precursor [M+1]	41.61	light
GFSDCLLK	sp|O08957|NRN1_RAT	470.234	2	471.236	2	precursor [M+2]	41.61	light
GFSDCLLK	sp|O08957|NRN1_RAT	470.234	2	735.371	1	y6	41.61	light
GFSDCLLK	sp|O08957|NRN1_RAT	470.234	2	648.339	1	y5	41.61	light
GFSDCLLK	sp|O08957|NRN1_RAT	470.234	2	533.312	1	y4	41.61	light
GFSDCLLK	sp|O08957|NRN1_RAT	470.234	2	441.723	2	y7	41.61	light
GFSDCLLK	sp|O08957|NRN1_RAT	470.234	2	368.189	2	y6	41.61	light
GFSDCLLK	sp|O08957|NRN1_RAT	470.234	2	324.673	2	y5	41.61	light
GFSDCLLK	sp|O08957|NRN1_RAT	474.241	2	474.241	2	precursor	41.61	heavy
GFSDCLLK	sp|O08957|NRN1_RAT	474.241	2	474.742	2	precursor [M+1]	41.61	heavy
GFSDCLLK	sp|O08957|NRN1_RAT	474.241	2	475.242	2	precursor [M+2]	41.61	heavy
GFSDCLLK	sp|O08957|NRN1_RAT	474.241	2	743.385	1	y6	41.61	heavy
GFSDCLLK	sp|O08957|NRN1_RAT	474.241	2	656.353	1	y5	41.61	heavy
GFSDCLLK	sp|O08957|NRN1_RAT	474.241	2	541.326	1	y4	41.61	heavy
GFSDCLLK	sp|O08957|NRN1_RAT	474.241	2	445.73	2	y7	41.61	heavy
GFSDCLLK	sp|O08957|NRN1_RAT	474.241	2	372.196	2	y6	41.61	heavy
GFSDCLLK	sp|O08957|NRN1_RAT	474.241	2	328.68	2	y5	41.61	heavy
NYVLIDDIGDITK	sp|Q9JKS6|PCLO_RAT	739.89	2	739.89	2	precursor	63.22	light
NYVLIDDIGDITK	sp|Q9JKS6|PCLO_RAT	739.89	2	740.392	2	precursor [M+1]	63.22	light
NYVLIDDIGDITK	sp|Q9JKS6|PCLO_RAT	739.89	2	740.893	2	precursor [M+2]	63.22	light
NYVLIDDIGDITK	sp|Q9JKS6|PCLO_RAT	739.89	2	1201.67	1	y11	63.22	light
NYVLIDDIGDITK	sp|Q9JKS6|PCLO_RAT	739.89	2	1102.6	1	y10	63.22	light
NYVLIDDIGDITK	sp|Q9JKS6|PCLO_RAT	739.89	2	989.515	1	y9	63.22	light
NYVLIDDIGDITK	sp|Q9JKS6|PCLO_RAT	739.89	2	876.431	1	y8	63.22	light
NYVLIDDIGDITK	sp|Q9JKS6|PCLO_RAT	739.89	2	646.377	1	y6	63.22	light
NYVLIDDIGDITK	sp|Q9JKS6|PCLO_RAT	739.89	2	533.293	1	y5	63.22	light
NYVLIDDIGDITK	sp|Q9JKS6|PCLO_RAT	743.898	2	743.898	2	precursor	63.22	heavy
NYVLIDDIGDITK	sp|Q9JKS6|PCLO_RAT	743.898	2	744.399	2	precursor [M+1]	63.22	heavy
NYVLIDDIGDITK	sp|Q9JKS6|PCLO_RAT	743.898	2	744.9	2	precursor [M+2]	63.22	heavy
NYVLIDDIGDITK	sp|Q9JKS6|PCLO_RAT	743.898	2	1209.68	1	y11	63.22	heavy
NYVLIDDIGDITK	sp|Q9JKS6|PCLO_RAT	743.898	2	1110.61	1	y10	63.22	heavy
NYVLIDDIGDITK	sp|Q9JKS6|PCLO_RAT	743.898	2	997.529	1	y9	63.22	heavy
NYVLIDDIGDITK	sp|Q9JKS6|PCLO_RAT	743.898	2	884.445	1	y8	63.22	heavy
NYVLIDDIGDITK	sp|Q9JKS6|PCLO_RAT	743.898	2	654.391	1	y6	63.22	heavy
NYVLIDDIGDITK	sp|Q9JKS6|PCLO_RAT	743.898	2	541.307	1	y5	63.22	heavy
AQEAEALDVSFGHSSSSAR	sp|Q9JKS6|PCLO_RAT	650.305	3	650.305	3	precursor	37.04	light
AQEAEALDVSFGHSSSSAR	sp|Q9JKS6|PCLO_RAT	650.305	3	650.639	3	precursor [M+1]	37.04	light
AQEAEALDVSFGHSSSSAR	sp|Q9JKS6|PCLO_RAT	650.305	3	650.973	3	precursor [M+2]	37.04	light
AQEAEALDVSFGHSSSSAR	sp|Q9JKS6|PCLO_RAT	650.305	3	875.406	2	y17	37.04	light
AQEAEALDVSFGHSSSSAR	sp|Q9JKS6|PCLO_RAT	650.305	3	810.884	2	y16	37.04	light
AQEAEALDVSFGHSSSSAR	sp|Q9JKS6|PCLO_RAT	650.305	3	775.366	2	y15	37.04	light
AQEAEALDVSFGHSSSSAR	sp|Q9JKS6|PCLO_RAT	650.305	3	710.844	2	y14	37.04	light
AQEAEALDVSFGHSSSSAR	sp|Q9JKS6|PCLO_RAT	650.305	3	675.326	2	y13	37.04	light
AQEAEALDVSFGHSSSSAR	sp|Q9JKS6|PCLO_RAT	650.305	3	618.784	2	y12	37.04	light
AQEAEALDVSFGHSSSSAR	sp|Q9JKS6|PCLO_RAT	653.641	3	653.641	3	precursor	37.04	heavy
AQEAEALDVSFGHSSSSAR	sp|Q9JKS6|PCLO_RAT	653.641	3	653.975	3	precursor [M+1]	37.04	heavy
AQEAEALDVSFGHSSSSAR	sp|Q9JKS6|PCLO_RAT	653.641	3	654.309	3	precursor [M+2]	37.04	heavy
AQEAEALDVSFGHSSSSAR	sp|Q9JKS6|PCLO_RAT	653.641	3	880.41	2	y17	37.04	heavy
AQEAEALDVSFGHSSSSAR	sp|Q9JKS6|PCLO_RAT	653.641	3	815.888	2	y16	37.04	heavy
AQEAEALDVSFGHSSSSAR	sp|Q9JKS6|PCLO_RAT	653.641	3	780.37	2	y15	37.04	heavy
AQEAEALDVSFGHSSSSAR	sp|Q9JKS6|PCLO_RAT	653.641	3	715.849	2	y14	37.04	heavy
AQEAEALDVSFGHSSSSAR	sp|Q9JKS6|PCLO_RAT	653.641	3	680.33	2	y13	37.04	heavy
AQEAEALDVSFGHSSSSAR	sp|Q9JKS6|PCLO_RAT	653.641	3	623.788	2	y12	37.04	heavy
AAAGPLPPISADTR	sp|Q9JKS6|PCLO_RAT	668.865	2	668.865	2	precursor	38.44	light
AAAGPLPPISADTR	sp|Q9JKS6|PCLO_RAT	668.865	2	669.366	2	precursor [M+1]	38.44	light
AAAGPLPPISADTR	sp|Q9JKS6|PCLO_RAT	668.865	2	669.867	2	precursor [M+2]	38.44	light
AAAGPLPPISADTR	sp|Q9JKS6|PCLO_RAT	668.865	2	1066.59	1	y10	38.44	light
AAAGPLPPISADTR	sp|Q9JKS6|PCLO_RAT	668.865	2	856.452	1	y8	38.44	light
AAAGPLPPISADTR	sp|Q9JKS6|PCLO_RAT	668.865	2	759.4	1	y7	38.44	light
AAAGPLPPISADTR	sp|Q9JKS6|PCLO_RAT	668.865	2	562.309	2	y11	38.44	light
AAAGPLPPISADTR	sp|Q9JKS6|PCLO_RAT	668.865	2	533.798	2	y10	38.44	light
AAAGPLPPISADTR	sp|Q9JKS6|PCLO_RAT	668.865	2	428.73	2	y8	38.44	light
AAAGPLPPISADTR	sp|Q9JKS6|PCLO_RAT	673.869	2	673.869	2	precursor	38.44	heavy
AAAGPLPPISADTR	sp|Q9JKS6|PCLO_RAT	673.869	2	674.37	2	precursor [M+1]	38.44	heavy
AAAGPLPPISADTR	sp|Q9JKS6|PCLO_RAT	673.869	2	674.872	2	precursor [M+2]	38.44	heavy
AAAGPLPPISADTR	sp|Q9JKS6|PCLO_RAT	673.869	2	1076.6	1	y10	38.44	heavy
AAAGPLPPISADTR	sp|Q9JKS6|PCLO_RAT	673.869	2	866.461	1	y8	38.44	heavy
AAAGPLPPISADTR	sp|Q9JKS6|PCLO_RAT	673.869	2	769.408	1	y7	38.44	heavy
AAAGPLPPISADTR	sp|Q9JKS6|PCLO_RAT	673.869	2	567.313	2	y11	38.44	heavy
AAAGPLPPISADTR	sp|Q9JKS6|PCLO_RAT	673.869	2	538.802	2	y10	38.44	heavy
AAAGPLPPISADTR	sp|Q9JKS6|PCLO_RAT	673.869	2	433.734	2	y8	38.44	heavy
DSQDAGGFGPEDR	sp|P30427|PLEC_RAT	675.781	2	675.781	2	precursor	23.63	light
DSQDAGGFGPEDR	sp|P30427|PLEC_RAT	675.781	2	676.283	2	precursor [M+1]	23.63	light
DSQDAGGFGPEDR	sp|P30427|PLEC_RAT	675.781	2	676.784	2	precursor [M+2]	23.63	light
DSQDAGGFGPEDR	sp|P30427|PLEC_RAT	675.781	2	1020.44	1	y10	23.63	light
DSQDAGGFGPEDR	sp|P30427|PLEC_RAT	675.781	2	905.411	1	y9	23.63	light
DSQDAGGFGPEDR	sp|P30427|PLEC_RAT	675.781	2	834.374	1	y8	23.63	light
DSQDAGGFGPEDR	sp|P30427|PLEC_RAT	675.781	2	777.353	1	y7	23.63	light
DSQDAGGFGPEDR	sp|P30427|PLEC_RAT	675.781	2	720.331	1	y6	23.63	light
DSQDAGGFGPEDR	sp|P30427|PLEC_RAT	675.781	2	573.263	1	y5	23.63	light
DSQDAGGFGPEDR	sp|P30427|PLEC_RAT	680.786	2	680.786	2	precursor	23.63	heavy
DSQDAGGFGPEDR	sp|P30427|PLEC_RAT	680.786	2	681.287	2	precursor [M+1]	23.63	heavy
DSQDAGGFGPEDR	sp|P30427|PLEC_RAT	680.786	2	681.788	2	precursor [M+2]	23.63	heavy
DSQDAGGFGPEDR	sp|P30427|PLEC_RAT	680.786	2	1030.45	1	y10	23.63	heavy
DSQDAGGFGPEDR	sp|P30427|PLEC_RAT	680.786	2	915.419	1	y9	23.63	heavy
DSQDAGGFGPEDR	sp|P30427|PLEC_RAT	680.786	2	844.382	1	y8	23.63	heavy
DSQDAGGFGPEDR	sp|P30427|PLEC_RAT	680.786	2	787.361	1	y7	23.63	heavy
DSQDAGGFGPEDR	sp|P30427|PLEC_RAT	680.786	2	730.339	1	y6	23.63	heavy
DSQDAGGFGPEDR	sp|P30427|PLEC_RAT	680.786	2	583.271	1	y5	23.63	heavy
IISLETYNLFR	sp|P30427|PLEC_RAT	684.88	2	684.88	2	precursor	66.43	light
IISLETYNLFR	sp|P30427|PLEC_RAT	684.88	2	685.381	2	precursor [M+1]	66.43	light
IISLETYNLFR	sp|P30427|PLEC_RAT	684.88	2	685.883	2	precursor [M+2]	66.43	light
IISLETYNLFR	sp|P30427|PLEC_RAT	684.88	2	1142.58	1	y9	66.43	light
IISLETYNLFR	sp|P30427|PLEC_RAT	684.88	2	1055.55	1	y8	66.43	light
IISLETYNLFR	sp|P30427|PLEC_RAT	684.88	2	942.468	1	y7	66.43	light
IISLETYNLFR	sp|P30427|PLEC_RAT	684.88	2	813.425	1	y6	66.43	light
IISLETYNLFR	sp|P30427|PLEC_RAT	684.88	2	712.378	1	y5	66.43	light
IISLETYNLFR	sp|P30427|PLEC_RAT	684.88	2	549.314	1	y4	66.43	light
IISLETYNLFR	sp|P30427|PLEC_RAT	689.884	2	689.884	2	precursor	66.43	heavy
IISLETYNLFR	sp|P30427|PLEC_RAT	689.884	2	690.385	2	precursor [M+1]	66.43	heavy
IISLETYNLFR	sp|P30427|PLEC_RAT	689.884	2	690.887	2	precursor [M+2]	66.43	heavy
IISLETYNLFR	sp|P30427|PLEC_RAT	689.884	2	1152.59	1	y9	66.43	heavy
IISLETYNLFR	sp|P30427|PLEC_RAT	689.884	2	1065.56	1	y8	66.43	heavy
IISLETYNLFR	sp|P30427|PLEC_RAT	689.884	2	952.476	1	y7	66.43	heavy
IISLETYNLFR	sp|P30427|PLEC_RAT	689.884	2	823.434	1	y6	66.43	heavy
IISLETYNLFR	sp|P30427|PLEC_RAT	689.884	2	722.386	1	y5	66.43	heavy
IISLETYNLFR	sp|P30427|PLEC_RAT	689.884	2	559.323	1	y4	66.43	heavy
LGFHLPLEVAYQR	sp|P30427|PLEC_RAT	514.952	3	514.952	3	precursor	60.47	light
LGFHLPLEVAYQR	sp|P30427|PLEC_RAT	514.952	3	515.287	3	precursor [M+1]	60.47	light
LGFHLPLEVAYQR	sp|P30427|PLEC_RAT	514.952	3	515.621	3	precursor [M+2]	60.47	light
LGFHLPLEVAYQR	sp|P30427|PLEC_RAT	514.952	3	975.526	1	y8	60.47	light
LGFHLPLEVAYQR	sp|P30427|PLEC_RAT	514.952	3	765.389	1	y6	60.47	light
LGFHLPLEVAYQR	sp|P30427|PLEC_RAT	514.952	3	636.346	1	y5	60.47	light
LGFHLPLEVAYQR	sp|P30427|PLEC_RAT	514.952	3	537.278	1	y4	60.47	light
LGFHLPLEVAYQR	sp|P30427|PLEC_RAT	514.952	3	318.677	2	y5	60.47	light
LGFHLPLEVAYQR	sp|P30427|PLEC_RAT	514.952	3	269.143	2	y4	60.47	light
LGFHLPLEVAYQR	sp|P30427|PLEC_RAT	518.289	3	518.289	3	precursor	60.47	heavy
LGFHLPLEVAYQR	sp|P30427|PLEC_RAT	518.289	3	518.623	3	precursor [M+1]	60.47	heavy
LGFHLPLEVAYQR	sp|P30427|PLEC_RAT	518.289	3	518.957	3	precursor [M+2]	60.47	heavy
LGFHLPLEVAYQR	sp|P30427|PLEC_RAT	518.289	3	985.534	1	y8	60.47	heavy
LGFHLPLEVAYQR	sp|P30427|PLEC_RAT	518.289	3	775.397	1	y6	60.47	heavy
LGFHLPLEVAYQR	sp|P30427|PLEC_RAT	518.289	3	646.355	1	y5	60.47	heavy
LGFHLPLEVAYQR	sp|P30427|PLEC_RAT	518.289	3	547.286	1	y4	60.47	heavy
LGFHLPLEVAYQR	sp|P30427|PLEC_RAT	518.289	3	323.681	2	y5	60.47	heavy
LGFHLPLEVAYQR	sp|P30427|PLEC_RAT	518.289	3	274.147	2	y4	60.47	heavy
ATTLTVPEQQR	sp|Q9JIR4|RIMS1_RAT	622.336	2	622.336	2	precursor	26.61	light
ATTLTVPEQQR	sp|Q9JIR4|RIMS1_RAT	622.336	2	622.837	2	precursor [M+1]	26.61	light
ATTLTVPEQQR	sp|Q9JIR4|RIMS1_RAT	622.336	2	623.338	2	precursor [M+2]	26.61	light
ATTLTVPEQQR	sp|Q9JIR4|RIMS1_RAT	622.336	2	1071.58	1	y9	26.61	light
ATTLTVPEQQR	sp|Q9JIR4|RIMS1_RAT	622.336	2	970.532	1	y8	26.61	light
ATTLTVPEQQR	sp|Q9JIR4|RIMS1_RAT	622.336	2	857.448	1	y7	26.61	light
ATTLTVPEQQR	sp|Q9JIR4|RIMS1_RAT	622.336	2	756.4	1	y6	26.61	light
ATTLTVPEQQR	sp|Q9JIR4|RIMS1_RAT	622.336	2	657.331	1	y5	26.61	light
ATTLTVPEQQR	sp|Q9JIR4|RIMS1_RAT	622.336	2	329.169	2	y5	26.61	light
ATTLTVPEQQR	sp|Q9JIR4|RIMS1_RAT	627.34	2	627.34	2	precursor	26.61	heavy
ATTLTVPEQQR	sp|Q9JIR4|RIMS1_RAT	627.34	2	627.841	2	precursor [M+1]	26.61	heavy
ATTLTVPEQQR	sp|Q9JIR4|RIMS1_RAT	627.34	2	628.343	2	precursor [M+2]	26.61	heavy
ATTLTVPEQQR	sp|Q9JIR4|RIMS1_RAT	627.34	2	1081.59	1	y9	26.61	heavy
ATTLTVPEQQR	sp|Q9JIR4|RIMS1_RAT	627.34	2	980.54	1	y8	26.61	heavy
ATTLTVPEQQR	sp|Q9JIR4|RIMS1_RAT	627.34	2	867.456	1	y7	26.61	heavy
ATTLTVPEQQR	sp|Q9JIR4|RIMS1_RAT	627.34	2	766.408	1	y6	26.61	heavy
ATTLTVPEQQR	sp|Q9JIR4|RIMS1_RAT	627.34	2	667.34	1	y5	26.61	heavy
ATTLTVPEQQR	sp|Q9JIR4|RIMS1_RAT	627.34	2	334.174	2	y5	26.61	heavy
ESGALLGLK	sp|Q9JIR4|RIMS1_RAT	444.263	2	444.263	2	precursor	39.86	light
ESGALLGLK	sp|Q9JIR4|RIMS1_RAT	444.263	2	444.765	2	precursor [M+1]	39.86	light
ESGALLGLK	sp|Q9JIR4|RIMS1_RAT	444.263	2	445.266	2	precursor [M+2]	39.86	light
ESGALLGLK	sp|Q9JIR4|RIMS1_RAT	444.263	2	758.477	1	y8	39.86	light
ESGALLGLK	sp|Q9JIR4|RIMS1_RAT	444.263	2	671.445	1	y7	39.86	light
ESGALLGLK	sp|Q9JIR4|RIMS1_RAT	444.263	2	614.424	1	y6	39.86	light
ESGALLGLK	sp|Q9JIR4|RIMS1_RAT	444.263	2	543.386	1	y5	39.86	light
ESGALLGLK	sp|Q9JIR4|RIMS1_RAT	444.263	2	430.302	1	y4	39.86	light
ESGALLGLK	sp|Q9JIR4|RIMS1_RAT	444.263	2	272.197	2	y5	39.86	light
ESGALLGLK	sp|Q9JIR4|RIMS1_RAT	448.271	2	448.271	2	precursor	39.86	heavy
ESGALLGLK	sp|Q9JIR4|RIMS1_RAT	448.271	2	448.772	2	precursor [M+1]	39.86	heavy
ESGALLGLK	sp|Q9JIR4|RIMS1_RAT	448.271	2	449.273	2	precursor [M+2]	39.86	heavy
ESGALLGLK	sp|Q9JIR4|RIMS1_RAT	448.271	2	766.491	1	y8	39.86	heavy
ESGALLGLK	sp|Q9JIR4|RIMS1_RAT	448.271	2	679.459	1	y7	39.86	heavy
ESGALLGLK	sp|Q9JIR4|RIMS1_RAT	448.271	2	622.438	1	y6	39.86	heavy
ESGALLGLK	sp|Q9JIR4|RIMS1_RAT	448.271	2	551.401	1	y5	39.86	heavy
ESGALLGLK	sp|Q9JIR4|RIMS1_RAT	448.271	2	438.317	1	y4	39.86	heavy
ESGALLGLK	sp|Q9JIR4|RIMS1_RAT	448.271	2	276.204	2	y5	39.86	heavy
ETSPISSHPVTWQPSK	sp|Q9JIR4|RIMS1_RAT	594.3	3	594.3	3	precursor	35.23	light
ETSPISSHPVTWQPSK	sp|Q9JIR4|RIMS1_RAT	594.3	3	594.635	3	precursor [M+1]	35.23	light
ETSPISSHPVTWQPSK	sp|Q9JIR4|RIMS1_RAT	594.3	3	594.969	3	precursor [M+2]	35.23	light
ETSPISSHPVTWQPSK	sp|Q9JIR4|RIMS1_RAT	594.3	3	942.504	1	y8	35.23	light
ETSPISSHPVTWQPSK	sp|Q9JIR4|RIMS1_RAT	594.3	3	775.902	2	y14	35.23	light
ETSPISSHPVTWQPSK	sp|Q9JIR4|RIMS1_RAT	594.3	3	732.386	2	y13	35.23	light
ETSPISSHPVTWQPSK	sp|Q9JIR4|RIMS1_RAT	594.3	3	683.859	2	y12	35.23	light
ETSPISSHPVTWQPSK	sp|Q9JIR4|RIMS1_RAT	594.3	3	627.317	2	y11	35.23	light
ETSPISSHPVTWQPSK	sp|Q9JIR4|RIMS1_RAT	594.3	3	488.593	3	y13	35.23	light
ETSPISSHPVTWQPSK	sp|Q9JIR4|RIMS1_RAT	596.972	3	596.972	3	precursor	35.23	heavy
ETSPISSHPVTWQPSK	sp|Q9JIR4|RIMS1_RAT	596.972	3	597.306	3	precursor [M+1]	35.23	heavy
ETSPISSHPVTWQPSK	sp|Q9JIR4|RIMS1_RAT	596.972	3	597.64	3	precursor [M+2]	35.23	heavy
ETSPISSHPVTWQPSK	sp|Q9JIR4|RIMS1_RAT	596.972	3	950.519	1	y8	35.23	heavy
ETSPISSHPVTWQPSK	sp|Q9JIR4|RIMS1_RAT	596.972	3	779.909	2	y14	35.23	heavy
ETSPISSHPVTWQPSK	sp|Q9JIR4|RIMS1_RAT	596.972	3	736.393	2	y13	35.23	heavy
ETSPISSHPVTWQPSK	sp|Q9JIR4|RIMS1_RAT	596.972	3	687.866	2	y12	35.23	heavy
ETSPISSHPVTWQPSK	sp|Q9JIR4|RIMS1_RAT	596.972	3	631.324	2	y11	35.23	heavy
ETSPISSHPVTWQPSK	sp|Q9JIR4|RIMS1_RAT	596.972	3	491.264	3	y13	35.23	heavy
VACIGAWHPAR	sp|P21531|RL3_RAT	413.213	3	413.213	3	precursor	31.36	light
VACIGAWHPAR	sp|P21531|RL3_RAT	413.213	3	413.548	3	precursor [M+1]	31.36	light
VACIGAWHPAR	sp|P21531|RL3_RAT	413.213	3	413.881	3	precursor [M+2]	31.36	light
VACIGAWHPAR	sp|P21531|RL3_RAT	413.213	3	907.49	1	y8	31.36	light
VACIGAWHPAR	sp|P21531|RL3_RAT	413.213	3	794.406	1	y7	31.36	light
VACIGAWHPAR	sp|P21531|RL3_RAT	413.213	3	666.347	1	y5	31.36	light
VACIGAWHPAR	sp|P21531|RL3_RAT	413.213	3	480.268	1	y4	31.36	light
VACIGAWHPAR	sp|P21531|RL3_RAT	413.213	3	454.248	2	y8	31.36	light
VACIGAWHPAR	sp|P21531|RL3_RAT	413.213	3	397.706	2	y7	31.36	light
VACIGAWHPAR	sp|P21531|RL3_RAT	416.55	3	416.55	3	precursor	31.36	heavy
VACIGAWHPAR	sp|P21531|RL3_RAT	416.55	3	416.884	3	precursor [M+1]	31.36	heavy
VACIGAWHPAR	sp|P21531|RL3_RAT	416.55	3	417.218	3	precursor [M+2]	31.36	heavy
VACIGAWHPAR	sp|P21531|RL3_RAT	416.55	3	917.498	1	y8	31.36	heavy
VACIGAWHPAR	sp|P21531|RL3_RAT	416.55	3	804.414	1	y7	31.36	heavy
VACIGAWHPAR	sp|P21531|RL3_RAT	416.55	3	676.355	1	y5	31.36	heavy
VACIGAWHPAR	sp|P21531|RL3_RAT	416.55	3	490.276	1	y4	31.36	heavy
VACIGAWHPAR	sp|P21531|RL3_RAT	416.55	3	459.253	2	y8	31.36	heavy
VACIGAWHPAR	sp|P21531|RL3_RAT	416.55	3	402.711	2	y7	31.36	heavy
IGQGYLIKDGK	sp|P21531|RL3_RAT	596.34	2	596.34	2	precursor	27.13	light
IGQGYLIKDGK	sp|P21531|RL3_RAT	596.34	2	596.842	2	precursor [M+1]	27.13	light
IGQGYLIKDGK	sp|P21531|RL3_RAT	596.34	2	597.343	2	precursor [M+2]	27.13	light
IGQGYLIKDGK	sp|P21531|RL3_RAT	596.34	2	1078.59	1	y10	27.13	light
IGQGYLIKDGK	sp|P21531|RL3_RAT	596.34	2	893.509	1	y8	27.13	light
IGQGYLIKDGK	sp|P21531|RL3_RAT	596.34	2	560.34	1	y5	27.13	light
IGQGYLIKDGK	sp|P21531|RL3_RAT	596.34	2	447.256	1	y4	27.13	light
IGQGYLIKDGK	sp|P21531|RL3_RAT	596.34	2	539.798	2	y10	27.13	light
IGQGYLIKDGK	sp|P21531|RL3_RAT	596.34	2	511.287	2	y9	27.13	light
IGQGYLIKDGK	sp|P21531|RL3_RAT	600.347	2	600.347	2	precursor	27.13	heavy
IGQGYLIKDGK	sp|P21531|RL3_RAT	600.347	2	600.849	2	precursor [M+1]	27.13	heavy
IGQGYLIKDGK	sp|P21531|RL3_RAT	600.347	2	601.35	2	precursor [M+2]	27.13	heavy
IGQGYLIKDGK	sp|P21531|RL3_RAT	600.347	2	1086.6	1	y10	27.13	heavy
IGQGYLIKDGK	sp|P21531|RL3_RAT	600.347	2	901.523	1	y8	27.13	heavy
IGQGYLIKDGK	sp|P21531|RL3_RAT	600.347	2	568.354	1	y5	27.13	heavy
IGQGYLIKDGK	sp|P21531|RL3_RAT	600.347	2	455.27	1	y4	27.13	heavy
IGQGYLIKDGK	sp|P21531|RL3_RAT	600.347	2	543.805	2	y10	27.13	heavy
IGQGYLIKDGK	sp|P21531|RL3_RAT	600.347	2	515.295	2	y9	27.13	heavy
NNASTDYDLSDK	sp|P21531|RL3_RAT	671.792	2	671.792	2	precursor	22.48	light
NNASTDYDLSDK	sp|P21531|RL3_RAT	671.792	2	672.293	2	precursor [M+1]	22.48	light
NNASTDYDLSDK	sp|P21531|RL3_RAT	671.792	2	672.794	2	precursor [M+2]	22.48	light
NNASTDYDLSDK	sp|P21531|RL3_RAT	671.792	2	1114.49	1	y10	22.48	light
NNASTDYDLSDK	sp|P21531|RL3_RAT	671.792	2	1043.45	1	y9	22.48	light
NNASTDYDLSDK	sp|P21531|RL3_RAT	671.792	2	956.421	1	y8	22.48	light
NNASTDYDLSDK	sp|P21531|RL3_RAT	671.792	2	855.373	1	y7	22.48	light
NNASTDYDLSDK	sp|P21531|RL3_RAT	671.792	2	740.346	1	y6	22.48	light
NNASTDYDLSDK	sp|P21531|RL3_RAT	671.792	2	462.256	1	y4	22.48	light
NNASTDYDLSDK	sp|P21531|RL3_RAT	675.799	2	675.799	2	precursor	22.48	heavy
NNASTDYDLSDK	sp|P21531|RL3_RAT	675.799	2	676.3	2	precursor [M+1]	22.48	heavy
NNASTDYDLSDK	sp|P21531|RL3_RAT	675.799	2	676.801	2	precursor [M+2]	22.48	heavy
NNASTDYDLSDK	sp|P21531|RL3_RAT	675.799	2	1122.5	1	y10	22.48	heavy
NNASTDYDLSDK	sp|P21531|RL3_RAT	675.799	2	1051.47	1	y9	22.48	heavy
NNASTDYDLSDK	sp|P21531|RL3_RAT	675.799	2	964.435	1	y8	22.48	heavy
NNASTDYDLSDK	sp|P21531|RL3_RAT	675.799	2	863.387	1	y7	22.48	heavy
NNASTDYDLSDK	sp|P21531|RL3_RAT	675.799	2	748.36	1	y6	22.48	heavy
NNASTDYDLSDK	sp|P21531|RL3_RAT	675.799	2	470.27	1	y4	22.48	heavy
IGQGYLIK	sp|P21531|RL3_RAT	446.269	2	446.269	2	precursor	34.65	light
IGQGYLIK	sp|P21531|RL3_RAT	446.269	2	446.77	2	precursor [M+1]	34.65	light
IGQGYLIK	sp|P21531|RL3_RAT	446.269	2	447.271	2	precursor [M+2]	34.65	light
IGQGYLIK	sp|P21531|RL3_RAT	446.269	2	778.446	1	y7	34.65	light
IGQGYLIK	sp|P21531|RL3_RAT	446.269	2	721.424	1	y6	34.65	light
IGQGYLIK	sp|P21531|RL3_RAT	446.269	2	593.366	1	y5	34.65	light
IGQGYLIK	sp|P21531|RL3_RAT	446.269	2	536.344	1	y4	34.65	light
NFGIGQDIQPK	sp|P62425|RL7A_RAT	608.82	2	608.82	2	precursor	39.32	light
NFGIGQDIQPK	sp|P62425|RL7A_RAT	608.82	2	609.321	2	precursor [M+1]	39.32	light
NFGIGQDIQPK	sp|P62425|RL7A_RAT	608.82	2	609.822	2	precursor [M+2]	39.32	light
NFGIGQDIQPK	sp|P62425|RL7A_RAT	608.82	2	955.521	1	y9	39.32	light
NFGIGQDIQPK	sp|P62425|RL7A_RAT	608.82	2	898.499	1	y8	39.32	light
NFGIGQDIQPK	sp|P62425|RL7A_RAT	608.82	2	785.415	1	y7	39.32	light
NFGIGQDIQPK	sp|P62425|RL7A_RAT	608.82	2	728.394	1	y6	39.32	light
NFGIGQDIQPK	sp|P62425|RL7A_RAT	608.82	2	600.335	1	y5	39.32	light
NFGIGQDIQPK	sp|P62425|RL7A_RAT	608.82	2	485.308	1	y4	39.32	light
NFGIGQDIQPK	sp|P62425|RL7A_RAT	612.827	2	612.827	2	precursor	39.32	heavy
NFGIGQDIQPK	sp|P62425|RL7A_RAT	612.827	2	613.328	2	precursor [M+1]	39.32	heavy
NFGIGQDIQPK	sp|P62425|RL7A_RAT	612.827	2	613.83	2	precursor [M+2]	39.32	heavy
NFGIGQDIQPK	sp|P62425|RL7A_RAT	612.827	2	963.535	1	y9	39.32	heavy
NFGIGQDIQPK	sp|P62425|RL7A_RAT	612.827	2	906.513	1	y8	39.32	heavy
NFGIGQDIQPK	sp|P62425|RL7A_RAT	612.827	2	793.429	1	y7	39.32	heavy
NFGIGQDIQPK	sp|P62425|RL7A_RAT	612.827	2	736.408	1	y6	39.32	heavy
NFGIGQDIQPK	sp|P62425|RL7A_RAT	612.827	2	608.349	1	y5	39.32	heavy
NFGIGQDIQPK	sp|P62425|RL7A_RAT	612.827	2	493.322	1	y4	39.32	heavy
LKVPPAINQFTQALDR	sp|P62425|RL7A_RAT	604.344	3	604.344	3	precursor	61.3	light
LKVPPAINQFTQALDR	sp|P62425|RL7A_RAT	604.344	3	604.678	3	precursor [M+1]	61.3	light
LKVPPAINQFTQALDR	sp|P62425|RL7A_RAT	604.344	3	605.013	3	precursor [M+2]	61.3	light
LKVPPAINQFTQALDR	sp|P62425|RL7A_RAT	604.344	3	978.5	1	y8	61.3	light
LKVPPAINQFTQALDR	sp|P62425|RL7A_RAT	604.344	3	850.442	1	y7	61.3	light
LKVPPAINQFTQALDR	sp|P62425|RL7A_RAT	604.344	3	703.373	1	y6	61.3	light
LKVPPAINQFTQALDR	sp|P62425|RL7A_RAT	604.344	3	602.326	1	y5	61.3	light
LKVPPAINQFTQALDR	sp|P62425|RL7A_RAT	604.344	3	474.267	1	y4	61.3	light
LKVPPAINQFTQALDR	sp|P62425|RL7A_RAT	604.344	3	735.889	2	y13	61.3	light
LKVPPAINQFTQALDR	sp|P62425|RL7A_RAT	607.68	3	607.68	3	precursor	61.3	heavy
LKVPPAINQFTQALDR	sp|P62425|RL7A_RAT	607.68	3	608.014	3	precursor [M+1]	61.3	heavy
LKVPPAINQFTQALDR	sp|P62425|RL7A_RAT	607.68	3	608.349	3	precursor [M+2]	61.3	heavy
LKVPPAINQFTQALDR	sp|P62425|RL7A_RAT	607.68	3	988.509	1	y8	61.3	heavy
LKVPPAINQFTQALDR	sp|P62425|RL7A_RAT	607.68	3	860.45	1	y7	61.3	heavy
LKVPPAINQFTQALDR	sp|P62425|RL7A_RAT	607.68	3	713.382	1	y6	61.3	heavy
LKVPPAINQFTQALDR	sp|P62425|RL7A_RAT	607.68	3	612.334	1	y5	61.3	heavy
LKVPPAINQFTQALDR	sp|P62425|RL7A_RAT	607.68	3	484.275	1	y4	61.3	heavy
LKVPPAINQFTQALDR	sp|P62425|RL7A_RAT	607.68	3	740.893	2	y13	61.3	heavy
AGVNTVTTLVENK	sp|P62425|RL7A_RAT	673.37	2	673.37	2	precursor	40.69	light
AGVNTVTTLVENK	sp|P62425|RL7A_RAT	673.37	2	673.871	2	precursor [M+1]	40.69	light
AGVNTVTTLVENK	sp|P62425|RL7A_RAT	673.37	2	674.373	2	precursor [M+2]	40.69	light
AGVNTVTTLVENK	sp|P62425|RL7A_RAT	673.37	2	1118.61	1	y10	40.69	light
AGVNTVTTLVENK	sp|P62425|RL7A_RAT	673.37	2	1004.56	1	y9	40.69	light
AGVNTVTTLVENK	sp|P62425|RL7A_RAT	673.37	2	903.515	1	y8	40.69	light
AGVNTVTTLVENK	sp|P62425|RL7A_RAT	673.37	2	804.446	1	y7	40.69	light
AGVNTVTTLVENK	sp|P62425|RL7A_RAT	673.37	2	703.398	1	y6	40.69	light
AGVNTVTTLVENK	sp|P62425|RL7A_RAT	673.37	2	489.267	1	y4	40.69	light
AGVNTVTTLVENK	sp|P62425|RL7A_RAT	677.377	2	677.377	2	precursor	40.69	heavy
AGVNTVTTLVENK	sp|P62425|RL7A_RAT	677.377	2	677.878	2	precursor [M+1]	40.69	heavy
AGVNTVTTLVENK	sp|P62425|RL7A_RAT	677.377	2	678.38	2	precursor [M+2]	40.69	heavy
AGVNTVTTLVENK	sp|P62425|RL7A_RAT	677.377	2	1126.62	1	y10	40.69	heavy
AGVNTVTTLVENK	sp|P62425|RL7A_RAT	677.377	2	1012.58	1	y9	40.69	heavy
AGVNTVTTLVENK	sp|P62425|RL7A_RAT	677.377	2	911.529	1	y8	40.69	heavy
AGVNTVTTLVENK	sp|P62425|RL7A_RAT	677.377	2	812.46	1	y7	40.69	heavy
AGVNTVTTLVENK	sp|P62425|RL7A_RAT	677.377	2	711.413	1	y6	40.69	heavy
AGVNTVTTLVENK	sp|P62425|RL7A_RAT	677.377	2	497.281	1	y4	40.69	heavy
VPPAINQFTQALDR	sp|P62425|RL7A_RAT	785.423	2	785.423	2	precursor	58.87	light
VPPAINQFTQALDR	sp|P62425|RL7A_RAT	785.423	2	785.924	2	precursor [M+1]	58.87	light
VPPAINQFTQALDR	sp|P62425|RL7A_RAT	785.423	2	786.426	2	precursor [M+2]	58.87	light
VPPAINQFTQALDR	sp|P62425|RL7A_RAT	785.423	2	1373.72	1	y12	58.87	light
VPPAINQFTQALDR	sp|P62425|RL7A_RAT	785.423	2	1276.66	1	y11	58.87	light
VPPAINQFTQALDR	sp|P62425|RL7A_RAT	785.423	2	1205.63	1	y10	58.87	light
VPPAINQFTQALDR	sp|P62425|RL7A_RAT	785.423	2	1092.54	1	y9	58.87	light
VPPAINQFTQALDR	sp|P62425|RL7A_RAT	785.423	2	978.5	1	y8	58.87	light
VPPAINQFTQALDR	sp|P62425|RL7A_RAT	785.423	2	850.442	1	y7	58.87	light
VPPAINQFTQALDR	sp|P62425|RL7A_RAT	785.423	2	703.373	1	y6	58.87	light
VPPAINQFTQALDR	sp|P62425|RL7A_RAT	785.423	2	602.326	1	y5	58.87	light
VPPAINQFTQALDR	sp|P62425|RL7A_RAT	785.423	2	474.267	1	y4	58.87	light
VPPAINQFTQALDR	sp|P62425|RL7A_RAT	785.423	2	735.889	2	y13	58.87	light
VPPAINQFTQALDR	sp|P62425|RL7A_RAT	785.423	2	687.362	2	y12	58.87	light
VPPAINQFTQALDR	sp|P62425|RL7A_RAT	790.427	2	790.427	2	precursor	58.87	heavy
VPPAINQFTQALDR	sp|P62425|RL7A_RAT	790.427	2	790.928	2	precursor [M+1]	58.87	heavy
VPPAINQFTQALDR	sp|P62425|RL7A_RAT	790.427	2	791.43	2	precursor [M+2]	58.87	heavy
VPPAINQFTQALDR	sp|P62425|RL7A_RAT	790.427	2	1383.73	1	y12	58.87	heavy
VPPAINQFTQALDR	sp|P62425|RL7A_RAT	790.427	2	1286.67	1	y11	58.87	heavy
VPPAINQFTQALDR	sp|P62425|RL7A_RAT	790.427	2	1215.64	1	y10	58.87	heavy
VPPAINQFTQALDR	sp|P62425|RL7A_RAT	790.427	2	1102.55	1	y9	58.87	heavy
VPPAINQFTQALDR	sp|P62425|RL7A_RAT	790.427	2	988.509	1	y8	58.87	heavy
VPPAINQFTQALDR	sp|P62425|RL7A_RAT	790.427	2	860.45	1	y7	58.87	heavy
VPPAINQFTQALDR	sp|P62425|RL7A_RAT	790.427	2	713.382	1	y6	58.87	heavy
VPPAINQFTQALDR	sp|P62425|RL7A_RAT	790.427	2	612.334	1	y5	58.87	heavy
VPPAINQFTQALDR	sp|P62425|RL7A_RAT	790.427	2	484.275	1	y4	58.87	heavy
VPPAINQFTQALDR	sp|P62425|RL7A_RAT	790.427	2	740.893	2	y13	58.87	heavy
VPPAINQFTQALDR	sp|P62425|RL7A_RAT	790.427	2	692.366	2	y12	58.87	heavy
VHIGQVIMSIR	sp|Q6PDV7|RL10_RAT	418.245	3	418.245	3	precursor	47.97	light
VHIGQVIMSIR	sp|Q6PDV7|RL10_RAT	418.245	3	418.579	3	precursor [M+1]	47.97	light
VHIGQVIMSIR	sp|Q6PDV7|RL10_RAT	418.245	3	418.913	3	precursor [M+2]	47.97	light
VHIGQVIMSIR	sp|Q6PDV7|RL10_RAT	418.245	3	718.428	1	y6	47.97	light
VHIGQVIMSIR	sp|Q6PDV7|RL10_RAT	418.245	3	619.36	1	y5	47.97	light
VHIGQVIMSIR	sp|Q6PDV7|RL10_RAT	418.245	3	506.276	1	y4	47.97	light
VHIGQVIMSIR	sp|Q6PDV7|RL10_RAT	418.245	3	310.183	2	y5	47.97	light
VHIGQVIMSIR	sp|Q6PDV7|RL10_RAT	421.581	3	421.581	3	precursor	47.97	heavy
VHIGQVIMSIR	sp|Q6PDV7|RL10_RAT	421.581	3	421.915	3	precursor [M+1]	47.97	heavy
VHIGQVIMSIR	sp|Q6PDV7|RL10_RAT	421.581	3	422.249	3	precursor [M+2]	47.97	heavy
VHIGQVIMSIR	sp|Q6PDV7|RL10_RAT	421.581	3	728.436	1	y6	47.97	heavy
VHIGQVIMSIR	sp|Q6PDV7|RL10_RAT	421.581	3	629.368	1	y5	47.97	heavy
VHIGQVIMSIR	sp|Q6PDV7|RL10_RAT	421.581	3	516.284	1	y4	47.97	heavy
VHIGQVIMSIR	sp|Q6PDV7|RL10_RAT	421.581	3	315.188	2	y5	47.97	heavy
IFAPNHVVAK	sp|P62718|RL18A_RAT	548.319	2	548.319	2	precursor	26.7	light
IFAPNHVVAK	sp|P62718|RL18A_RAT	548.319	2	548.821	2	precursor [M+1]	26.7	light
IFAPNHVVAK	sp|P62718|RL18A_RAT	548.319	2	549.322	2	precursor [M+2]	26.7	light
IFAPNHVVAK	sp|P62718|RL18A_RAT	548.319	2	982.547	1	y9	26.7	light
IFAPNHVVAK	sp|P62718|RL18A_RAT	548.319	2	835.478	1	y8	26.7	light
IFAPNHVVAK	sp|P62718|RL18A_RAT	548.319	2	764.441	1	y7	26.7	light
IFAPNHVVAK	sp|P62718|RL18A_RAT	548.319	2	491.777	2	y9	26.7	light
IFAPNHVVAK	sp|P62718|RL18A_RAT	548.319	2	418.243	2	y8	26.7	light
IFAPNHVVAK	sp|P62718|RL18A_RAT	548.319	2	382.724	2	y7	26.7	light
IFAPNHVVAK	sp|P62718|RL18A_RAT	552.326	2	552.326	2	precursor	26.7	heavy
IFAPNHVVAK	sp|P62718|RL18A_RAT	552.326	2	552.828	2	precursor [M+1]	26.7	heavy
IFAPNHVVAK	sp|P62718|RL18A_RAT	552.326	2	553.329	2	precursor [M+2]	26.7	heavy
IFAPNHVVAK	sp|P62718|RL18A_RAT	552.326	2	990.561	1	y9	26.7	heavy
IFAPNHVVAK	sp|P62718|RL18A_RAT	552.326	2	843.493	1	y8	26.7	heavy
IFAPNHVVAK	sp|P62718|RL18A_RAT	552.326	2	772.456	1	y7	26.7	heavy
IFAPNHVVAK	sp|P62718|RL18A_RAT	552.326	2	495.784	2	y9	26.7	heavy
IFAPNHVVAK	sp|P62718|RL18A_RAT	552.326	2	422.25	2	y8	26.7	heavy
IFAPNHVVAK	sp|P62718|RL18A_RAT	552.326	2	386.731	2	y7	26.7	heavy
VKNFGIWLR	sp|P62718|RL18A_RAT	378.226	3	378.226	3	precursor	48.75	light
VKNFGIWLR	sp|P62718|RL18A_RAT	378.226	3	378.56	3	precursor [M+1]	48.75	light
VKNFGIWLR	sp|P62718|RL18A_RAT	378.226	3	378.894	3	precursor [M+2]	48.75	light
VKNFGIWLR	sp|P62718|RL18A_RAT	378.226	3	905.499	1	y7	48.75	light
VKNFGIWLR	sp|P62718|RL18A_RAT	378.226	3	791.456	1	y6	48.75	light
VKNFGIWLR	sp|P62718|RL18A_RAT	378.226	3	644.388	1	y5	48.75	light
VKNFGIWLR	sp|P62718|RL18A_RAT	378.226	3	587.366	1	y4	48.75	light
VKNFGIWLR	sp|P62718|RL18A_RAT	378.226	3	517.301	2	y8	48.75	light
VKNFGIWLR	sp|P62718|RL18A_RAT	381.562	3	381.562	3	precursor	48.75	heavy
VKNFGIWLR	sp|P62718|RL18A_RAT	381.562	3	381.896	3	precursor [M+1]	48.75	heavy
VKNFGIWLR	sp|P62718|RL18A_RAT	381.562	3	382.23	3	precursor [M+2]	48.75	heavy
VKNFGIWLR	sp|P62718|RL18A_RAT	381.562	3	915.507	1	y7	48.75	heavy
VKNFGIWLR	sp|P62718|RL18A_RAT	381.562	3	801.465	1	y6	48.75	heavy
VKNFGIWLR	sp|P62718|RL18A_RAT	381.562	3	654.396	1	y5	48.75	heavy
VKNFGIWLR	sp|P62718|RL18A_RAT	381.562	3	597.375	1	y4	48.75	heavy
VKNFGIWLR	sp|P62718|RL18A_RAT	381.562	3	522.305	2	y8	48.75	heavy
DLTTAGAVTQCYR	sp|P62718|RL18A_RAT	728.348	2	728.348	2	precursor	33.65	light
DLTTAGAVTQCYR	sp|P62718|RL18A_RAT	728.348	2	728.85	2	precursor [M+1]	33.65	light
DLTTAGAVTQCYR	sp|P62718|RL18A_RAT	728.348	2	729.351	2	precursor [M+2]	33.65	light
DLTTAGAVTQCYR	sp|P62718|RL18A_RAT	728.348	2	1126.53	1	y10	33.65	light
DLTTAGAVTQCYR	sp|P62718|RL18A_RAT	728.348	2	1025.48	1	y9	33.65	light
DLTTAGAVTQCYR	sp|P62718|RL18A_RAT	728.348	2	954.446	1	y8	33.65	light
DLTTAGAVTQCYR	sp|P62718|RL18A_RAT	728.348	2	897.425	1	y7	33.65	light
DLTTAGAVTQCYR	sp|P62718|RL18A_RAT	728.348	2	826.388	1	y6	33.65	light
DLTTAGAVTQCYR	sp|P62718|RL18A_RAT	728.348	2	727.319	1	y5	33.65	light
DLTTAGAVTQCYR	sp|P62718|RL18A_RAT	733.353	2	733.353	2	precursor	33.65	heavy
DLTTAGAVTQCYR	sp|P62718|RL18A_RAT	733.353	2	733.854	2	precursor [M+1]	33.65	heavy
DLTTAGAVTQCYR	sp|P62718|RL18A_RAT	733.353	2	734.355	2	precursor [M+2]	33.65	heavy
DLTTAGAVTQCYR	sp|P62718|RL18A_RAT	733.353	2	1136.54	1	y10	33.65	heavy
DLTTAGAVTQCYR	sp|P62718|RL18A_RAT	733.353	2	1035.49	1	y9	33.65	heavy
DLTTAGAVTQCYR	sp|P62718|RL18A_RAT	733.353	2	964.454	1	y8	33.65	heavy
DLTTAGAVTQCYR	sp|P62718|RL18A_RAT	733.353	2	907.433	1	y7	33.65	heavy
DLTTAGAVTQCYR	sp|P62718|RL18A_RAT	733.353	2	836.396	1	y6	33.65	heavy
DLTTAGAVTQCYR	sp|P62718|RL18A_RAT	733.353	2	737.327	1	y5	33.65	heavy
DTGKTPVEPEVAIHR	sp|P60868|RS20_RAT	550.293	3	550.293	3	precursor	27.42	light
DTGKTPVEPEVAIHR	sp|P60868|RS20_RAT	550.293	3	550.628	3	precursor [M+1]	27.42	light
DTGKTPVEPEVAIHR	sp|P60868|RS20_RAT	550.293	3	550.962	3	precursor [M+2]	27.42	light
DTGKTPVEPEVAIHR	sp|P60868|RS20_RAT	550.293	3	821.463	1	y7	27.42	light
DTGKTPVEPEVAIHR	sp|P60868|RS20_RAT	550.293	3	724.41	1	y6	27.42	light
DTGKTPVEPEVAIHR	sp|P60868|RS20_RAT	550.293	3	595.367	1	y5	27.42	light
DTGKTPVEPEVAIHR	sp|P60868|RS20_RAT	550.293	3	496.299	1	y4	27.42	light
DTGKTPVEPEVAIHR	sp|P60868|RS20_RAT	550.293	3	411.235	2	y7	27.42	light
DTGKTPVEPEVAIHR	sp|P60868|RS20_RAT	553.629	3	553.629	3	precursor	27.42	heavy
DTGKTPVEPEVAIHR	sp|P60868|RS20_RAT	553.629	3	553.964	3	precursor [M+1]	27.42	heavy
DTGKTPVEPEVAIHR	sp|P60868|RS20_RAT	553.629	3	554.298	3	precursor [M+2]	27.42	heavy
DTGKTPVEPEVAIHR	sp|P60868|RS20_RAT	553.629	3	831.471	1	y7	27.42	heavy
DTGKTPVEPEVAIHR	sp|P60868|RS20_RAT	553.629	3	734.418	1	y6	27.42	heavy
DTGKTPVEPEVAIHR	sp|P60868|RS20_RAT	553.629	3	605.376	1	y5	27.42	heavy
DTGKTPVEPEVAIHR	sp|P60868|RS20_RAT	553.629	3	506.307	1	y4	27.42	heavy
DTGKTPVEPEVAIHR	sp|P60868|RS20_RAT	553.629	3	416.239	2	y7	27.42	heavy
VCADLIR	sp|P60868|RS20_RAT	423.729	2	423.729	2	precursor	29.3	light
VCADLIR	sp|P60868|RS20_RAT	423.729	2	424.23	2	precursor [M+1]	29.3	light
VCADLIR	sp|P60868|RS20_RAT	423.729	2	424.73	2	precursor [M+2]	29.3	light
VCADLIR	sp|P60868|RS20_RAT	423.729	2	747.382	1	y6	29.3	light
VCADLIR	sp|P60868|RS20_RAT	423.729	2	587.351	1	y5	29.3	light
VCADLIR	sp|P60868|RS20_RAT	423.729	2	516.314	1	y4	29.3	light
VCADLIR	sp|P60868|RS20_RAT	423.729	2	374.195	2	y6	29.3	light
VCADLIR	sp|P60868|RS20_RAT	428.733	2	428.733	2	precursor	29.3	heavy
VCADLIR	sp|P60868|RS20_RAT	428.733	2	429.234	2	precursor [M+1]	29.3	heavy
VCADLIR	sp|P60868|RS20_RAT	428.733	2	429.734	2	precursor [M+2]	29.3	heavy
VCADLIR	sp|P60868|RS20_RAT	428.733	2	757.39	1	y6	29.3	heavy
VCADLIR	sp|P60868|RS20_RAT	428.733	2	597.359	1	y5	29.3	heavy
VCADLIR	sp|P60868|RS20_RAT	428.733	2	526.322	1	y4	29.3	heavy
VCADLIR	sp|P60868|RS20_RAT	428.733	2	379.199	2	y6	29.3	heavy
LIDLHSPSEIVK	sp|P60868|RS20_RAT	450.926	3	450.926	3	precursor	42.99	light
LIDLHSPSEIVK	sp|P60868|RS20_RAT	450.926	3	451.26	3	precursor [M+1]	42.99	light
LIDLHSPSEIVK	sp|P60868|RS20_RAT	450.926	3	451.594	3	precursor [M+2]	42.99	light
LIDLHSPSEIVK	sp|P60868|RS20_RAT	450.926	3	759.425	1	y7	42.99	light
LIDLHSPSEIVK	sp|P60868|RS20_RAT	450.926	3	672.393	1	y6	42.99	light
LIDLHSPSEIVK	sp|P60868|RS20_RAT	450.926	3	619.343	2	y11	42.99	light
LIDLHSPSEIVK	sp|P60868|RS20_RAT	450.926	3	562.801	2	y10	42.99	light
LIDLHSPSEIVK	sp|P60868|RS20_RAT	450.926	3	505.287	2	y9	42.99	light
LIDLHSPSEIVK	sp|P60868|RS20_RAT	450.926	3	448.745	2	y8	42.99	light
LIDLHSPSEIVK	sp|P60868|RS20_RAT	453.597	3	453.597	3	precursor	42.99	heavy
LIDLHSPSEIVK	sp|P60868|RS20_RAT	453.597	3	453.931	3	precursor [M+1]	42.99	heavy
LIDLHSPSEIVK	sp|P60868|RS20_RAT	453.597	3	454.266	3	precursor [M+2]	42.99	heavy
LIDLHSPSEIVK	sp|P60868|RS20_RAT	453.597	3	767.439	1	y7	42.99	heavy
LIDLHSPSEIVK	sp|P60868|RS20_RAT	453.597	3	680.407	1	y6	42.99	heavy
LIDLHSPSEIVK	sp|P60868|RS20_RAT	453.597	3	623.35	2	y11	42.99	heavy
LIDLHSPSEIVK	sp|P60868|RS20_RAT	453.597	3	566.808	2	y10	42.99	heavy
LIDLHSPSEIVK	sp|P60868|RS20_RAT	453.597	3	509.295	2	y9	42.99	heavy
LIDLHSPSEIVK	sp|P60868|RS20_RAT	453.597	3	452.753	2	y8	42.99	heavy
ALTASPPAAR	sp|Q9WV48|SHAN1_RAT	477.772	2	477.772	2	precursor	20.71	light
ALTASPPAAR	sp|Q9WV48|SHAN1_RAT	477.772	2	478.273	2	precursor [M+1]	20.71	light
ALTASPPAAR	sp|Q9WV48|SHAN1_RAT	477.772	2	478.775	2	precursor [M+2]	20.71	light
ALTASPPAAR	sp|Q9WV48|SHAN1_RAT	477.772	2	770.416	1	y8	20.71	light
ALTASPPAAR	sp|Q9WV48|SHAN1_RAT	477.772	2	669.368	1	y7	20.71	light
ALTASPPAAR	sp|Q9WV48|SHAN1_RAT	477.772	2	598.331	1	y6	20.71	light
ALTASPPAAR	sp|Q9WV48|SHAN1_RAT	477.772	2	511.299	1	y5	20.71	light
ALTASPPAAR	sp|Q9WV48|SHAN1_RAT	477.772	2	414.246	1	y4	20.71	light
ALTASPPAAR	sp|Q9WV48|SHAN1_RAT	477.772	2	256.153	2	y5	20.71	light
ALTASPPAAR	sp|Q9WV48|SHAN1_RAT	482.776	2	482.776	2	precursor	20.71	heavy
ALTASPPAAR	sp|Q9WV48|SHAN1_RAT	482.776	2	483.278	2	precursor [M+1]	20.71	heavy
ALTASPPAAR	sp|Q9WV48|SHAN1_RAT	482.776	2	483.779	2	precursor [M+2]	20.71	heavy
ALTASPPAAR	sp|Q9WV48|SHAN1_RAT	482.776	2	780.424	1	y8	20.71	heavy
ALTASPPAAR	sp|Q9WV48|SHAN1_RAT	482.776	2	679.376	1	y7	20.71	heavy
ALTASPPAAR	sp|Q9WV48|SHAN1_RAT	482.776	2	608.339	1	y6	20.71	heavy
ALTASPPAAR	sp|Q9WV48|SHAN1_RAT	482.776	2	521.307	1	y5	20.71	heavy
ALTASPPAAR	sp|Q9WV48|SHAN1_RAT	482.776	2	424.254	1	y4	20.71	heavy
ALTASPPAAR	sp|Q9WV48|SHAN1_RAT	482.776	2	261.157	2	y5	20.71	heavy
LESGGSSGGYGAYAAGSR	sp|Q9WV48|SHAN1_RAT	823.874	2	823.874	2	precursor	24.19	light
LESGGSSGGYGAYAAGSR	sp|Q9WV48|SHAN1_RAT	823.874	2	824.375	2	precursor [M+1]	24.19	light
LESGGSSGGYGAYAAGSR	sp|Q9WV48|SHAN1_RAT	823.874	2	824.877	2	precursor [M+2]	24.19	light
[truncated: 445 more rows]

## Sheet: Table S7
Scaffold DIA 1.2.0
WT vs Shank3B KO.sdia
Display Type: Exclusive Log10 Intensity
Normalization: on
Summarization hierarchy: {Attributes}
Comparison Level: Attributes
Biological Replicate Level: MS Sample
Technical Replicate Level: MS Sample
The data below is summarized at the level of (MS Sample)
Statistical test: t-test
Table S7: WT vs. Shank3B KO DIA analysis results in terms of normalized Log10 intensities
									Exclusive Log10 Intensity (Normalized)
#	Visible	Star	Protein Name	Accession Number	Molecular Weight	Identified Peptide Count	Protein Group Score	t-test (Exclusive Log10 Intensity), Comparison Level: Attributes, Biological Replicate Level: MS Sample	KO1	KO2	KO3	KO4	WT1	WT2	WT3	WT4
1	TRUE	Empty	sp|P16546|SPTN1_MOUSE Spectrin alpha chain, non-erythrocytic 1 OS=Mus musculus GN=Sptan1 PE=1 SV=4	sp|P16546|SPTN1_MOUSE	285 kDa	143	1084.34	0.156328	9.31482	9.38425	9.37495	9.57245	9.36203	9.36779	9.24971	9.24235
2	TRUE	Empty	sp|Q62261|SPTB2_MOUSE Spectrin beta chain, non-erythrocytic 1 OS=Mus musculus GN=Sptbn1 PE=1 SV=2	sp|Q62261|SPTB2_MOUSE	274 kDa	112	905.011	0.15145	9.08056	9.15942	9.13525	9.33337	9.14833	9.10739	9.0292	8.99966
3	TRUE	Empty	sp|Q9QXS1|PLEC_MOUSE Plectin OS=Mus musculus GN=Plec PE=1 SV=3	sp|Q9QXS1|PLEC_MOUSE	534 kDa	132	800.738	0.312044	8.5736	8.71088	8.78901	8.90249	8.75619	8.76602	8.51669	8.48608
4	TRUE	Empty	sp|O88737|BSN_MOUSE Protein bassoon OS=Mus musculus GN=Bsn PE=1 SV=4	sp|O88737|BSN_MOUSE	419 kDa	91	732.079	0.379412	8.92161	8.92452	8.9618	8.94376	8.90345	8.95593	8.89538	8.93324
5	TRUE	Empty	sp|Q9QYX7|PCLO_MOUSE Protein piccolo OS=Mus musculus GN=Pclo PE=1 SV=4	sp|Q9QYX7|PCLO_MOUSE	551 kDa	93	672.607	0.57458	8.41956	8.42346	8.45686	8.45134	8.37826	8.43253	8.45258	8.44248
6	TRUE	Empty	sp|Q61879|MYH10_MOUSE Myosin-10 OS=Mus musculus GN=Myh10 PE=1 SV=2	sp|Q61879|MYH10_MOUSE	229 kDa	83	546.417	0.234166	8.35458	8.32541	8.32482	8.37286	8.24869	8.31463	8.33595	8.34664
7	TRUE	Empty	sp|Q9JHU4|DYHC1_MOUSE Cytoplasmic dynein 1 heavy chain 1 OS=Mus musculus GN=Dync1h1 PE=1 SV=2	sp|Q9JHU4|DYHC1_MOUSE	532 kDa	91	506.973	0.862998	8.19657	8.09532	8.11375	8.12969	8.03528	8.13148	8.21003	8.12828
8	TRUE	Empty	sp|Q68FD5|CLH1_MOUSE Clathrin heavy chain 1 OS=Mus musculus GN=Cltc PE=1 SV=3	sp|Q68FD5|CLH1_MOUSE	192 kDa	62	427.084	0.534384	8.82862	8.64933	8.63228	8.63804	8.47256	8.76461	8.6758	8.63152
9	TRUE	Empty	sp|Q8C8R3|ANK2_MOUSE Ankyrin-2 OS=Mus musculus GN=Ank2 PE=1 SV=2	sp|Q8C8R3|ANK2_MOUSE	426 kDa	65	421.952	0.129775	8.17261	8.20564	8.19151	8.33609	8.18768	8.14645	8.175	8.10745
10	TRUE	Empty	sp|F6SEU4|SYGP1_MOUSE Ras/Rap GTPase-activating protein SynGAP OS=Mus musculus GN=Syngap1 PE=1 SV=2	sp|F6SEU4|SYGP1_MOUSE	148 kDa	46	385.999	0.310042	9.05449	9.00571	9.05874	9.08693	9.0562	9.15123	8.76852	8.80973
11	TRUE	Empty	sp|Q99104|MYO5A_MOUSE Unconventional myosin-Va OS=Mus musculus GN=Myo5a PE=1 SV=2	sp|Q99104|MYO5A_MOUSE	216 kDa	60	380.404	0.147067	8.60417	8.56096	8.50304	8.53341	8.47514	8.4636	8.50095	8.55981
12	TRUE	Empty	sp|Q9QYR6|MAP1A_MOUSE Microtubule-associated protein 1A OS=Mus musculus GN=Map1a PE=1 SV=2	sp|Q9QYR6|MAP1A_MOUSE	300 kDa	52	367.379	0.180281	8.38942	8.34019	8.32005	8.3565	8.33782	8.31975	8.27282	8.3438
13	TRUE	Empty	sp|P11881|ITPR1_MOUSE Inositol 1,4,5-trisphosphate receptor type 1 OS=Mus musculus GN=Itpr1 PE=1 SV=2	sp|P11881|ITPR1_MOUSE	313 kDa	54	366.268	0.592286	7.92609	8.00998	7.29279	7.34875	7.30426	7.29598	8.35623	8.4623
14	TRUE	Empty	sp|P12960|CNTN1_MOUSE Contactin-1 OS=Mus musculus GN=Cntn1 PE=1 SV=1	sp|P12960|CNTN1_MOUSE	113 kDa	39	326.507	0.100862	9.23671	9.11389	9.10094	9.12804	8.94721	8.96294	9.01052	9.18021
15	TRUE	Empty	sp|E9Q3L2|PI4KA_MOUSE Phosphatidylinositol 4-kinase alpha OS=Mus musculus GN=Pi4ka PE=1 SV=2	sp|E9Q3L2|PI4KA_MOUSE	237 kDa	47	322.539	0.0515214	8.14835	8.05686	8.08121	8.10964	7.98433	8.06486	8.02042	8.06118
16	TRUE	Empty	sp|Q6PIC6|AT1A3_MOUSE Sodium/potassium-transporting ATPase subunit alpha-3 OS=Mus musculus GN=Atp1a3 PE=1 SV=1	sp|Q6PIC6|AT1A3_MOUSE	112 kDa	34	321.912	0.586726	8.4753	8.43463	8.39246	8.36634	8.36956	8.27135	8.4854	8.42449
17	TRUE	Empty	sp|Q8VDD5|MYH9_MOUSE Myosin-9 OS=Mus musculus GN=Myh9 PE=1 SV=4	sp|Q8VDD5|MYH9_MOUSE	226 kDa	50	290.143	0.641104	7.7294	7.7266	7.68575	7.74452	7.61585	7.67598	7.84109	7.88104
18	TRUE	Empty	sp|P15508|SPTB1_MOUSE Spectrin beta chain, erythrocytic OS=Mus musculus GN=Sptb PE=1 SV=4	sp|P15508|SPTB1_MOUSE	245 kDa	53	275.014	0.465555	7.68926	7.75911	7.60112	7.82764	7.68997	7.60613	8.10714	7.84907
19	TRUE	Empty	sp|Q9DBG3|AP2B1_MOUSE AP-2 complex subunit beta OS=Mus musculus GN=Ap2b1 PE=1 SV=1	sp|Q9DBG3|AP2B1_MOUSE	105 kDa	40	272.803	0.0138921	8.31883	8.24507	8.23957	8.28316	8.16518	8.22452	8.08059	8.12706
20	TRUE	Empty	sp|Q9QXZ0|MACF1_MOUSE Microtubule-actin cross-linking factor 1 OS=Mus musculus GN=Macf1 PE=1 SV=2	sp|Q9QXZ0|MACF1_MOUSE	832 kDa	51	272.201	0.734316	7.51862	7.60751	7.62761	7.73512	7.63697	7.59274	7.61288	7.58064
21	TRUE	Empty	sp|P46460|NSF_MOUSE Vesicle-fusing ATPase OS=Mus musculus GN=Nsf PE=1 SV=2	sp|P46460|NSF_MOUSE	83 kDa	38	268.481	0.0650344	8.88648	8.76227	8.73384	8.76492	8.50874	8.7634	8.67957	8.62558
22	TRUE	Empty	sp|Q7TPR4|ACTN1_MOUSE Alpha-actinin-1 OS=Mus musculus GN=Actn1 PE=1 SV=1	sp|Q7TPR4|ACTN1_MOUSE	103 kDa	39	268.45	0.564914	7.55592	7.69656	7.8239	7.90646	7.77455	7.91138	7.60886	7.33148
23	TRUE	Empty	sp|Q5DU25|IQEC2_MOUSE IQ motif and SEC7 domain-containing protein 2 OS=Mus musculus GN=Iqsec2 PE=1 SV=3	sp|Q5DU25|IQEC2_MOUSE	162 kDa	32	255.553	0.4654	8.07327	8.12996	8.19625	8.20232	8.21118	8.23583	7.86748	7.99589
24	TRUE	Empty	sp|Q6ZWR6|SYNE1_MOUSE Nesprin-1 OS=Mus musculus GN=Syne1 PE=1 SV=2	sp|Q6ZWR6|SYNE1_MOUSE	1010 kDa	47	247.7	0.12179	7.43283	7.47684	7.49016	7.53904	7.51246	7.51657	7.52404	7.57148
25	TRUE	Empty	sp|P23819|GRIA2_MOUSE Glutamate receptor 2 OS=Mus musculus GN=Gria2 PE=1 SV=3	sp|P23819|GRIA2_MOUSE	99 kDa	32	244.805	0.853105	8.2653	8.27078	8.30478	8.28625	8.39154	8.38465	8.10606	8.18917
26	TRUE	Empty	sp|Q6PIE5|AT1A2_MOUSE Sodium/potassium-transporting ATPase subunit alpha-2 OS=Mus musculus GN=Atp1a2 PE=1 SV=1	sp|Q6PIE5|AT1A2_MOUSE	112 kDa	30	244.544	0.571419	8.06817	8.01451	7.92089	7.86256	7.86266	7.8838	8.21977	8.14287
27	TRUE	Empty	sp|P17710|HXK1_MOUSE Hexokinase-1 OS=Mus musculus GN=Hk1 PE=1 SV=3	sp|P17710|HXK1_MOUSE	108 kDa	34	243.339	0.818407	8.8634	8.91067	8.81717	8.64855	8.98416	8.70844	8.7747	8.68748
28	TRUE	Empty	sp|P17426|AP2A1_MOUSE AP-2 complex subunit alpha-1 OS=Mus musculus GN=Ap2a1 PE=1 SV=1	sp|P17426|AP2A1_MOUSE	108 kDa	36	240.099	0.0186487	8.39623	8.35964	8.3684	8.37577	8.26645	8.35438	8.27567	8.20949
29	TRUE	Empty	sp|Q61301|CTNA2_MOUSE Catenin alpha-2 OS=Mus musculus GN=Ctnna2 PE=1 SV=3	sp|Q61301|CTNA2_MOUSE	105 kDa	35	239.773	0.0734948	8.18191	8.11176	8.17624	8.18626	8.11509	8.15913	8.00172	8.01543
30	TRUE	Empty	sp|D3YZU1|SHAN1_MOUSE SH3 and multiple ankyrin repeat domains protein 1 OS=Mus musculus GN=Shank1 PE=1 SV=1	sp|D3YZU1|SHAN1_MOUSE	226 kDa	36	238.852	0.163745	8.36232	8.4237	8.43577	8.39782	8.395	8.48741	8.42722	8.49204
31	TRUE	Empty	sp|P14873|MAP1B_MOUSE Microtubule-associated protein 1B OS=Mus musculus GN=Map1b PE=1 SV=2	sp|P14873|MAP1B_MOUSE	270 kDa	34	238.614	0.687239	7.73765	7.70536	7.73236	7.78669	7.71952	7.69731	7.73119	7.77441
32	TRUE	Empty	sp|Q6URW6|MYH14_MOUSE Myosin-14 OS=Mus musculus GN=Myh14 PE=1 SV=1	sp|Q6URW6|MYH14_MOUSE	229 kDa	36	238.056	0.376367	7.54413	7.53651	7.44499	7.54314	7.4105	7.45383	7.8325	7.81511
33	TRUE	Empty	sp|Q9D6F9|TBB4A_MOUSE Tubulin beta-4A chain OS=Mus musculus GN=Tubb4a PE=1 SV=3	sp|Q9D6F9|TBB4A_MOUSE	50 kDa	24	233.479	0.87382	8.29391	8.05845	7.97842	7.95998	7.8242	8.07615	8.18664	8.1303
34	TRUE	Empty	sp|Q01097|NMDE2_MOUSE Glutamate receptor ionotropic, NMDA 2B OS=Mus musculus GN=Grin2b PE=1 SV=3	sp|Q01097|NMDE2_MOUSE	166 kDa	34	231.566	0.364136	8.3825	8.36054	8.44329	8.43527	8.45807	8.49973	8.07597	8.16748
35	TRUE	Empty	sp|Q9QWI6|SRCN1_MOUSE SRC kinase signaling inhibitor 1 OS=Mus musculus GN=Srcin1 PE=1 SV=2	sp|Q9QWI6|SRCN1_MOUSE	135 kDa	31	230.633	0.0781657	8.39977	8.38288	8.39434	8.44129	8.33219	8.41923	8.30433	8.26632
36	TRUE	Empty	sp|Q9CWF2|TBB2B_MOUSE Tubulin beta-2B chain OS=Mus musculus GN=Tubb2b PE=1 SV=1	sp|Q9CWF2|TBB2B_MOUSE	50 kDa	24	226.669	0.73268	7.64502	7.50213	7.46107	7.41945	7.26832	7.46626	7.5223	7.6395
37	TRUE	Empty	sp|P99024|TBB5_MOUSE Tubulin beta-5 chain OS=Mus musculus GN=Tubb5 PE=1 SV=1	sp|P99024|TBB5_MOUSE	50 kDa	23	226.441	0.0539736	8.40989	8.21293	8.25121	8.21156	8.05152	8.17905	8.16315	8.16139
38	TRUE	Empty	sp|Q7TMM9|TBB2A_MOUSE Tubulin beta-2A chain OS=Mus musculus GN=Tubb2a PE=1 SV=1	sp|Q7TMM9|TBB2A_MOUSE	50 kDa	24	226.355	0.0849483	8.30247	8.17489	8.13252	8.12557	7.94768	8.13166	8.11263	8.06364
39	TRUE	Empty	sp|P68372|TBB4B_MOUSE Tubulin beta-4B chain OS=Mus musculus GN=Tubb4b PE=1 SV=1	sp|P68372|TBB4B_MOUSE	50 kDa	23	225.708	0.392192	8.26819	8.10745	8.10149	8.04207	7.91753	8.10997	8.10934	8.12669
40	TRUE	Empty	sp|Q8CAQ8|MIC60_MOUSE MICOS complex subunit Mic60 OS=Mus musculus GN=Immt PE=1 SV=1	sp|Q8CAQ8|MIC60_MOUSE	84 kDa	29	223.252	0.542895	8.50766	8.59279	8.5733	8.40837	8.61202	8.52305	8.46011	8.63726
41	TRUE	Empty	sp|P63318|KPCG_MOUSE Protein kinase C gamma type OS=Mus musculus GN=Prkcg PE=1 SV=1	sp|P63318|KPCG_MOUSE	78 kDa	25	217.298	0.510686	8.45857	8.35934	8.28739	8.34592	8.20243	8.27455	8.38615	8.41713
42	TRUE	Empty	sp|Q9ERD7|TBB3_MOUSE Tubulin beta-3 chain OS=Mus musculus GN=Tubb3 PE=1 SV=1	sp|Q9ERD7|TBB3_MOUSE	50 kDa	23	217.197	0.0197791	8.23392	8.05012	8.01367	8.11947	7.94174	7.95574	7.78243	7.93814
43	TRUE	Empty	sp|Q5SQX6|CYFP2_MOUSE Cytoplasmic FMR1-interacting protein 2 OS=Mus musculus GN=Cyfip2 PE=1 SV=2	sp|Q5SQX6|CYFP2_MOUSE	146 kDa	36	215.841	0.528223	7.72527	7.59238	7.68766	7.65485	7.68379	7.74672	7.45783	7.58729
44	TRUE	Empty	sp|P17427|AP2A2_MOUSE AP-2 complex subunit alpha-2 OS=Mus musculus GN=Ap2a2 PE=1 SV=2	sp|P17427|AP2A2_MOUSE	104 kDa	31	215.416	0.0386272	8.12184	8.07861	8.09831	8.11216	8.00509	8.10689	7.97672	7.95705
45	TRUE	Empty	sp|Q9JMH9|MY18A_MOUSE Unconventional myosin-XVIIIa OS=Mus musculus GN=Myo18a PE=1 SV=2	sp|Q9JMH9|MY18A_MOUSE	233 kDa	33	208.839	0.484712	7.53039	7.4893	7.52757	7.53229	7.41364	7.57538	7.49945	7.48789
46	TRUE	Empty	sp|O54991|CNTP1_MOUSE Contactin-associated protein 1 OS=Mus musculus GN=Cntnap1 PE=1 SV=2	sp|O54991|CNTP1_MOUSE	156 kDa	27	208.619	0.791342	8.3974	8.31024	8.2708	8.29564	8.25771	8.21765	8.42416	8.44521
47	TRUE	Empty	sp|Q80Z38|SHAN2_MOUSE SH3 and multiple ankyrin repeat domains protein 2 OS=Mus musculus GN=Shank2 PE=1 SV=2	sp|Q80Z38|SHAN2_MOUSE	159 kDa	29	208.161	0.994265	8.02155	8.12432	8.17358	8.17697	8.10661	8.2182	8.07915	8.09391
48	TRUE	Empty	sp|P35436|NMDE1_MOUSE Glutamate receptor ionotropic, NMDA 2A OS=Mus musculus GN=Grin2a PE=1 SV=2	sp|P35436|NMDE1_MOUSE	165 kDa	28	207.973	0.436248	7.92329	7.9435	8.04129	8.04708	8.0426	8.10703	7.72029	7.72811
49	TRUE	Empty	sp|Q8VDN2|AT1A1_MOUSE Sodium/potassium-transporting ATPase subunit alpha-1 OS=Mus musculus GN=Atp1a1 PE=1 SV=1	sp|Q8VDN2|AT1A1_MOUSE	113 kDa	24	205.024	0.36087	8.0806	8.09528	8.03852	8.03453	8.05106	8.03816	8.14716	8.14198
50	TRUE	Empty	sp|Q8BPN8|DMXL2_MOUSE DmX-like protein 2 OS=Mus musculus GN=Dmxl2 PE=1 SV=3	sp|Q8BPN8|DMXL2_MOUSE	338 kDa	33	200.466	0.254776	7.92529	7.85009	7.82612	7.82139	7.65456	7.86987	7.87615	7.7179
51	TRUE	Empty	sp|Q80TE7|LRRC7_MOUSE Leucine-rich repeat-containing protein 7 OS=Mus musculus GN=Lrrc7 PE=1 SV=2	sp|Q80TE7|LRRC7_MOUSE	167 kDa	31	199.756	0.561489	8.01636	8.01617	8.10565	8.128	8.11946	8.21339	7.87858	7.80676
52	TRUE	Empty	sp|O08599|STXB1_MOUSE Syntaxin-binding protein 1 OS=Mus musculus GN=Stxbp1 PE=1 SV=2	sp|O08599|STXB1_MOUSE	68 kDa	24	198.755	0.678089	8.33469	8.39427	8.33344	8.27285	8.44634	8.28955	8.23306	8.27404
53	TRUE	Empty	sp|G5E8K5|ANK3_MOUSE Ankyrin-3 OS=Mus musculus GN=Ank3 PE=1 SV=1	sp|G5E8K5|ANK3_MOUSE	214 kDa	34	198.467	0.656245	7.74578	7.81394	7.79945	7.96742	7.9035	7.82503	7.74491	7.73807
54	TRUE	Empty	sp|Q62108|DLG4_MOUSE Disks large homolog 4 OS=Mus musculus GN=Dlg4 PE=1 SV=1	sp|Q62108|DLG4_MOUSE	80 kDa	24	197.597	0.603856	8.72158	8.71115	8.75977	8.78246	8.82377	8.88437	8.45975	8.58547
55	TRUE	Empty	sp|Q4ACU6|SHAN3_MOUSE SH3 and multiple ankyrin repeat domains protein 3 OS=Mus musculus GN=Shank3 PE=1 SV=3	sp|Q4ACU6|SHAN3_MOUSE	185 kDa	30	196.987	0.00178725	7.11103	7.19612	7.29394	7.35974	8.08255	8.1122	7.71782	7.70238
56	TRUE	Empty	sp|P63017|HSP7C_MOUSE Heat shock cognate 71 kDa protein OS=Mus musculus GN=Hspa8 PE=1 SV=1	sp|P63017|HSP7C_MOUSE	71 kDa	28	193.456	0.352418	8.15729	8.12858	8.14229	8.08897	8.09922	8.12965	8.0414	8.13985
57	TRUE	Empty	sp|A2CG49|KALRN_MOUSE Kalirin OS=Mus musculus GN=Kalrn PE=1 SV=1	sp|A2CG49|KALRN_MOUSE	337 kDa	38	192.704	0.332792	7.79784	7.75555	7.85841	7.83564	7.84587	7.91029	7.54893	7.48918
58	TRUE	Empty	sp|Q78PY7|SND1_MOUSE Staphylococcal nuclease domain-containing protein 1 OS=Mus musculus GN=Snd1 PE=1 SV=1	sp|Q78PY7|SND1_MOUSE	102 kDa	27	191.178	0.48967	8.32602	8.18155	8.21428	8.18532	8.19469	8.19943	8.15245	8.24608
59	TRUE	Empty	sp|P68373|TBA1C_MOUSE Tubulin alpha-1C chain OS=Mus musculus GN=Tuba1c PE=1 SV=1	sp|P68373|TBA1C_MOUSE	50 kDa	22	189.212	0.357442	9.13608	8.96271	8.91346	8.84005	8.74342	8.9726	8.85707	8.95261
60	TRUE	Empty	sp|Q6PH08|ERC2_MOUSE ERC protein 2 OS=Mus musculus GN=Erc2 PE=1 SV=2	sp|Q6PH08|ERC2_MOUSE	111 kDa	36	188.084	0.240118	8.42859	8.46472	8.53294	8.49675	8.42561	8.53646	8.37919	8.29167
61	TRUE	Empty	sp|Q99PL5|RRBP1_MOUSE Ribosome-binding protein 1 OS=Mus musculus GN=Rrbp1 PE=1 SV=2	sp|Q99PL5|RRBP1_MOUSE	173 kDa	26	186.327	0.617874	7.97473	7.90509	7.86017	7.78176	7.82614	7.79529	7.98865	8.07568
62	TRUE	Empty	sp|P20357|MTAP2_MOUSE Microtubule-associated protein 2 OS=Mus musculus GN=Map2 PE=1 SV=2	sp|P20357|MTAP2_MOUSE	199 kDa	28	185.856	0.018373	8.09917	8.08639	8.1432	8.15211	8.06237	8.07051	8.02853	7.97716
63	TRUE	Empty	sp|O08532|CA2D1_MOUSE Voltage-dependent calcium channel subunit alpha-2/delta-1 OS=Mus musculus GN=Cacna2d1 PE=1 SV=1	sp|O08532|CA2D1_MOUSE	125 kDa	26	185.348	0.0118297	8.02435	7.99831	7.98958	8.00162	7.91667	7.94797	7.83373	7.93457
64	TRUE	Empty	sp|P35438|NMDZ1_MOUSE Glutamate receptor ionotropic, NMDA 1 OS=Mus musculus GN=Grin1 PE=1 SV=1	sp|P35438|NMDZ1_MOUSE	105 kDa	31	184.588	0.374026	8.64768	8.64015	8.67334	8.6548	8.67759	8.74899	8.39964	8.46996
65	TRUE	Empty	sp|Q8BH59|CMC1_MOUSE Calcium-binding mitochondrial carrier protein Aralar1 OS=Mus musculus GN=Slc25a12 PE=1 SV=1	sp|Q8BH59|CMC1_MOUSE	75 kDa	25	184.312	0.591271	8.168	8.10494	8.12752	7.9871	8.06592	8.0964	8.13211	8.20412
66	TRUE	Empty	sp|Q8BYI9|TENR_MOUSE Tenascin-R OS=Mus musculus GN=Tnr PE=1 SV=2	sp|Q8BYI9|TENR_MOUSE	150 kDa	25	180.097	0.867081	8.20288	8.27432	8.19453	8.18168	8.15002	8.11724	8.33276	8.29305
67	TRUE	Empty	sp|P50516|VATA_MOUSE V-type proton ATPase catalytic subunit A OS=Mus musculus GN=Atp6v1a PE=1 SV=2	sp|P50516|VATA_MOUSE	68 kDa	24	178.615	0.00216293	8.27081	8.24417	8.20937	8.22335	8.12537	8.1735	8.13983	8.10455
68	TRUE	Empty	sp|P68368|TBA4A_MOUSE Tubulin alpha-4A chain OS=Mus musculus GN=Tuba4a PE=1 SV=1	sp|P68368|TBA4A_MOUSE	50 kDa	20	177.17	0.453089	8.70462	8.50699	8.51012	8.46561	8.35822	8.59626	8.55391	8.4334
69	TRUE	Empty	sp|B0V2N1|PTPRS_MOUSE Receptor-type tyrosine-protein phosphatase S OS=Mus musculus GN=Ptprs PE=1 SV=1	sp|B0V2N1|PTPRS_MOUSE	212 kDa	29	176.908	0.349038	7.56824	7.60311	7.66778	7.76321	7.63627	7.68367	7.48141	7.54829
70	TRUE	Empty	sp|Q60932|VDAC1_MOUSE Voltage-dependent anion-selective channel protein 1 OS=Mus musculus GN=Vdac1 PE=1 SV=3	sp|Q60932|VDAC1_MOUSE	32 kDa	17	176.721	0.785453	8.8967	8.88023	8.82651	8.67355	9.00325	8.70127	8.71317	8.76009
71	TRUE	Empty	sp|P56480|ATPB_MOUSE ATP synthase subunit beta, mitochondrial OS=Mus musculus GN=Atp5b PE=1 SV=2	sp|P56480|ATPB_MOUSE	56 kDa	19	175.022	0.593611	8.27093	8.37665	8.40197	8.22396	8.25528	8.42248	8.34431	8.37565
72	TRUE	Empty	sp|P08032|SPTA1_MOUSE Spectrin alpha chain, erythrocytic 1 OS=Mus musculus GN=Spta1 PE=1 SV=3	sp|P08032|SPTA1_MOUSE	280 kDa	34	173.373	0.609172	7.17375	7.17829	6.93691	7.21481	7.05325	6.89886	7.74498	7.22652
73	TRUE	Empty	sp|P49025|CTRO_MOUSE Citron Rho-interacting kinase OS=Mus musculus GN=Cit PE=1 SV=3	sp|P49025|CTRO_MOUSE	235 kDa	27	172.293	0.000346998	8.04535	8.041	8.05352	7.98968	8.13545	8.14536	8.15998	8.13825
74	TRUE	Empty	sp|Q68FH0|PKP4_MOUSE Plakophilin-4 OS=Mus musculus GN=Pkp4 PE=1 SV=1	sp|Q68FH0|PKP4_MOUSE	132 kDa	27	171.376	0.741252	7.87609	7.88492	7.91751	7.91682	7.83609	7.92697	7.93651	7.93218
75	TRUE	Empty	sp|Q9Z2W9|GRIA3_MOUSE Glutamate receptor 3 OS=Mus musculus GN=Gria3 PE=1 SV=2	sp|Q9Z2W9|GRIA3_MOUSE	101 kDa	22	170.994	0.905499	8.02318	7.99942	8.07013	8.07029	8.16473	8.1093	7.83514	8.01705
76	TRUE	Empty	sp|P62814|VATB2_MOUSE V-type proton ATPase subunit B, brain isoform OS=Mus musculus GN=Atp6v1b2 PE=1 SV=1	sp|P62814|VATB2_MOUSE	57 kDa	22	170.398	0.000962066	8.26747	8.25078	8.24705	8.22315	8.15502	8.16621	8.11182	8.09626
77	TRUE	Empty	sp|Q7TSJ2|MAP6_MOUSE Microtubule-associated protein 6 OS=Mus musculus GN=Map6 PE=1 SV=2	sp|Q7TSJ2|MAP6_MOUSE	96 kDa	31	169.237	0.286627	8.35002	8.24475	8.31871	8.38913	8.32397	8.35475	8.18589	8.18277
78	TRUE	Empty	sp|P05214|TBA3_MOUSE Tubulin alpha-3 chain OS=Mus musculus GN=Tuba3a PE=1 SV=1	sp|P05214|TBA3_MOUSE	50 kDa	19	166.297	0.286137	8.01066	8.49058	8.56346	8.38115	8.2179	7.62569	8.33495	8.29905
79	TRUE	Empty	sp|P16330|CN37_MOUSE 2',3'-cyclic-nucleotide 3'-phosphodiesterase OS=Mus musculus GN=Cnp PE=1 SV=3	sp|P16330|CN37_MOUSE	47 kDa	24	166.263	0.848573	9.35642	9.273	9.22447	9.19128	9.22051	9.24343	9.31941	9.29574
80	TRUE	Empty	sp|Q99NE5|RIMS1_MOUSE Regulating synaptic membrane exocytosis protein 1 OS=Mus musculus GN=Rims1 PE=1 SV=2	sp|Q99NE5|RIMS1_MOUSE	163 kDa	29	165.979	0.210162	8.06853	8.00111	8.00704	8.00376	7.9969	8.02583	7.96891	7.97116
81	TRUE	Empty	sp|O35643|AP1B1_MOUSE AP-1 complex subunit beta-1 OS=Mus musculus GN=Ap1b1 PE=1 SV=2	sp|O35643|AP1B1_MOUSE	104 kDa	24	164.716	0.114798	7.09101	7.05057	7.03589	7.06314	7.0269	7.00779	7.04445	7.05011
82	TRUE	Empty	sp|Q4KUS2|UN13A_MOUSE Protein unc-13 homolog A OS=Mus musculus GN=Unc13a PE=1 SV=3	sp|Q4KUS2|UN13A_MOUSE	194 kDa	29	164.4	0.277767	7.59126	7.58127	7.61912	7.6369	7.63612	7.64578	7.42669	7.39712
83	TRUE	Empty	sp|Q9JI91|ACTN2_MOUSE Alpha-actinin-2 OS=Mus musculus GN=Actn2 PE=1 SV=2	sp|Q9JI91|ACTN2_MOUSE	104 kDa	26	162.069	0.457224	7.55758	7.61451	7.73235	7.80972	7.77895	7.86832	7.12556	7.35415
84	TRUE	Empty	sp|Q91XM9|DLG2_MOUSE Disks large homolog 2 OS=Mus musculus GN=Dlg2 PE=1 SV=2	sp|Q91XM9|DLG2_MOUSE	95 kDa	22	161.411	0.784194	8.01066	8.186	8.24112	8.20921	8.22626	8.28109	7.94955	8.08634
85	TRUE	Empty	sp|Q5SYD0|MYO1D_MOUSE Unconventional myosin-Id OS=Mus musculus GN=Myo1d PE=1 SV=1	sp|Q5SYD0|MYO1D_MOUSE	116 kDa	29	160.278	0.181367	7.97825	7.94016	7.88788	7.87831	7.88387	7.94385	8.17031	8.13512
86	TRUE	Empty	sp|Q61595|KTN1_MOUSE Kinectin OS=Mus musculus GN=Ktn1 PE=1 SV=1	sp|Q61595|KTN1_MOUSE	153 kDa	29	160.182	0.855008	7.9755	7.89878	7.84469	7.81168	7.8137	7.83208	7.871	8.06586
87	TRUE	Empty	sp|P08553|NFM_MOUSE Neurofilament medium polypeptide OS=Mus musculus GN=Nefm PE=1 SV=4	sp|P08553|NFM_MOUSE	96 kDa	24	159.013	0.970919	7.87456	8.09891	8.15977	8.37976	8.56757	8.2385	7.91769	7.75771
88	TRUE	Empty	sp|P48962|ADT1_MOUSE ADP/ATP translocase 1 OS=Mus musculus GN=Slc25a4 PE=1 SV=4	sp|P48962|ADT1_MOUSE	33 kDa	20	158.846	0.779009	9.32982	9.20242	9.24103	9.07205	8.96018	9.18568	9.14599	9.4249
89	TRUE	Empty	sp|Q8BMK4|CKAP4_MOUSE Cytoskeleton-associated protein 4 OS=Mus musculus GN=Ckap4 PE=1 SV=2	sp|Q8BMK4|CKAP4_MOUSE	64 kDa	20	157.07	0.651639	8.32142	8.19064	8.17371	8.10045	8.10845	8.13004	8.30823	8.3991
90	TRUE	Empty	sp|P57780|ACTN4_MOUSE Alpha-actinin-4 OS=Mus musculus GN=Actn4 PE=1 SV=1	sp|P57780|ACTN4_MOUSE	105 kDa	26	156.429	0.632379	6.9168	7.0474	7.11539	7.1788	7.06065	7.22875	6.90759	6.85862
91	TRUE	Empty	sp|O08917|FLOT1_MOUSE Flotillin-1 OS=Mus musculus GN=Flot1 PE=1 SV=1	sp|O08917|FLOT1_MOUSE	48 kDa	22	156.325	0.0775124	8.14652	8.10035	8.06692	8.16434	8.00224	8.04043	8.06362	8.10695
92	TRUE	Empty	sp|Q6PFD5|DLGP3_MOUSE Disks large-associated protein 3 OS=Mus musculus GN=Dlgap3 PE=1 SV=1	sp|Q6PFD5|DLGP3_MOUSE	106 kDa	20	154.927	0.787486	7.84491	7.92358	7.99824	7.9831	8.02563	8.11588	7.77196	7.72129
93	TRUE	Empty	sp|P47857|PFKAM_MOUSE ATP-dependent 6-phosphofructokinase, muscle type OS=Mus musculus GN=Pfkm PE=1 SV=3	sp|P47857|PFKAM_MOUSE	85 kDa	21	153.359	0.856646	7.88893	7.87115	7.79336	7.83515	7.77171	7.8152	7.92037	7.91327
94	TRUE	Empty	sp|Q8K0U4|HS12A_MOUSE Heat shock 70 kDa protein 12A OS=Mus musculus GN=Hspa12a PE=1 SV=1	sp|Q8K0U4|HS12A_MOUSE	75 kDa	22	153.303	0.331253	7.902	7.77618	7.78159	7.83044	7.70886	7.84811	7.8379	7.66545
95	TRUE	Empty	sp|Q0KL02|TRIO_MOUSE Triple functional domain protein OS=Mus musculus GN=Trio PE=1 SV=3	sp|Q0KL02|TRIO_MOUSE	348 kDa	31	153.004	0.372685	7.5194	7.47131	7.44925	7.49225	7.42331	7.53037	7.56779	7.54769
96	TRUE	Empty	sp|A2AJA9|CI172_MOUSE Uncharacterized protein C9orf172 homolog OS=Mus musculus GN=Gm996 PE=1 SV=1	sp|A2AJA9|CI172_MOUSE	107 kDa	23	151.925	0.615946	8.07596	8.10619	8.13875	8.16385	8.13573	8.20941	8.08512	8.12284
97	TRUE	Empty	sp|Q8R0S2|IQEC1_MOUSE IQ motif and SEC7 domain-containing protein 1 OS=Mus musculus GN=Iqsec1 PE=1 SV=2	sp|Q8R0S2|IQEC1_MOUSE	108 kDa	22	151.596	0.156028	8.05533	8.07897	8.12557	8.07445	8.05273	8.09742	8.00264	8.00923
98	TRUE	Empty	sp|P08551|NFL_MOUSE Neurofilament light polypeptide OS=Mus musculus GN=Nefl PE=1 SV=5	sp|P08551|NFL_MOUSE	62 kDa	23	150.703	0.998728	8.19337	8.39881	8.43848	8.68745	8.83362	8.49111	8.27956	8.11505
99	TRUE	Empty	sp|Q8BMS1|ECHA_MOUSE Trifunctional enzyme subunit alpha, mitochondrial OS=Mus musculus GN=Hadha PE=1 SV=1	sp|Q8BMS1|ECHA_MOUSE	83 kDa	18	150.527	0.412789	7.8959	7.87031	7.86294	7.73825	7.69397	7.88108	8.01256	8.1336
100	TRUE	Empty	sp|P46660|AINX_MOUSE Alpha-internexin OS=Mus musculus GN=Ina PE=1 SV=3	sp|P46660|AINX_MOUSE	55 kDa	20	149.771	0.90656	8.16975	8.37174	8.36238	8.60292	8.7181	8.41232	8.18556	8.11115
101	TRUE	Empty	sp|Q9EQZ6|RPGF4_MOUSE Rap guanine nucleotide exchange factor 4 OS=Mus musculus GN=Rapgef4 PE=1 SV=1	sp|Q9EQZ6|RPGF4_MOUSE	115 kDa	23	149.588	0.724727	7.97497	7.99485	7.94645	7.9661	7.91374	7.95305	8.01074	8.05251
102	TRUE	Empty	sp|Q9WV92|E41L3_MOUSE Band 4.1-like protein 3 OS=Mus musculus GN=Epb41l3 PE=1 SV=1	sp|Q9WV92|E41L3_MOUSE	103 kDa	22	149.348	0.0958627	7.65575	7.63247	7.61562	7.67497	7.68027	7.65128	7.67809	7.69331
103	TRUE	Empty	sp|Q6P9K9|NRX3A_MOUSE Neurexin-3 OS=Mus musculus GN=Nrxn3 PE=1 SV=2	sp|Q6P9K9|NRX3A_MOUSE	173 kDa	26	149.333	0.308082	7.78535	7.73355	7.74656	7.73819	7.65478	7.68527	7.70315	7.80562
104	TRUE	Empty	sp|O35927|CTND2_MOUSE Catenin delta-2 OS=Mus musculus GN=Ctnnd2 PE=1 SV=1	sp|O35927|CTND2_MOUSE	135 kDa	25	148.884	0.0139686	7.78617	7.72868	7.75448	7.77767	7.67118	7.73879	7.67753	7.68056
105	TRUE	Empty	sp|Q8C0T5|SI1L1_MOUSE Signal-induced proliferation-associated 1-like protein 1 OS=Mus musculus GN=Sipa1l1 PE=1 SV=2	sp|Q8C0T5|SI1L1_MOUSE	197 kDa	25	148.079	0.574622	7.46757	7.45503	7.62886	7.61308	7.58467	7.62339	7.35594	7.41089
106	TRUE	Empty	sp|Q922F4|TBB6_MOUSE Tubulin beta-6 chain OS=Mus musculus GN=Tubb6 PE=1 SV=1	sp|Q922F4|TBB6_MOUSE	50 kDa	17	146.769	0.215174	7.56088	7.22979	7.4757	7.46963	7.21583	7.48351	7.26251	7.25615
107	TRUE	Empty	sp|F8VPU2|FARP1_MOUSE FERM, RhoGEF and pleckstrin domain-containing protein 1 OS=Mus musculus GN=Farp1 PE=1 SV=1	sp|F8VPU2|FARP1_MOUSE	119 kDa	19	145.228	0.98397	7.68203	7.65097	7.59872	7.61169	7.53371	7.56607	7.63803	7.81102
108	TRUE	Empty	sp|Q60634|FLOT2_MOUSE Flotillin-2 OS=Mus musculus GN=Flot2 PE=1 SV=2	sp|Q60634|FLOT2_MOUSE	47 kDa	23	143.707	0.0179641	8.2231	8.14376	8.14326	8.18884	8.02793	8.05765	8.09476	8.13294
109	TRUE	Empty	sp|P51881|ADT2_MOUSE ADP/ATP translocase 2 OS=Mus musculus GN=Slc25a5 PE=1 SV=3	sp|P51881|ADT2_MOUSE	33 kDa	17	143.391	0.481816	9.11432	8.97263	8.91636	8.83154	8.70159	8.81352	8.86067	9.13223
110	TRUE	Empty	sp|Q9R0K7|AT2B2_MOUSE Plasma membrane calcium-transporting ATPase 2 OS=Mus musculus GN=Atp2b2 PE=1 SV=2	sp|Q9R0K7|AT2B2_MOUSE	133 kDa	21	142.195	0.274714	7.30957	7.28805	7.31016	7.22633	7.24275	7.24588	7.53172	7.50917
111	TRUE	Empty	sp|P18872|GNAO_MOUSE Guanine nucleotide-binding protein G(o) subunit alpha OS=Mus musculus GN=Gnao1 PE=1 SV=3	sp|P18872|GNAO_MOUSE	40 kDa	17	140.349	0.0228211	9.13065	9.00749	9.01088	9.04096	8.79162	8.86676	8.84525	9.01309
112	TRUE	Empty	sp|Q7TMB8|CYFP1_MOUSE Cytoplasmic FMR1-interacting protein 1 OS=Mus musculus GN=Cyfip1 PE=1 SV=1	sp|Q7TMB8|CYFP1_MOUSE	145 kDa	22	140.02	0.95353	7.0084	6.88826	6.90244	6.93903	6.89845	7.017	6.83087	7.00442
113	TRUE	Empty	sp|Q02248|CTNB1_MOUSE Catenin beta-1 OS=Mus musculus GN=Ctnnb1 PE=1 SV=1	sp|Q02248|CTNB1_MOUSE	85 kDa	19	139.988	0.540783	8.1474	7.99632	8.04952	8.08861	8.00021	8.14564	7.99638	8.01566
114	TRUE	Empty	sp|Q61625|GRID2_MOUSE Glutamate receptor ionotropic, delta-2 OS=Mus musculus GN=Grid2 PE=1 SV=1	sp|Q61625|GRID2_MOUSE	113 kDa	20	139.395	0.626087	7.6258	7.81282	6.64857	6.75765	6.69133	6.66038	8.26409	8.38051
115	TRUE	Empty	sp|Q60597|ODO1_MOUSE 2-oxoglutarate dehydrogenase, mitochondrial OS=Mus musculus GN=Ogdh PE=1 SV=3	sp|Q60597|ODO1_MOUSE	116 kDa	24	139.23	0.630554	8.05305	8.15048	8.13343	7.99392	8.04743	8.22383	8.02612	8.15287
116	TRUE	Empty	sp|Q64332|SYN2_MOUSE Synapsin-2 OS=Mus musculus GN=Syn2 PE=1 SV=2	sp|Q64332|SYN2_MOUSE	63 kDa	14	139.068	0.151841	8.31021	8.29144	8.33783	8.37368	8.28781	8.35052	8.21847	8.21195
117	TRUE	Empty	Group of sp|P60710|ACTB_MOUSE Actin, cytoplasmic 1 OS=Mus musculus GN=Actb PE=1 SV=1	sp|P60710|ACTB_MOUSE (+1)		17	138.919	0.0317976	8.96951	8.92216	8.89773	8.89237	8.73772	8.86949	8.77417	8.87294
117.1	TRUE	Empty	sp|P60710|ACTB_MOUSE Actin, cytoplasmic 1 OS=Mus musculus GN=Actb PE=1 SV=1	sp|P60710|ACTB_MOUSE	42 kDa	17	138.919	0.0317976	8.96951	8.92216	8.89773	8.89237	8.73772	8.86949	8.77417	8.87294
117.2	TRUE	Empty	sp|P63260|ACTG_MOUSE Actin, cytoplasmic 2 OS=Mus musculus GN=Actg1 PE=1 SV=1	sp|P63260|ACTG_MOUSE	42 kDa	17	138.919	0.0317976	8.96951	8.92216	8.89773	8.89237	8.73772	8.86949	8.77417	8.87294
118	TRUE	Empty	sp|Q8BRT1|CLAP2_MOUSE CLIP-associating protein 2 OS=Mus musculus GN=Clasp2 PE=1 SV=1	sp|Q8BRT1|CLAP2_MOUSE	141 kDa	21	138.294	0.399711	7.41445	7.35474	7.34465	7.35039	7.38968	7.31483	7.36883	7.28626
119	TRUE	Empty	sp|Q8BFR5|EFTU_MOUSE Elongation factor Tu, mitochondrial OS=Mus musculus GN=Tufm PE=1 SV=1	sp|Q8BFR5|EFTU_MOUSE	50 kDa	17	137.787	0.857014	8.65775	8.57926	8.61475	8.48226	8.39927	8.66288	8.51831	8.69495
120	TRUE	Empty	sp|E9Q401|RYR2_MOUSE Ryanodine receptor 2 OS=Mus musculus GN=Ryr2 PE=1 SV=1	sp|E9Q401|RYR2_MOUSE	565 kDa	27	137.443	0.233904	7.11283	7.03717	7.02076	7.13086	7.13271	7.00902	6.89901	6.96197
121	TRUE	Empty	sp|P97445|CAC1A_MOUSE Voltage-dependent P/Q-type calcium channel subunit alpha-1A OS=Mus musculus GN=Cacna1a PE=1 SV=2	sp|P97445|CAC1A_MOUSE	268 kDa	23	136.201	0.57388	7.31676	7.27061	7.26011	7.2741	7.25796	7.259	7.26726	7.29965
122	TRUE	Empty	sp|Q03265|ATPA_MOUSE ATP synthase subunit alpha, mitochondrial OS=Mus musculus GN=Atp5a1 PE=1 SV=1	sp|Q03265|ATPA_MOUSE	60 kDa	16	136.071	0.605644	8.58865	8.55352	8.58584	8.45765	8.42823	8.58668	8.5728	8.76046
123	TRUE	Empty	sp|Q91ZU6|DYST_MOUSE Dystonin OS=Mus musculus GN=Dst PE=1 SV=2	sp|Q91ZU6|DYST_MOUSE	834 kDa	27	135.449	0.763577	6.87312	6.92231	6.88309	6.99538	6.94602	6.83798	6.94907	6.89274
124	TRUE	Empty	sp|P39053|DYN1_MOUSE Dynamin-1 OS=Mus musculus GN=Dnm1 PE=1 SV=2	sp|P39053|DYN1_MOUSE	98 kDa	24	134.899	0.75427	7.70716	7.65017	7.69961	7.65963	7.62658	7.70677	7.75206	7.67076
125	TRUE	Empty	sp|P58281|OPA1_MOUSE Dynamin-like 120 kDa protein, mitochondrial OS=Mus musculus GN=Opa1 PE=1 SV=1	sp|P58281|OPA1_MOUSE	111 kDa	23	134.397	0.203541	7.65285	7.75153	7.74217	7.60947	7.87084	7.71089	7.70952	7.75766
126	TRUE	Empty	sp|Q91VD9|NDUS1_MOUSE NADH-ubiquinone oxidoreductase 75 kDa subunit, mitochondrial OS=Mus musculus GN=Ndufs1 PE=1 SV=2	sp|Q91VD9|NDUS1_MOUSE	80 kDa	20	134.096	0.236991	7.64584	7.89922	7.82046	7.54085	8.33513	7.80591	7.85562	7.74095
127	TRUE	Empty	sp|D3YVF0|AKAP5_MOUSE A-kinase anchor protein 5 OS=Mus musculus GN=Akap5 PE=1 SV=2	sp|D3YVF0|AKAP5_MOUSE	79 kDa	18	132.349	0.0663505	7.36647	7.36638	7.43915	7.50742	7.3565	7.37328	7.09541	7.10797
128	TRUE	Empty	sp|P16858|G3P_MOUSE Glyceraldehyde-3-phosphate dehydrogenase OS=Mus musculus GN=Gapdh PE=1 SV=2	sp|P16858|G3P_MOUSE	36 kDa	11	131.987	0.62223	8.39671	8.24023	8.23474	8.20537	8.07453	8.21123	8.26441	8.3707
129	TRUE	Empty	sp|O08553|DPYL2_MOUSE Dihydropyrimidinase-related protein 2 OS=Mus musculus GN=Dpysl2 PE=1 SV=2	sp|O08553|DPYL2_MOUSE	62 kDa	17	131.494	0.317428	8.08005	8.05937	7.98723	7.92195	7.89851	7.98782	8.01706	7.95265
130	TRUE	Empty	sp|P26231|CTNA1_MOUSE Catenin alpha-1 OS=Mus musculus GN=Ctnna1 PE=1 SV=1	sp|P26231|CTNA1_MOUSE	100 kDa	17	131.146	0.192737	7.27374	7.23386	7.39287	7.28605	7.23974	7.3187	7.16622	7.17386
131	TRUE	Empty	sp|Q9R1V6|ADA22_MOUSE Disintegrin and metalloproteinase domain-containing protein 22 OS=Mus musculus GN=Adam22 PE=1 SV=2	sp|Q9R1V6|ADA22_MOUSE	100 kDa	16	130.229	0.0360162	7.68806	7.66069	7.66182	7.72001	7.65244	7.61108	7.59622	7.65359
132	TRUE	Empty	sp|Q8BKX1|BAIP2_MOUSE Brain-specific angiogenesis inhibitor 1-associated protein 2 OS=Mus musculus GN=Baiap2 PE=1 SV=2	sp|Q8BKX1|BAIP2_MOUSE	59 kDa	16	129.125	0.740592	8.201	8.2672	8.32025	8.36232	8.36223	8.46278	8.04438	8.13861
133	TRUE	Empty	sp|Q3UTJ2|SRBS2_MOUSE Sorbin and SH3 domain-containing protein 2 OS=Mus musculus GN=Sorbs2 PE=1 SV=2	sp|Q3UTJ2|SRBS2_MOUSE	132 kDa	23	128.968	0.239784	7.88235	8.01742	8.10736	8.20969	8.04119	8.09801	7.70328	7.72361
134	TRUE	Empty	sp|P60879|SNP25_MOUSE Synaptosomal-associated protein 25 OS=Mus musculus GN=Snap25 PE=1 SV=1	sp|P60879|SNP25_MOUSE	23 kDa	15	128.835	0.0284863	8.6586	8.54137	8.56784	8.58644	8.35493	8.42264	8.47588	8.54878
135	TRUE	Empty	sp|P08752|GNAI2_MOUSE Guanine nucleotide-binding protein G(i) subunit alpha-2 OS=Mus musculus GN=Gnai2 PE=1 SV=5	sp|P08752|GNAI2_MOUSE	40 kDa	16	128.509	0.757421	7.67777	7.57175	7.55166	7.58245	7.39195	7.54669	7.65587	7.69432
136	TRUE	Empty	sp|P61264|STX1B_MOUSE Syntaxin-1B OS=Mus musculus GN=Stx1b PE=1 SV=1	sp|P61264|STX1B_MOUSE	33 kDa	17	127.981	0.264102	8.15838	8.07746	8.05424	8.0163	7.96623	7.92603	8.07691	8.08907
137	TRUE	Empty	sp|P23818|GRIA1_MOUSE Glutamate receptor 1 OS=Mus musculus GN=Gria1 PE=1 SV=1	sp|P23818|GRIA1_MOUSE	102 kDa	20	127.739	0.896873	7.87032	7.9128	7.95965	7.93232	7.97712	7.98576	7.82887	7.85936
138	TRUE	Empty	sp|Q3UHD9|AGAP2_MOUSE Arf-GAP with GTPase, ANK repeat and PH domain-containing protein 2 OS=Mus musculus GN=Agap2 PE=1 SV=1	sp|Q3UHD9|AGAP2_MOUSE	125 kDa	16	127.288	0.349116	7.61965	7.63008	7.6945	7.72782	7.71633	7.75078	7.41354	7.38214
139	TRUE	Empty	sp|Q6P9K8|CSKI1_MOUSE Caskin-1 OS=Mus musculus GN=Caskin1 PE=1 SV=2	sp|Q6P9K8|CSKI1_MOUSE	150 kDa	21	127.171	0.194336	7.65839	7.63413	7.66582	7.68078	7.64168	7.62914	7.66	7.64024
140	TRUE	Empty	sp|Q6P5U7|NWD2_MOUSE NACHT and WD repeat domain-containing protein 2 OS=Mus musculus GN=Nwd2 PE=1 SV=2	sp|Q6P5U7|NWD2_MOUSE	197 kDa	20	127.074	0.380898	7.37974	7.37395	7.41453	7.38222	7.38126	7.46817	7.29247	7.14718
141	TRUE	Empty	sp|Q9Z1G4|VPP1_MOUSE V-type proton ATPase 116 kDa subunit a isoform 1 OS=Mus musculus GN=Atp6v0a1 PE=1 SV=3	sp|Q9Z1G4|VPP1_MOUSE	96 kDa	20	126.879	0.0455516	8.56094	8.54254	8.4409	8.4905	8.40325	8.359	8.44056	8.46906
142	TRUE	Empty	sp|Q6PHS9|CA2D2_MOUSE Voltage-dependent calcium channel subunit alpha-2/delta-2 OS=Mus musculus GN=Cacna2d2 PE=1 SV=1	sp|Q6PHS9|CA2D2_MOUSE	130 kDa	20	125.595	0.922802	7.53486	7.47415	7.37965	7.40667	7.27599	7.26966	7.5388	7.76055
143	TRUE	Empty	sp|Q04690|NF1_MOUSE Neurofibromin OS=Mus musculus GN=Nf1 PE=1 SV=1	sp|Q04690|NF1_MOUSE	320 kDa	22	123.411	0.729493	7.37767	7.27207	7.28408	7.26541	7.27461	7.22719	7.36869	7.39794
144	TRUE	Empty	sp|P70175|DLG3_MOUSE Disks large homolog 3 OS=Mus musculus GN=Dlg3 PE=1 SV=1	sp|P70175|DLG3_MOUSE	93 kDa	18	123.322	0.482221	7.87901	7.96061	8.03707	7.98269	7.97701	8.05391	7.77219	7.84121
145	TRUE	Empty	sp|B2RSH2|GNAI1_MOUSE Guanine nucleotide-binding protein G(i) subunit alpha-1 OS=Mus musculus GN=Gnai1 PE=1 SV=1	sp|B2RSH2|GNAI1_MOUSE	40 kDa	18	122.82	0.125705	7.83184	7.75192	7.76962	7.76666	7.62251	7.69244	7.70286	7.80568
146	TRUE	Empty	sp|Q8BMF4|ODP2_MOUSE Dihydrolipoyllysine-residue acetyltransferase component of pyruvate dehydrogenase complex, mitochondrial OS=Mus musculus GN=Dlat PE=1 SV=2	sp|Q8BMF4|ODP2_MOUSE	68 kDa	14	122.538	0.939887	8.04003	8.06868	8.06286	7.90516	7.94855	8.16835	7.94807	8.03209
147	TRUE	Empty	sp|Q60930|VDAC2_MOUSE Voltage-dependent anion-selective channel protein 2 OS=Mus musculus GN=Vdac2 PE=1 SV=2	sp|Q60930|VDAC2_MOUSE	32 kDa	14	121.252	0.419563	8.71234	8.69581	8.6611	8.52154	8.85399	8.52348	8.72219	8.77869
148	TRUE	Empty	sp|Q922S4|PDE2A_MOUSE cGMP-dependent 3',5'-cyclic phosphodiesterase OS=Mus musculus GN=Pde2a PE=1 SV=3	sp|Q922S4|PDE2A_MOUSE	103 kDa	20	120.924	0.0385334	7.71799	7.70519	7.75069	7.80251	7.69171	7.65105	7.42058	7.44999
149	TRUE	Empty	sp|P12970|RL7A_MOUSE 60S ribosomal protein L7a OS=Mus musculus GN=Rpl7a PE=1 SV=2	sp|P12970|RL7A_MOUSE	30 kDa	15	120.737	0.518276	8.58069	8.40964	8.39981	8.3483	8.36127	8.32122	8.36782	8.50936
150	TRUE	Empty	sp|Q64487|PTPRD_MOUSE Receptor-type tyrosine-protein phosphatase delta OS=Mus musculus GN=Ptprd PE=1 SV=3	sp|Q64487|PTPRD_MOUSE	214 kDa	22	120.045	0.517989	6.96592	6.9961	7.03846	7.10312	7.02446	7.13698	6.88886	6.85881
151	TRUE	Empty	sp|P28660|NCKP1_MOUSE Nck-associated protein 1 OS=Mus musculus GN=Nckap1 PE=1 SV=2	sp|P28660|NCKP1_MOUSE	129 kDa	24	119.856	0.253808	7.67708	7.61196	7.58875	7.60984	7.57355	7.66293	7.54218	7.52838
152	TRUE	Empty	sp|Q9Z2Y3|HOME1_MOUSE Homer protein homolog 1 OS=Mus musculus GN=Homer1 PE=1 SV=2	sp|Q9Z2Y3|HOME1_MOUSE	41 kDa	15	119.453	0.874145	8.02301	8.13047	8.21684	8.24862	8.28318	8.39891	7.99189	8.01895
153	TRUE	Empty	sp|P59764|DOCK4_MOUSE Dedicator of cytokinesis protein 4 OS=Mus musculus GN=Dock4 PE=1 SV=1	sp|P59764|DOCK4_MOUSE	227 kDa	22	117.117	0.0985533	7.40421	7.2546	7.37024	7.41466	7.31621	7.33159	7.18827	7.1842
154	TRUE	Empty	sp|P20029|GRP78_MOUSE 78 kDa glucose-regulated protein OS=Mus musculus GN=Hspa5 PE=1 SV=3	sp|P20029|GRP78_MOUSE	72 kDa	16	116.451	0.361538	7.62184	7.62364	7.57481	7.59059	7.54532	7.59931	7.71177	7.7467
155	TRUE	Empty	sp|Q8CIQ7|DOCK3_MOUSE Dedicator of cytokinesis protein 3 OS=Mus musculus GN=Dock3 PE=1 SV=1	sp|Q8CIQ7|DOCK3_MOUSE	233 kDa	18	115.97	0.19213	7.3495	7.26242	7.33236	7.3675	7.31169	7.33989	7.07614	7.20772
156	TRUE	Empty	sp|Q8BJ42|DLGP2_MOUSE Disks large-associated protein 2 OS=Mus musculus GN=Dlgap2 PE=1 SV=2	sp|Q8BJ42|DLGP2_MOUSE	119 kDa	17	115.957	0.966183	7.79591	7.8587	7.90232	7.91714	7.94313	8.06113	7.71631	7.73805
157	TRUE	Empty	sp|E9PVA8|GCN1_MOUSE eIF-2-alpha kinase activator GCN1 OS=Mus musculus GN=Gcn1 PE=1 SV=1	sp|E9PVA8|GCN1_MOUSE	293 kDa	20	115.843	0.867404	6.94248	6.82967	6.83562	6.78311	6.80296	6.71198	6.92464	7.00183
158	TRUE	Empty	sp|Q920I9|WDR7_MOUSE WD repeat-containing protein 7 OS=Mus musculus GN=Wdr7 PE=1 SV=3	sp|Q920I9|WDR7_MOUSE	163 kDa	21	115.238	0.375418	7.75672	7.67115	7.6348	7.64035	7.48862	7.70858	7.67381	7.618
159	TRUE	Empty	sp|Q60803|TRAF3_MOUSE TNF receptor-associated factor 3 OS=Mus musculus GN=Traf3 PE=1 SV=2	sp|Q60803|TRAF3_MOUSE	64 kDa	21	114.95	0.231963	8.04476	8.08052	8.03228	7.95632	8.02179	7.97691	8.30222	8.29676
160	TRUE	Empty	sp|P28652|KCC2B_MOUSE Calcium/calmodulin-dependent protein kinase type II subunit beta OS=Mus musculus GN=Camk2b PE=1 SV=2	sp|P28652|KCC2B_MOUSE	60 kDa	15	114.793	0.0405805	8.18918	8.01891	8.04287	8.10668	7.98921	8.01825	7.96352	7.87255
161	TRUE	Empty	sp|P27659|RL3_MOUSE 60S ribosomal protein L3 OS=Mus musculus GN=Rpl3 PE=1 SV=3	sp|P27659|RL3_MOUSE	46 kDa	14	114.678	0.829852	8.33406	8.25629	8.14765	8.1292	8.1808	8.16394	8.19766	8.38867
162	TRUE	Empty	sp|Q68EF6|BEGIN_MOUSE Brain-enriched guanylate kinase-associated protein OS=Mus musculus GN=Begain PE=1 SV=2	sp|Q68EF6|BEGIN_MOUSE	65 kDa	17	114.447	0.986572	7.68414	7.72266	7.85743	7.79368	7.855	7.93623	7.63128	7.62928
163	TRUE	Empty	sp|Q9WUA3|PFKAP_MOUSE ATP-dependent 6-phosphofructokinase, platelet type OS=Mus musculus GN=Pfkp PE=1 SV=1	sp|Q9WUA3|PFKAP_MOUSE	85 kDa	17	114.333	0.0302928	7.86456	7.7524	7.70215	7.74716	7.60005	7.7108	7.66176	7.59685
164	TRUE	Empty	sp|O88935|SYN1_MOUSE Synapsin-1 OS=Mus musculus GN=Syn1 PE=1 SV=2	sp|O88935|SYN1_MOUSE	74 kDa	15	113.916	0.0724605	8.22808	8.25664	8.29618	8.22723	8.20515	8.24614	8.12734	8.09275
165	TRUE	Empty	sp|Q64331|MYO6_MOUSE Unconventional myosin-VI OS=Mus musculus GN=Myo6 PE=1 SV=1	sp|Q64331|MYO6_MOUSE	146 kDa	21	111.619	0.464902	7.7967	7.73172	7.64867	7.72353	7.62405	7.69497	7.89689	7.94372
166	TRUE	Empty	sp|P56564|EAA1_MOUSE Excitatory amino acid transporter 1 OS=Mus musculus GN=Slc1a3 PE=1 SV=2	sp|P56564|EAA1_MOUSE	60 kDa	11	110.43	0.946038	7.81581	7.78654	7.68747	7.64833	7.5478	7.5878	7.74208	8.09752
167	TRUE	Empty	sp|O55143|AT2A2_MOUSE Sarcoplasmic/endoplasmic reticulum calcium ATPase 2 OS=Mus musculus GN=Atp2a2 PE=1 SV=2	sp|O55143|AT2A2_MOUSE	115 kDa	19	110.126	0.660396	7.26811	7.22927	7.21823	7.18709	7.2146	7.13791	7.31704	7.32006
168	TRUE	Empty	sp|P43006|EAA2_MOUSE Excitatory amino acid transporter 2 OS=Mus musculus GN=Slc1a2 PE=1 SV=1	sp|P43006|EAA2_MOUSE	62 kDa	13	108.68	0.0773419	7.74698	7.74819	7.8605	7.74423	7.7339	7.73151	7.56264	7.47884
169	TRUE	Empty	sp|Q9D8E6|RL4_MOUSE 60S ribosomal protein L4 OS=Mus musculus GN=Rpl4 PE=1 SV=3	sp|Q9D8E6|RL4_MOUSE	47 kDa	14	108.169	0.889325	8.50082	8.45115	8.3673	8.37384	8.38841	8.30688	8.40627	8.55608
170	TRUE	Empty	sp|P68404|KPCB_MOUSE Protein kinase C beta type OS=Mus musculus GN=Prkcb PE=1 SV=4	sp|P68404|KPCB_MOUSE	77 kDa	15	108.137	0.246007	7.74995	7.60034	7.68715	7.65223	7.68982	7.65285	7.57353	7.51396
171	TRUE	Empty	sp|Q9D415|DLGP1_MOUSE Disks large-associated protein 1 OS=Mus musculus GN=Dlgap1 PE=1 SV=3	sp|Q9D415|DLGP1_MOUSE	110 kDa	17	107.553	0.374445	7.8658	7.88093	7.92759	7.93527	7.91388	8.0086	7.91828	7.88893
172	TRUE	Empty	sp|Q9DC69|NDUA9_MOUSE NADH dehydrogenase [ubiquinone] 1 alpha subcomplex subunit 9, mitochondrial OS=Mus musculus GN=Ndufa9 PE=1 SV=2	sp|Q9DC69|NDUA9_MOUSE	43 kDa	13	106.658	0.373052	7.39992	7.54608	7.47804	7.31588	7.9543	7.46243	7.38459	7.4743
173	TRUE	Empty	sp|Q8BVE3|VATH_MOUSE V-type proton ATPase subunit H OS=Mus musculus GN=Atp6v1h PE=1 SV=1	sp|Q8BVE3|VATH_MOUSE	56 kDa	14	106.603	0.00814867	7.69351	7.71382	7.68182	7.69658	7.63995	7.63777	7.63573	7.56266
174	TRUE	Empty	sp|Q05512|MARK2_MOUSE Serine/threonine-protein kinase MARK2 OS=Mus musculus GN=Mark2 PE=1 SV=3	sp|Q05512|MARK2_MOUSE	86 kDa	14	106.138	0.683674	7.17049	7.14744	7.19673	7.20171	7.20235	7.24228	7.13692	7.06487
175	TRUE	Empty	sp|P46096|SYT1_MOUSE Synaptotagmin-1 OS=Mus musculus GN=Syt1 PE=1 SV=1	sp|P46096|SYT1_MOUSE	47 kDa	15	105.062	0.0245761	8.48395	8.46079	8.48863	8.4747	8.41466	8.37237	8.15248	8.26352
176	TRUE	Empty	sp|Q9D051|ODPB_MOUSE Pyruvate dehydrogenase E1 component subunit beta, mitochondrial OS=Mus musculus GN=Pdhb PE=1 SV=1	sp|Q9D051|ODPB_MOUSE	39 kDa	12	105.021	0.57354	8.10369	8.13554	8.11608	7.92201	8.02968	8.19835	8.05976	8.1385
177	TRUE	Empty	sp|Q80YA9|CNKR2_MOUSE Connector enhancer of kinase suppressor of ras 2 OS=Mus musculus GN=Cnksr2 PE=1 SV=1	sp|Q80YA9|CNKR2_MOUSE	117 kDa	17	105.008	0.349512	7.39125	7.36543	7.40983	7.46537	7.40585	7.45369	7.33955	7.13817
178	TRUE	Empty	sp|Q9CS84|NRX1A_MOUSE Neurexin-1 OS=Mus musculus GN=Nrxn1 PE=1 SV=3	sp|Q9CS84|NRX1A_MOUSE	166 kDa	19	104.613	0.114482	7.57734	7.61342	7.58291	7.57142	7.61472	7.59522	7.62985	7.59697
179	TRUE	Empty	sp|P19246|NFH_MOUSE Neurofilament heavy polypeptide OS=Mus musculus GN=Nefh PE=1 SV=3	sp|P19246|NFH_MOUSE	117 kDa	17	104.576	0.616641	7.39607	7.57277	7.53705	7.73058	7.9612	7.60695	7.52958	7.42412
180	TRUE	Empty	sp|Q9Z2W8|GRIA4_MOUSE Glutamate receptor 4 OS=Mus musculus GN=Gria4 PE=1 SV=2	sp|Q9Z2W8|GRIA4_MOUSE	101 kDa	15	104.284	0.0797591	7.66406	7.65586	7.59418	7.46896	7.73512	7.77173	7.63292	7.69763
181	TRUE	Empty	sp|Q3UNH4|GRIN1_MOUSE G protein-regulated inducer of neurite outgrowth 1 OS=Mus musculus GN=Gprin1 PE=1 SV=2	sp|Q3UNH4|GRIN1_MOUSE	95 kDa	15	104.114	0.0369109	8.03134	8.0106	8.07156	8.0405	7.87006	7.96596	7.88893	8.0244
182	TRUE	Empty	sp|Q8CI94|PYGB_MOUSE Glycogen phosphorylase, brain form OS=Mus musculus GN=Pygb PE=1 SV=3	sp|Q8CI94|PYGB_MOUSE	97 kDa	17	103.519	0.188418	7.40313	7.2617	7.24612	7.27058	7.29772	7.31306	7.4944	7.42972
183	TRUE	Empty	sp|P11798|KCC2A_MOUSE Calcium/calmodulin-dependent protein kinase type II subunit alpha OS=Mus musculus GN=Camk2a PE=1 SV=2	sp|P11798|KCC2A_MOUSE	54 kDa	14	103.353	0.0145377	9.22476	9.01588	9.00223	9.02406	8.90906	8.89389	8.70057	8.71195
184	TRUE	Empty	sp|Q925I1|ATAD3_MOUSE ATPase family AAA domain-containing protein 3 OS=Mus musculus GN=Atad3 PE=1 SV=1	sp|Q925I1|ATAD3_MOUSE	67 kDa	18	103.281	0.436991	8.10546	8.04486	8.0294	7.9398	7.94612	8.05331	8.11057	8.2477
185	TRUE	Empty	sp|P58252|EF2_MOUSE Elongation factor 2 OS=Mus musculus GN=Eef2 PE=1 SV=2	sp|P58252|EF2_MOUSE	95 kDa	16	103.016	0.425693	7.7338	7.72089	7.69583	7.7334	7.65444	7.7209	7.85253	7.81153
186	TRUE	Empty	sp|Q91VR5|DDX1_MOUSE ATP-dependent RNA helicase DDX1 OS=Mus musculus GN=Ddx1 PE=1 SV=1	sp|Q91VR5|DDX1_MOUSE	83 kDa	16	102.642	0.74963	7.8167	7.75764	7.70114	7.64867	7.67642	7.65828	7.78872	7.88677
187	TRUE	Empty	sp|P15105|GLNA_MOUSE Glutamine synthetase OS=Mus musculus GN=Glul PE=1 SV=6	sp|P15105|GLNA_MOUSE	42 kDa	12	102.432	0.690057	8.55071	8.49194	8.42237	8.40034	8.29116	8.47337	8.45509	8.54028
188	TRUE	Empty	sp|Q9CZ13|QCR1_MOUSE Cytochrome b-c1 complex subunit 1, mitochondrial OS=Mus musculus GN=Uqcrc1 PE=1 SV=2	sp|Q9CZ13|QCR1_MOUSE	53 kDa	13	102.041	0.215798	7.51025	7.79828	7.73298	7.45125	8.25576	7.7219	7.76457	7.64668
189	TRUE	Empty	sp|P39447|ZO1_MOUSE Tight junction protein ZO-1 OS=Mus musculus GN=Tjp1 PE=1 SV=2	sp|P39447|ZO1_MOUSE	195 kDa	19	100.208	0.488072	7.57318	7.5561	7.53778	7.52612	7.4841	7.55636	7.62596	7.6349
190	TRUE	Empty	sp|G5E829|AT2B1_MOUSE Plasma membrane calcium-transporting ATPase 1 OS=Mus musculus GN=Atp2b1 PE=1 SV=1	sp|G5E829|AT2B1_MOUSE	135 kDa	14	100.156	0.30878	7.02827	6.96854	7.06217	7.04083	7.02832	7.05374	6.92317	6.90938
191	TRUE	Empty	sp|P68033|ACTC_MOUSE Actin, alpha cardiac muscle 1 OS=Mus musculus GN=Actc1 PE=1 SV=1	sp|P68033|ACTC_MOUSE	42 kDa	15	100.109	0.0554616	8.03047	8.16343	8.13757	8.05769	7.93403	7.98994	7.94149	8.0823
192	TRUE	Empty	sp|P29341|PABP1_MOUSE Polyadenylate-binding protein 1 OS=Mus musculus GN=Pabpc1 PE=1 SV=2	sp|P29341|PABP1_MOUSE	71 kDa	16	100.091	0.203438	7.80927	7.76632	7.75303	7.70135	7.86465	7.70066	7.9294	7.83807
193	TRUE	Empty	sp|Q80WJ7|LYRIC_MOUSE Protein LYRIC OS=Mus musculus GN=Mtdh PE=1 SV=1	sp|Q80WJ7|LYRIC_MOUSE	64 kDa	15	100.038	0.299569	8.26501	8.11755	8.01728	8.07987	7.95913	7.91962	8.07324	8.17373
194	TRUE	Empty	sp|Q60875|ARHG2_MOUSE Rho guanine nucleotide exchange factor 2 OS=Mus musculus GN=Arhgef2 PE=1 SV=4	sp|Q60875|ARHG2_MOUSE	112 kDa	17	99.934	0.129878	7.68386	7.64508	7.66463	7.66596	7.68524	7.6338	7.47724	7.42664
195	TRUE	Empty	sp|Q60931|VDAC3_MOUSE Voltage-dependent anion-selective channel protein 3 OS=Mus musculus GN=Vdac3 PE=1 SV=1	sp|Q60931|VDAC3_MOUSE	31 kDa	10	99.7449	0.891533	8.37425	8.22167	8.27349	8.06041	8.38753	8.04504	8.23906	8.2035
196	TRUE	Empty	sp|O08749|DLDH_MOUSE Dihydrolipoyl dehydrogenase, mitochondrial OS=Mus musculus GN=Dld PE=1 SV=2	sp|O08749|DLDH_MOUSE	54 kDa	10	98.9401	0.701921	7.79402	7.8514	7.79966	7.68844	7.72546	7.88856	7.5923	7.8114
197	TRUE	Empty	sp|P19096|FAS_MOUSE Fatty acid synthase OS=Mus musculus GN=Fasn PE=1 SV=2	sp|P19096|FAS_MOUSE	272 kDa	20	98.8614	0.232584	7.1236	7.06142	7.01211	7.03357	7.01235	7.12122	7.14804	7.18334
198	TRUE	Empty	sp|Q7TPH6|MYCB2_MOUSE E3 ubiquitin-protein ligase MYCBP2 OS=Mus musculus GN=Mycbp2 PE=1 SV=2	sp|Q7TPH6|MYCB2_MOUSE	518 kDa	18	98.6793	0.574468	6.91432	6.89942	6.83789	6.86867	6.88393	6.83329	6.83454	6.90859
199	TRUE	Empty	sp|P23242|CXA1_MOUSE Gap junction alpha-1 protein OS=Mus musculus GN=Gja1 PE=1 SV=2	sp|P23242|CXA1_MOUSE	43 kDa	12	98.5409	0.887509	8.11747	8.04539	7.83572	7.73912	7.82718	7.73328	8.13847	8.11864
200	TRUE	Empty	sp|Q8BG67|EFR3A_MOUSE Protein EFR3 homolog A OS=Mus musculus GN=Efr3a PE=1 SV=1	sp|Q8BG67|EFR3A_MOUSE	93 kDa	13	98.5268	0.875109	7.1843	7.13366	7.05921	7.09326	7.06495	7.04436	7.13003	7.26872
201	TRUE	Empty	sp|Q91YT0|NDUV1_MOUSE NADH dehydrogenase [ubiquinone] flavoprotein 1, mitochondrial OS=Mus musculus GN=Ndufv1 PE=1 SV=1	sp|Q91YT0|NDUV1_MOUSE	51 kDa	15	98.3124	0.280076	7.47028	7.73788	7.60107	7.38798	8.17289	7.62447	7.59963	7.57382
202	TRUE	Empty	sp|Q6NS60|FBX41_MOUSE F-box only protein 41 OS=Mus musculus GN=Fbxo41 PE=1 SV=3	sp|Q6NS60|FBX41_MOUSE	94 kDa	16	98.1202	0.265983	7.77084	7.76819	7.77476	7.88106	7.7572	7.8765	7.59998	7.61252
203	TRUE	Empty	sp|A2AN08|UBR4_MOUSE E3 ubiquitin-protein ligase UBR4 OS=Mus musculus GN=Ubr4 PE=1 SV=1	sp|A2AN08|UBR4_MOUSE	572 kDa	20	97.8649	0.0394177	6.7973	6.78543	6.79971	6.84795	6.70649	6.78532	6.77062	6.71123
204	TRUE	Empty	sp|Q3ULD5|MCCB_MOUSE Methylcrotonoyl-CoA carboxylase beta chain, mitochondrial OS=Mus musculus GN=Mccc2 PE=1 SV=1	sp|Q3ULD5|MCCB_MOUSE	61 kDa	14	96.8489	0.473915	7.18631	7.17334	7.15121	7.03416	6.91472	7.2729	7.33227	7.35755
205	TRUE	Empty	sp|Q76MZ3|2AAA_MOUSE Serine/threonine-protein phosphatase 2A 65 kDa regulatory subunit A alpha isoform OS=Mus musculus GN=Ppp2r1a PE=1 SV=3	sp|Q76MZ3|2AAA_MOUSE	65 kDa	16	96.7491	0.397425	7.38758	7.41908	7.34127	7.32214	7.35892	7.3766	7.33864	7.2915
206	TRUE	Empty	sp|Q8C8N2|SCAI_MOUSE Protein SCAI OS=Mus musculus GN=Scai PE=1 SV=2	sp|Q8C8N2|SCAI_MOUSE	70 kDa	16	96.7023	0.598987	7.60187	7.56574	7.642	7.70286	7.57155	7.66216	7.5019	7.66739
207	TRUE	Empty	sp|Q91V61|SFXN3_MOUSE Sideroflexin-3 OS=Mus musculus GN=Sfxn3 PE=1 SV=1	sp|Q91V61|SFXN3_MOUSE	35 kDa	10	95.5658	0.988512	7.79468	7.65797	7.80673	7.71925	7.61909	7.8149	7.7154	7.82566
208	TRUE	Empty	sp|P13595|NCAM1_MOUSE Neural cell adhesion molecule 1 OS=Mus musculus GN=Ncam1 PE=1 SV=3	sp|P13595|NCAM1_MOUSE	119 kDa	12	94.2783	0.865455	8.00635	7.95325	7.92384	7.90994	7.77214	7.79382	8.08443	8.07997
209	TRUE	Empty	sp|Q9WV18|GABR1_MOUSE Gamma-aminobutyric acid type B receptor subunit 1 OS=Mus musculus GN=Gabbr1 PE=1 SV=1	sp|Q9WV18|GABR1_MOUSE	108 kDa	15	93.7998	0.348088	7.73754	7.67737	7.71017	7.71171	7.66168	7.59645	7.68048	7.75569
210	TRUE	Empty	sp|P84091|AP2M1_MOUSE AP-2 complex subunit mu OS=Mus musculus GN=Ap2m1 PE=1 SV=1	sp|P84091|AP2M1_MOUSE	50 kDa	14	93.2506	0.0377251	8.27728	8.18799	8.15484	8.1598	8.12515	8.14736	8.02878	8.05044
211	TRUE	Empty	sp|Q9WV27|AT1A4_MOUSE Sodium/potassium-transporting ATPase subunit alpha-4 OS=Mus musculus GN=Atp1a4 PE=1 SV=3	sp|Q9WV27|AT1A4_MOUSE	115 kDa	10	92.5667	0.198589	7.4367	7.39877	7.40317	7.32226	7.39263	7.40679	7.58753	7.46605
212	TRUE	Empty	sp|P51863|VA0D1_MOUSE V-type proton ATPase subunit d 1 OS=Mus musculus GN=Atp6v0d1 PE=1 SV=2	sp|P51863|VA0D1_MOUSE	40 kDa	14	92.367	0.11586	8.24242	8.17352	8.11418	8.17549	8.0617	8.08413	8.1661	8.1342
213	TRUE	Empty	sp|Q9DB41|GHC2_MOUSE Mitochondrial glutamate carrier 2 OS=Mus musculus GN=Slc25a18 PE=1 SV=4	sp|Q9DB41|GHC2_MOUSE	34 kDa	13	92.1298	0.827621	7.9502	7.8496	7.95344	7.79074	7.73233	7.86885	7.86494	8.01415
214	TRUE	Empty	sp|O70443|GNAZ_MOUSE Guanine nucleotide-binding protein G(z) subunit alpha OS=Mus musculus GN=Gnaz PE=1 SV=4	sp|O70443|GNAZ_MOUSE	41 kDa	13	91.9133	0.0051749	8.42513	8.34251	8.33884	8.38584	8.20199	8.26042	8.17225	8.28717
215	TRUE	Empty	sp|P25444|RS2_MOUSE 40S ribosomal protein S2 OS=Mus musculus GN=Rps2 PE=1 SV=3	sp|P25444|RS2_MOUSE	31 kDa	12	91.766	0.898179	8.61362	8.51139	8.4407	8.39199	8.42822	8.39333	8.47854	8.62058
216	TRUE	Empty	sp|Q8BW86|ARG33_MOUSE Rho guanine nucleotide exchange factor 33 OS=Mus musculus GN=Arhgef33 PE=1 SV=3	sp|Q8BW86|ARG33_MOUSE	95 kDa	17	91.3938	0.528011	6.79193	7.06076	5.95255	5.96522	5.93661	6.07662	7.50189	7.71724
217	TRUE	Empty	sp|P68134|ACTS_MOUSE Actin, alpha skeletal muscle OS=Mus musculus GN=Acta1 PE=1 SV=1	sp|P68134|ACTS_MOUSE	42 kDa	14	90.7063	0.0554315	8.03047	8.16343	8.13753	8.05763	7.93403	7.98994	7.94067	8.0823
218	TRUE	Empty	sp|Q91V14|S12A5_MOUSE Solute carrier family 12 member 5 OS=Mus musculus GN=Slc12a5 PE=1 SV=2	sp|Q91V14|S12A5_MOUSE	126 kDa	16	90.2363	0.0363128	7.94846	7.90705	7.88058	7.94154	7.77434	7.85383	7.85492	7.88661
219	TRUE	Empty	sp|Q80U23|SNPH_MOUSE Syntaphilin OS=Mus musculus GN=Snph PE=1 SV=3	sp|Q80U23|SNPH_MOUSE	54 kDa	11	89.4098	0.709973	7.4719	7.47762	7.49312	7.35406	7.55135	7.36094	7.33954	7.4542
220	TRUE	Empty	sp|Q923T9|KCC2G_MOUSE Calcium/calmodulin-dependent protein kinase type II subunit gamma OS=Mus musculus GN=Camk2g PE=1 SV=1	sp|Q923T9|KCC2G_MOUSE	60 kDa	12	88.987	0.849962	7.67193	7.61006	7.45913	7.47691	7.85373	7.46699	7.46898	7.51258
221	TRUE	Empty	sp|Q8VEM8|MPCP_MOUSE Phosphate carrier protein, mitochondrial OS=Mus musculus GN=Slc25a3 PE=1 SV=1	sp|Q8VEM8|MPCP_MOUSE	40 kDa	12	88.9717	0.740257	8.47679	8.26329	8.44013	8.24208	7.89451	8.3013	8.30259	8.68477
222	TRUE	Empty	sp|Q9JLM8|DCLK1_MOUSE Serine/threonine-protein kinase DCLK1 OS=Mus musculus GN=Dclk1 PE=1 SV=1	sp|Q9JLM8|DCLK1_MOUSE	84 kDa	15	88.8403	0.236681	7.82709	7.69263	7.76185	7.8226	7.78252	7.81025	7.4265	7.58207
223	TRUE	Empty	sp|Q6ZPE2|MTMR5_MOUSE Myotubularin-related protein 5 OS=Mus musculus GN=Sbf1 PE=1 SV=2	sp|Q6ZPE2|MTMR5_MOUSE	209 kDa	18	88.8129	0.0461382	7.5382	7.43931	7.44723	7.44796	7.40305	7.41475	7.19431	7.28749
[truncated: 1,688 more rows]

## Sheet: Table S8
Table S8: Proteins displaying significantly (p<0.05) changed expression levels in WT vs. Shank3B KO samples from DIA analysis results
[truncated: 143 more rows]

[truncated: 5 more sheets: Table S9, Table S10, Table S11, Table S12, Table S13]
